# Supplementary material for: WHIRLY1 functions in the nucleus to regulate barley leaf development and associated metabolite profiles
Source: Biochem J. 2022 Mar 4;479(5):641–59. doi: 10.1042/BCJ20210810 (PMC9022988; doi:10.1042/BCJ20210810)
Supplement: Supplementary Table S1 [file BCJ-479-641-s2.pdf]

## Sheet: Sheet1
GO term	Description	Number in input list	Number in BG/Ref	p-value	FDR
GO:0044699	single-organism process	176	9448	6.9e-12	1.4e-08
GO:0009699	phenylpropanoid biosynthetic process	12	121	7.4e-08	2.6e-05
GO:0044710	single-organism metabolic process	86	3970	4.9e-08	2.6e-05
GO:0050896	response to stimulus	120	6250	3.6e-08	2.6e-05
GO:0019748	secondary metabolic process	23	492	7.8e-08	2.6e-05
GO:0009056	catabolic process	43	1430	6.5e-08	2.6e-05
GO:0044550	secondary metabolite biosynthetic process	18	311	1.1e-07	3.1e-05
GO:0009698	phenylpropanoid metabolic process	13	164	2.4e-07	5.9e-05
GO:0044711	single-organism biosynthetic process	47	1735	3e-07	6e-05
GO:0042221	response to chemical	66	2853	2.8e-07	6e-05
GO:0071554	cell wall organization or biogenesis	26	704	8.9e-07	0.00015
GO:0009725	response to hormone	44	1631	8.4e-07	0.00015
GO:0042744	hydrogen peroxide catabolic process	9	83	1.6e-06	0.00025
GO:0009719	response to endogenous stimulus	44	1732	3.8e-06	0.00055
GO:0009733	response to auxin	18	407	4.3e-06	0.00057
GO:0044763	single-organism cellular process	116	6591	6.5e-06	0.0008
GO:0009628	response to abiotic stimulus	48	2022	8e-06	0.00088
GO:0048856	anatomical structure development	66	3146	7.7e-06	0.00088
GO:0042743	hydrogen peroxide metabolic process	9	104	9e-06	0.00094
GO:0032502	developmental process	67	3233	9.6e-06	0.00095
GO:0044248	cellular catabolic process	30	1024	1.2e-05	0.0011
GO:0072593	reactive oxygen species metabolic process	11	169	1.2e-05	0.0011
GO:0044767	single-organism developmental process	65	3131	1.3e-05	0.0011
GO:0006631	fatty acid metabolic process	13	252	2.1e-05	0.0017
GO:0055114	oxidation-reduction process	39	1566	2.2e-05	0.0018
GO:0071669	plant-type cell wall organization or biogenesis	13	256	2.4e-05	0.0018
GO:0010033	response to organic substance	46	2023	3.6e-05	0.0023
GO:0044036	cell wall macromolecule metabolic process	10	158	3.7e-05	0.0023
GO:0006633	fatty acid biosynthetic process	10	158	3.7e-05	0.0023
GO:0009808	lignin metabolic process	8	95	3.4e-05	0.0023
GO:0009734	auxin-activated signaling pathway	11	190	3.3e-05	0.0023
GO:0005976	polysaccharide metabolic process	17	432	3.3e-05	0.0023
GO:0009809	lignin biosynthetic process	7	70	3.8e-05	0.0023
GO:0006629	lipid metabolic process	28	994	4.5e-05	0.0026
GO:0009664	plant-type cell wall organization	9	131	5e-05	0.0028
GO:0048731	system development	44	1929	5e-05	0.0028
GO:0071365	cellular response to auxin stimulus	11	206	6.6e-05	0.0034
GO:0045229	external encapsulating structure organization	19	551	6.5e-05	0.0034
GO:0044255	cellular lipid metabolic process	21	649	6.5e-05	0.0034
GO:0072330	monocarboxylic acid biosynthetic process	12	251	8.6e-05	0.0042
GO:0044707	single-multicellular organism process	58	2875	8.9e-05	0.0043
GO:0007275	multicellular organism development	57	2811	9e-05	0.0043
GO:0071555	cell wall organization	18	518	9.2e-05	0.0043
GO:0009926	auxin polar transport	7	91	0.00018	0.008
GO:0044264	cellular polysaccharide metabolic process	12	273	0.00018	0.008
GO:0009755	hormone-mediated signaling pathway	23	821	0.00023	0.01
GO:0010410	hemicellulose metabolic process	7	96	0.00024	0.01
GO:0009791	post-embryonic development	36	1576	0.00025	0.01
GO:0032870	cellular response to hormone stimulus	24	879	0.00025	0.01
GO:0060918	auxin transport	7	100	0.00031	0.012
GO:0070887	cellular response to chemical stimulus	29	1176	0.00031	0.012
GO:0071495	cellular response to endogenous stimulus	24	890	0.0003	0.012
GO:0040007	growth	20	678	0.00032	0.012
GO:0001101	response to acid chemical	29	1181	0.00033	0.012
GO:0032501	multicellular organismal process	58	3032	0.00035	0.013
GO:0009914	hormone transport	7	103	0.00036	0.013
GO:0008152	metabolic process	177	12035	0.00042	0.015
GO:0006073	cellular glucan metabolic process	10	218	0.00045	0.015
GO:0044042	glucan metabolic process	10	218	0.00045	0.015
GO:0005975	carbohydrate metabolic process	28	1144	0.00043	0.015
GO:0044283	small molecule biosynthetic process	19	653	0.00052	0.017
GO:0010035	response to inorganic substance	24	926	0.00051	0.017
GO:0042742	defense response to bacterium	13	354	0.00052	0.017
GO:0006950	response to stress	64	3506	0.00057	0.018
GO:0042546	cell wall biogenesis	10	230	0.00067	0.02
GO:0009740	gibberellic acid mediated signaling pathway	6	82	0.00066	0.02
GO:0010476	gibberellin mediated signaling pathway	6	83	0.0007	0.021
GO:0009739	response to gibberellin	8	152	0.00071	0.021
GO:0071370	cellular response to gibberellin stimulus	6	85	0.00079	0.022
GO:0010383	cell wall polysaccharide metabolic process	7	118	0.00078	0.022
GO:0099402	plant organ development	24	961	0.00085	0.024
GO:0071310	cellular response to organic substance	25	1023	0.0009	0.024
GO:0009987	cellular process	184	12771	0.00089	0.024
GO:0061458	reproductive system development	29	1265	0.00094	0.025
GO:0048608	reproductive structure development	29	1265	0.00094	0.025
GO:0009416	response to light stimulus	20	744	0.00097	0.025
GO:0016053	organic acid biosynthetic process	16	531	0.001	0.026
GO:0044712	single-organism catabolic process	17	585	0.001	0.026
GO:0032787	monocarboxylic acid metabolic process	15	481	0.001	0.026
GO:0009653	anatomical structure morphogenesis	23	919	0.0011	0.026
GO:0009409	response to cold	13	384	0.0011	0.026
GO:0046394	carboxylic acid biosynthetic process	14	438	0.0012	0.029
GO:0010817	regulation of hormone levels	10	251	0.0013	0.03
GO:0000272	polysaccharide catabolic process	8	167	0.0013	0.03
GO:0009414	response to water deprivation	12	347	0.0014	0.033
GO:0009314	response to radiation	20	772	0.0015	0.034
GO:0009834	plant-type secondary cell wall biogenesis	5	65	0.0015	0.035
GO:1901575	organic substance catabolic process	28	1249	0.0016	0.036
GO:0009415	response to water	12	355	0.0017	0.037
GO:0048367	shoot system development	22	896	0.0017	0.038
GO:0048589	developmental growth	14	458	0.0018	0.039
GO:0009636	response to toxic substance	6	102	0.0019	0.041
GO:0009605	response to external stimulus	33	1582	0.002	0.042
GO:0051707	response to other organism	27	1210	0.002	0.043
GO:0016042	lipid catabolic process	9	224	0.0021	0.043
GO:0043207	response to external biotic stimulus	27	1212	0.0021	0.043
GO:0008610	lipid biosynthetic process	15	522	0.0022	0.045
GO:0042180	cellular ketone metabolic process	6	106	0.0023	0.047
