# Supplementary material for: WHIRLY1 functions in the nucleus to regulate barley leaf development and associated metabolite profiles
Source: Biochem J. 2022 Mar 4;479(5):641–59. doi: 10.1042/BCJ20210810 (PMC9022988; doi:10.1042/BCJ20210810)
Supplement: Supplementary Table S2 [file BCJ-479-641-s3.pdf]

## Sheet: Sheet1
					Relative abundance
Primary Accession	Cluster	MapMan Bin Code	MapMan Bin Name	Description	Base	Mid	Tip
MLOC_56129.2	A	29.5.11.4.2	protein.degradation.ubiquitin.E3.RING	moderately similar to ( 203) AT3G63530 | Symbols: BB, BB2 | BB (BIG BROTHER); protein binding / ubiquitin-protein ligase/ zinc ion binding | chr3:23456407-23457787 REVERSEmoderately similar to ( 399) loc_os03g07790 12003.m06291 protein protein binding protein, putative, expressed no original description	1.03586	0.676158	1.20739
MLOC_37173.2	A	35.1.40	not assigned.no ontology.glycine rich proteins	weakly similar to ( 162) AT3G03773 | Symbols: | FUNCTIONS IN: molecular_function unknown; INVOLVED IN: biological_process unknown; LOCATED IN: endomembrane system; CONTAINS InterPro DOMAIN/s: CS domain (InterPro:IPR007052), HSP20-like chaperone (InterPro:IPR008978), CS (InterPro:IPR017447); BEST Arabidopsis thaliana protein match is: glycine-rich protein (TAIR:AT4G02450.2). | chr3:951628-953490 F…	1.00747	0.894388	1.15955
AK371886	A	35.1	not assigned.no ontology	weakly similar to ( 114) AT4G34290 | Symbols: | SWIB complex BAF60b domain-containing protein | chr4:16410883-16412122 FORWARDweakly similar to ( 142) loc_os03g55310 12003.m10446 protein SWIb domain-containing protein, putative, expressed no original description	0.962703	0.794116	1.35079
MLOC_11461.1	A	35.2	not assigned.unknown	no original description	0.927169	1.00821	6.37712
AK356047	A	20.2.1	stress.abiotic.heat	weakly similar to ( 132) AT2G01710 | Symbols: | DNAJ heat shock N-terminal domain-containing protein | chr2:315836-316771 FORWARDmoderately similar to ( 451) loc_os07g42800 12007.m29268 protein AT hook-containing MAR binding 1-like protein, putative, expressed no original description	0.899715	0.931788	1.79543
AK373555	A	17.5.1	hormone metabolism.ethylene.synthesis-degradation	moderately similar to ( 333) AT4G25420 | Symbols: GA5, GA20OX1, AT2301, ATGA20OX1 | GA20OX1; gibberellin 20-oxidase | chr4:12990982-12992409 REVERSEmoderately similar to ( 426) GAOX2_ORYSA Gibberellin 20 oxidase 2 (EC 1.14.11.-) (Gibberellin C-20 oxidase 2) (GA 20-oxidase 2) (Os20ox2) (Semidwarf-1 protein) - Oryza sativa (Rice)moderately similar to ( 464) loc_os05g34854 12005.m28056 protein gibbe…	0.816677	0.864039	7.59729
MLOC_2684.1	A	35.2	not assigned.unknown	no original description	0.920269	0.989526	24.329
MLOC_78745.1	A	35.2	not assigned.unknown	weakly similar to ( 112) loc_os03g22230 12003.m07626 protein expressed protein no original description	0.772073	0.913489	1124.02
MLOC_74263.1	A	35.2	not assigned.unknown	weakly similar to ( 115) loc_os03g22230 12003.m07626 protein expressed protein no original description	0.981958	0.981125	117.593
MLOC_74098.1	A	26.1	misc.cytochrome P450	moderately similar to ( 289) AT3G48310 | Symbols: CYP71A22 | CYP71A22; electron carrier/ heme binding / iron ion binding / monooxygenase/ oxygen binding | chr3:17888192-17889749 FORWARDmoderately similar to ( 465) C71C4_MAIZE Cytochrome P450 71C4 (EC 1.14.-.-) (Benzoxazineless 2) - Zea mays (Maize)highly similar to ( 533) loc_os08g01490 12008.m04297 protein cytochrome P450 71C4, putative, express…	0.925398	0.981125	137.755
MLOC_2910.1	A	35.2	not assigned.unknown	weakly similar to ( 115) loc_os03g22230 12003.m07626 protein expressed protein no original description	0.928674	0.980154	670.081
MLOC_72542.1	A	26.4.1	misc.beta 1,3 glucan hydrolases.glucan endo-1,3-beta-glucosidase	moderately similar to ( 361) AT4G26830 | Symbols: | catalytic/ cation binding / hydrolase, hydrolyzing O-glycosyl compounds | chr4:13494726-13496487 REVERSEmoderately similar to ( 243) E13B_WHEAT Glucan endo-1,3-beta-glucosidase precursor (EC 3.2.1.39) ((1->3)-beta-glucan endohydrolase) ((1->3)-beta-glucanase) (Beta-1,3-endoglucanase) - Triticum aestivum (Wheat)highly similar to ( 610) loc_os07g3…	1.00678	0.980934	4.43386
AK355643	A	27.3.11	RNA.regulation of transcription.C2H2 zinc finger family	weakly similar to ( 162) AT5G12330 | Symbols: LRP1 | LRP1 (LATERAL ROOT PRIMORDIUM 1); protein homodimerization | chr5:3987677-3989074 REVERSEmoderately similar to ( 277) loc_os01g72490 12001.m97574 protein LRP1, putative, expressed no original description	0.860393	0.835153	6.81943
AK249966.1	A	26.7	misc.oxidases - copper, flavone etc	moderately similar to ( 410) AT3G28480 | Symbols: | oxidoreductase, 2OG-Fe(II) oxygenase family protein | chr3:10676266-10678262 REVERSEhighly similar to ( 506) loc_os10g27340 12010.m05668 protein prolyl 4-hydroxylase, putative, expressed no original description	0.955859	0.923389	1.40645
AK357280	A	29.1.30	protein.aa activation.pseudouridylate synthase	moderately similar to ( 370) AT3G06950 | Symbols: | tRNA pseudouridine synthase family protein | chr3:2192869-2194254 FORWARDhighly similar to ( 509) loc_os05g19954 12005.m083678 protein tRNA pseudouridine synthase A, putative, expressed no original description	0.973636	0.946778	1.41976
MLOC_79130.1	A	16.1.5	secondary metabolism.isoprenoids.terpenoids	very weakly similar to (99.4) loc_os02g04690 12002.m05817 protein cycloartenol synthase, putative, expressed no original description	0.235265	1.02522	1.5907
AK355303	A	34.8	transport.metabolite transporters at the envelope membrane	moderately similar to ( 323) AT5G33320 | Symbols: CUE1, PPT, ARAPPT | CUE1 (CAB UNDEREXPRESSED 1); antiporter/ triose-phosphate transmembrane transporter | chr5:12588950-12591408 FORWARDweakly similar to ( 164) TPT_PEA Triose phosphate/phosphate translocator, chloroplast precursor (cTPT) (p36) (E30) - Pisum sativum (Garden pea)moderately similar to ( 471) loc_os05g07870 12005.m05305 protein trios…	0.755028	1.04404	1.14495
MLOC_28382.1	A	35.2	not assigned.unknown	no original description	0.429889	0.978426	1.26683
MLOC_76041.1	A	35.2	not assigned.unknown	very weakly similar to (80.5) loc_os12g23770 12012.m06212 protein retrotransposon protein, putative, unclassified no original description	0.273265	1.06817	1.4763
AK364756	A	34.99	transport.misc	highly similar to ( 663) AT5G65380 | Symbols: | ripening-responsive protein, putative | chr5:26123241-26126352 REVERSEhighly similar to ( 818) loc_os03g08900 12003.m06397 protein transparent testa 12 protein, putative, expressed no original description	0.151873	1.02775	1.62698
MLOC_13167.2	A	26.1	misc.cytochrome P450	moderately similar to ( 337) AT3G48280 | Symbols: CYP71A25 | CYP71A25; electron carrier/ heme binding / iron ion binding / monooxygenase/ oxygen binding | chr3:17879594-17881164 FORWARDmoderately similar to ( 350) C71A4_SOLME Cytochrome P450 71A4 (EC 1.14.-.-) (CYPLXXIA4) (P-450EG2) - Solanum melongena (Eggplant) (Aubergine)highly similar to ( 537) loc_os01g12750 12001.m07888 protein cytochrome P…	0.47681	1.0077	1.19841
AK368196	A	35.1.41	not assigned.no ontology.hydroxyproline rich proteins	moderately similar to ( 214) AT2G39050 | Symbols: | hydroxyproline-rich glycoprotein family protein | chr2:16303427-16305336 FORWARDmoderately similar to ( 372) loc_os07g48500 12007.m09063 protein stress responsive protein, putative, expressed no original description	0.319855	0.937352	1.24294
MLOC_77885.1	A	35.2	not assigned.unknown	no original description	0.302771	0.993667	1.36044
MLOC_68014.1	A	35.2	not assigned.unknown	no original description	0.266418	1.05457	1.48854
MLOC_13567.1	A	34.12	transport.metal	moderately similar to ( 240) AT2G46800 | Symbols: ZAT, ATMTP1, MTP1, ZAT1, ATCDF1 | ZAT (ZINC TRANSPORTER OF ARABIDOPSIS THALIANA); inorganic anion transmembrane transporter/ metal ion transmembrane transporter/ zinc ion transmembrane transporter | chr2:19238128-19239324 FORWARDmoderately similar to ( 289) loc_os05g03780 12005.m04912 protein metal tolerance protein A2, putative, expressed no orig…	0.462271	1.0254	1.20592
MLOC_13287.1	A	16.1.5	secondary metabolism.isoprenoids.terpenoids	moderately similar to ( 339) AT2G07050 | Symbols: CAS1 | CAS1 (cycloartenol synthase 1); cycloartenol synthase | chr2:2924629-2930295 FORWARDmoderately similar to ( 379) loc_os02g04710 12002.m33547 protein cycloartenol synthase, putative, expressed no original description	0.224664	1.07072	1.4659
MLOC_26924.1	A	20.1	stress.biotic	very weakly similar to (80.1) loc_os08g05800 12008.m04721 protein retrotransposon protein, putative, unclassified no original description	0.31269	1.16271	1.37743
AK369669	A	29.4	protein.postranslational modification	weakly similar to ( 140) AT1G03470 | Symbols: | kinase interacting family protein | chr1:866217-867493 REVERSEmoderately similar to ( 283) loc_os07g47090 12007.m079779 protein expressed protein no original description	0.560935	1.06417	1.17477
MLOC_74403.1	A	15.2	metal handling.binding, chelation and storage	weakly similar to ( 126) loc_os01g20830 12001.m08567 protein heavy metal-associated domain containing protein, expressed no original description	0.274798	1.09552	1.35906
MLOC_65597.1	A	35.2	not assigned.unknown	no original description	0.403069	0.957589	1.40255
AK358648	A	20.2.1	stress.abiotic.heat	moderately similar to ( 299) AT5G23240 | Symbols: | DNAJ heat shock N-terminal domain-containing protein | chr5:7826857-7828534 REVERSEmoderately similar to ( 443) loc_os04g57880 12004.m10672 protein dnaJ domain containing protein, expressed no original description	0.519683	0.943478	1.22898
MLOC_17081.1	A	35.2	not assigned.unknown	weakly similar to ( 186) loc_os03g43770 12003.m09417 protein F-box domain containing protein, expressed no original description	0.712191	0.988348	1.10966
AK359888	A	35.2	not assigned.unknown	weakly similar to ( 131) loc_os01g20730 12001.m08558 protein expressed protein no original description	0.589915	0.964206	1.16816
AK369670	A	35.2	not assigned.unknown	moderately similar to ( 211) AT4G31330 | Symbols: | unknown protein | chr4:15202354-15203151 FORWARDmoderately similar to ( 267) loc_os09g32100 12009.m06300 protein expressed protein no original description	0.487136	1.05687	1.63766
AK362306	A	16.5.99.1	secondary metabolism.sulfur-containing.misc.alliinase	moderately similar to ( 416) AT1G34060 | Symbols: | alliinase family protein | chr1:12396561-12398299 REVERSEhighly similar to ( 649) loc_os01g52010 12001.m11376 protein alliin lyase precursor, putative, expressed no original description	0.591788	1.0625	1.50658
AK364624	A	27.3.7	RNA.regulation of transcription.C2C2(Zn) CO-like, Constans-like zinc finger family	weakly similar to ( 121) AT5G57660 | Symbols: ATCOL5, COL5 | zinc finger (B-box type) family protein | chr5:23355573-23356729 FORWARDmoderately similar to ( 302) loc_os06g44450 12006.m08973 protein CONSTANS-like protein CO6, putative, expressed no original description	0.71966	0.991179	1.17403
MLOC_64053.1	A	34.12	transport.metal	moderately similar to ( 262) AT1G05300 | Symbols: ZIP5 | ZIP5; cation transmembrane transporter/ metal ion transmembrane transporter | chr1:1546161-1547709 REVERSEmoderately similar to ( 444) loc_os07g12890 12007.m28960 protein ZIP zinc/iron transport family protein, expressed no original description	0.364031	1.01954	1.75858
AK357294	A	27.3.6	RNA.regulation of transcription.bHLH,Basic Helix-Loop-Helix family	weakly similar to ( 107) AT5G57150 | Symbols: | basic helix-loop-helix (bHLH) family protein | chr5:23152361-23153293 FORWARDweakly similar to ( 127) loc_os04g23550 12004.m101486 protein DNA binding like, putative, expressed no original description	0.382912	1.03558	1.77176
AK373121	A	27.3.11	RNA.regulation of transcription.C2H2 zinc finger family	weakly similar to ( 137) AT3G02790 | Symbols: | zinc finger (C2H2 type) family protein | chr3:604926-605243 FORWARDweakly similar to ( 182) loc_os06g49490 12006.m09473 protein expressed protein no original description	0.732248	0.99156	1.14918
MLOC_47161.1	A	29.5.3	protein.degradation.cysteine protease	moderately similar to ( 230) AT5G45890 | Symbols: SAG12 | SAG12 (SENESCENCE-ASSOCIATED GENE 12); cysteine-type peptidase | chr5:18613300-18614759 FORWARDmoderately similar to ( 212) CYSEP_PHAVU Vignain precursor (EC 3.4.22.-) (Bean endopeptidase) (Cysteine proteinase EP-C1) - Phaseolus vulgaris (Kidney bean) (French bean)moderately similar to ( 253) loc_os09g38920 12009.m06832 protein thiol prote…	0.601091	0.963086	1.55398
MLOC_54515.1	A	35.2	not assigned.unknown	moderately similar to ( 324) AT1G32160 | Symbols: | unknown protein | chr1:11568701-11570241 FORWARDhighly similar to ( 556) loc_os04g50860 12004.m09983 protein expressed protein no original description	0.813241	1.02416	1.3016
AK370424	A	29.5.1	protein.degradation.subtilases	highly similar to ( 801) AT2G04160 | Symbols: AIR3 | AIR3; serine-type endopeptidase | chr2:1401450-1407694 REVERSEnearly identical (1008) loc_os02g10520 12002.m06350 protein subtilisin-like protease precursor, putative, expressed no original description	0.719258	1.04747	1.56459
MLOC_16706.1	A	35.2	not assigned.unknown	no original description	0.617477	0.945658	1.53297
AK367491	A	30.11	signalling.light	weakly similar to ( 133) AT3G22840 | Symbols: ELIP1, ELIP | ELIP1 (EARLY LIGHT-INDUCABLE PROTEIN); chlorophyll binding | chr3:8084628-8085445 REVERSEmoderately similar to ( 278) ELI9_HORVU Low molecular mass early light-inducible protein HV90, chloroplast precursor (ELIP) - Hordeum vulgare (Barley)weakly similar to ( 177) loc_os07g08160 12007.m05273 protein early light-induced protein, chloroplas…	0.507411	1.09821	2.65912
AK251136.1	A				0.769285	0.979631	1.34855
MLOC_70809.1	A	27.3.9	RNA.regulation of transcription.C2C2(Zn) GATA transcription factor family	very weakly similar to (89.0) AT5G56860 | Symbols: GNC | GNC (GATA, nitrate-inducible, carbon metabolism-involved); transcription factor | chr5:22989630-22991351 REVERSEmoderately similar to ( 370) loc_os02g12790 12002.m06526 protein GATA transcription factor 20, putative, expressed no original description	0.395441	0.870308	2.39296
MLOC_14785.1	A	27.3.29	RNA.regulation of transcription.TCP transcription factor family	weakly similar to ( 143) AT5G60970 | Symbols: TCP5 | TCP5 (TEOSINTE BRANCHED1, CYCLOIDEA AND PCF TRANSCRIPTION FACTOR 5); transcription factor | chr5:24535570-24536652 REVERSEmoderately similar to ( 235) loc_os01g55750 12001.m43206 protein TCP family transcription factor containing protein, expressed no original description	0.329326	0.997011	4.06252
MLOC_5950.1	A	35.1.41	not assigned.no ontology.hydroxyproline rich proteins	moderately similar to ( 207) AT2G39050 | Symbols: | hydroxyproline-rich glycoprotein family protein | chr2:16303427-16305336 FORWARDhighly similar to ( 623) loc_os03g21040 12003.m35202 protein expressed protein no original description	0.716983	1.04565	1.65333
MLOC_11922.1	A	26.28	misc.GDSL-motif lipase	moderately similar to ( 375) AT3G16370 | Symbols: | GDSL-motif lipase/hydrolase family protein | chr3:5556928-5558351 FORWARDmoderately similar to ( 207) APG_BRANA Anter-specific proline-rich protein APG (Protein CEX) (Fragment) - Brassica napus (Rape)moderately similar to ( 469) loc_os06g05550 12006.m05282 protein anther-specific proline-rich protein APG precursor, putative, expressed no origina…	0.499559	0.999962	2.61676
MLOC_15661.3	A	29.2.4	protein.synthesis.elongation	nearly identical (1558) AT1G56070 | Symbols: LOS1 | LOS1; copper ion binding / translation elongation factor/ translation factor, nucleic acid binding | chr1:20968245-20971077 REVERSEnearly identical (1541) EF2_BETVU Elongation factor 2 (EF-2) - Beta vulgaris (Sugar beet)nearly identical (1622) loc_os04g02820 12004.m101449 protein elongation factor 2, putative, expressed no original description	0.498974	0.967134	2.61762
MLOC_57630.1	A	29.5.11.4.2	protein.degradation.ubiquitin.E3.RING	weakly similar to ( 116) AT3G12920 | Symbols: | protein binding / zinc ion binding | chr3:4122127-4123323 REVERSEmoderately similar to ( 298) loc_os04g33030 12004.m08399 protein inhibitor of apoptosis-like protein, putative, expressed no original description	0.706331	0.988341	1.33386
MLOC_64240.2	A	33.99	development.unspecified	moderately similar to ( 237) AT1G56010 | Symbols: NAC1, ANAC022 | NAC1; transcription factor | chr1:20946852-20949144 REVERSEweakly similar to ( 174) NAC77_ORYSA NAC domain-containing protein 77 (ONAC077) (ONAC300) - Oryza sativa (Rice)moderately similar to ( 394) loc_os12g41680 12012.m07949 protein NAC domain-containing protein 21/22, putative, expressed no original description	0.662161	1.00202	1.41621
MLOC_18450.1	A	30.2.11	signalling.receptor kinases.leucine rich repeat XI	moderately similar to ( 416) AT2G34930 | Symbols: | disease resistance family protein | chr2:14737169-14739886 REVERSEmoderately similar to ( 203) RPK1_IPONI Receptor-like protein kinase precursor (EC 2.7.11.1) - Ipomoea nil (Japanese morning glory) (Pharbitis nil)highly similar to ( 728) loc_os01g41750 12001.m10443 protein leucine-rich repeat receptor protein kinase EXS precursor, putative, expr…	0.623164	1.00228	1.51245
MLOC_67524.1	A	33.99	development.unspecified	moderately similar to ( 264) AT3G48740 | Symbols: | nodulin MtN3 family protein | chr3:18052814-18054663 REVERSEmoderately similar to ( 386) loc_os12g29220 12012.m06737 protein MTN3, putative, expressed no original description	0.614583	0.945657	1.36599
AK360435	A	30.11	signalling.light	weakly similar to ( 135) AT3G22840 | Symbols: ELIP1, ELIP | ELIP1 (EARLY LIGHT-INDUCABLE PROTEIN); chlorophyll binding | chr3:8084628-8085445 REVERSEmoderately similar to ( 254) ELI9_HORVU Low molecular mass early light-inducible protein HV90, chloroplast precursor (ELIP) - Hordeum vulgare (Barley)weakly similar to ( 169) loc_os07g08160 12007.m05273 protein early light-induced protein, chloroplas…	0.287004	1.04076	2.9062
MLOC_56549.1	A	35.2	not assigned.unknown	moderately similar to ( 206) loc_os08g38620 12008.m26726 protein expressed protein no original description	0.558371	0.982633	1.50405
MLOC_59333.1	A	35.2	not assigned.unknown	nearly identical (1423) AT3G14940 | Symbols: ATPPC3 | ATPPC3 (PHOSPHOENOLPYRUVATE CARBOXYLASE 3); phosphoenolpyruvate carboxylase | chr3:5025584-5029476 FORWARDnearly identical (1434) CAPP1_SORBI Phosphoenolpyruvate carboxylase 1 (EC 4.1.1.31) (PEPCase 1) (PEPC 1) (CP21) - Sorghum bicolor (Sorghum) (Sorghum vulgare)nearly identical (1682) loc_os01g11054 12001.m150507 protein phosphoenolpyruvate c…	0.660396	0.993965	1.35309
MLOC_58163.1	A	33.99	development.unspecified	moderately similar to ( 280) AT3G48740 | Symbols: | nodulin MtN3 family protein | chr3:18052814-18054663 REVERSEmoderately similar to ( 384) loc_os12g29220 12012.m06737 protein MTN3, putative, expressed no original description	0.706182	0.966265	1.22617
MLOC_67216.3	A	34.99	transport.misc	highly similar to ( 520) AT5G52450 | Symbols: | MATE efflux protein-related | chr5:21289042-21291749 REVERSEhighly similar to ( 658) loc_os10g11354 12010.m04463 protein transparent testa 12 protein, putative, expressed no original description	0.572896	0.996824	1.51959
MLOC_53744.1	A	33.99	development.unspecified	moderately similar to ( 259) AT1G56010 | Symbols: NAC1, ANAC022 | NAC1; transcription factor | chr1:20946852-20949144 REVERSEweakly similar to ( 174) NAC77_ORYSA NAC domain-containing protein 77 (ONAC077) (ONAC300) - Oryza sativa (Rice)moderately similar to ( 447) loc_os06g46270 12006.m09153 protein NAC domain-containing protein 21/22, putative, expressed no original description	0.529848	1.05793	1.69572
AK357456	A	30.11	signalling.light	weakly similar to ( 117) AT3G22840 | Symbols: ELIP1, ELIP | ELIP1 (EARLY LIGHT-INDUCABLE PROTEIN); chlorophyll binding | chr3:8084628-8085445 REVERSEmoderately similar to ( 238) ELI9_HORVU Low molecular mass early light-inducible protein HV90, chloroplast precursor (ELIP) - Hordeum vulgare (Barley)weakly similar to ( 155) loc_os07g08160 12007.m05273 protein early light-induced protein, chloroplas…	0.596813	1.00403	2.5889
AK367150	A	35.1	not assigned.no ontology	moderately similar to ( 298) AT5G16080 | Symbols: AtCXE17 | AtCXE17 (Arabidopsis thaliana carboxyesterase 17); hydrolase | chr5:5252533-5253567 REVERSEweakly similar to ( 128) GID1_ORYSA Gibberellin receptor GID1 (EC 3.-.-.-) (Gibberellin-insensitive dwarf protein 1) (Protein GIBBERELLIN INSENSITIVE DWARF1) - Oryza sativa (Rice)highly similar to ( 544) loc_os03g15270 12003.m06964 protein prMC3, p…	0.68055	0.957836	1.79915
MLOC_74058.1	A	27.3.1	RNA.regulation of transcription.ABI3/VP1-related B3-domain-containing transcription factor family	weakly similar to ( 157) AT1G01030 | Symbols: NGA3 | NGA3 (NGATHA3); transcription factor | chr1:11864-12940 REVERSEmoderately similar to ( 263) loc_os10g39190 12010.m06689 protein RAV, putative no original description	0.543486	1.03114	3.4222
MLOC_5810.1	A	26.16	misc.myrosinases-lectin-jacalin	highly similar to ( 537) AT3G53810 | Symbols: | lectin protein kinase, putative | chr3:19933153-19935186 REVERSEweakly similar to ( 189) PSKR_DAUCA Phytosulfokine receptor precursor (EC 2.7.11.1) (Phytosulfokine LRR receptor kinase) - Daucus carota (Carrot)highly similar to ( 639) loc_os07g03820 12007.m04852 protein lectin-like receptor kinase 7, putative, expressed no original description	0.849538	1.03743	1.47273
AK356679	A	30.11	signalling.light	very weakly similar to (99.0) AT3G22840 | Symbols: ELIP1, ELIP | ELIP1 (EARLY LIGHT-INDUCABLE PROTEIN); chlorophyll binding | chr3:8084628-8085445 REVERSEmoderately similar to ( 213) ELI9_HORVU Low molecular mass early light-inducible protein HV90, chloroplast precursor (ELIP) - Hordeum vulgare (Barley)weakly similar to ( 133) loc_os07g08160 12007.m05273 protein early light-induced protein, chlor…	0.682828	1.04393	2.65707
AK374126	A	29.5.11.4.3.2	protein.degradation.ubiquitin.E3.SCF.FBOX	highly similar to ( 568) loc_os01g41260 12001.m10393 protein ribosomal RNA apurinic site specific lyase, putative no original description	0.814492	1.00943	1.65346
AK251605.1	A	35.2	not assigned.unknown	no original description	0.871409	0.988392	1.51911
MLOC_6706.2	A	31.3.1	cell.cycle.peptidylprolyl isomerase	moderately similar to ( 267) AT1G01940 | Symbols: | peptidyl-prolyl cis-trans isomerase cyclophilin-type family protein | chr1:323082-324719 FORWARDweakly similar to ( 104) CYPH_CATRO Peptidyl-prolyl cis-trans isomerase (EC 5.2.1.8) (PPIase) (Rotamase) (Cyclophilin) (Cyclosporin A-binding protein) - Catharanthus roseus (Rosy periwinkle) (Madagascar periwinkle)moderately similar to ( 278) loc_os06…	0.931795	1.01244	1.33526
MLOC_16585.1	A	26.16	misc.myrosinases-lectin-jacalin	very weakly similar to (80.9) AT1G19715 | Symbols: | jacalin lectin family protein | chr1:6816934-6819244 REVERSEvery weakly similar to ( 100) loc_os04g03320 12004.m05641 protein mannose-binding lectin, putative no original description	0.843494	1.08021	2.28344
MLOC_68318.1	B	11.1.6	lipid metabolism.FA synthesis and FA elongation.enoyl ACP reductase	highly similar to ( 501) AT2G05990 | Symbols: MOD1, ENR1 | MOD1 (MOSAIC DEATH 1); enoyl-[acyl-carrier-protein] reductase (NADH)/ enoyl-[acyl-carrier-protein] reductase/ oxidoreductase | chr2:2322876-2324867 FORWARDhighly similar to ( 510) FABI_BRANA Enoyl-[acyl-carrier-protein] reductase [NADH], chloroplast precursor (EC 1.3.1.9) (NADH-dependent enoyl-ACP reductase) - Brassica napus (Rape)highly …	5.09466	0.887019	0.727244
AK363165	B	34.16	transport.ABC transporters and multidrug resistance systems	highly similar to ( 516) AT5G13750 | Symbols: ZIFL1 | ZIFL1 (ZINC INDUCED FACILITATOR-like 1); tetracycline:hydrogen antiporter | chr5:4438318-4440829 FORWARDhighly similar to ( 781) loc_os11g04104 12011.m04605 protein carbohydrate transporter/ sugar porter/ transporter, putative, expressed no original description	2.34778	0.905	0.812617
AK371855	B	35.2	not assigned.unknown	moderately similar to ( 351) AT3G20350 | Symbols: | unknown protein | chr3:7096602-7099372 FORWARDhighly similar to ( 952) loc_os04g53350 12004.m10226 protein expressed protein no original description	2.18148	0.973131	0.88862
MLOC_14716.1	B	35.2	not assigned.unknown	no original description	19.043	1.12679	0.819728
AK357919	B	26.28	misc.GDSL-motif lipase	moderately similar to ( 369) AT5G45670 | Symbols: | GDSL-motif lipase/hydrolase family protein | chr5:18528600-18530164 FORWARDweakly similar to ( 134) APG_BRANA Anter-specific proline-rich protein APG (Protein CEX) (Fragment) - Brassica napus (Rape)moderately similar to ( 442) loc_os05g44200 12005.m08546 protein anther-specific proline-rich protein APG, putative, expressed no original description	7.41756	1.00821	0.81017
MLOC_29149.7	B	16.1.5	secondary metabolism.isoprenoids.terpenoids	moderately similar to ( 268) AT5G23960 | Symbols: ATTPS21, TPS21 | TPS21 (TERPENE SYNTHASE 21); (-)-E-beta-caryophyllene synthase/ alpha-humulene synthase | chr5:8092969-8095128 FORWARDmoderately similar to ( 316) DCS1_GOSHI (+)-delta-cadinene synthase (EC 4.2.3.13) (D-cadinene synthase) - Gossypium hirsutum (Upland cotton)moderately similar to ( 396) loc_os01g23530 12001.m08826 protein sesquiter…	7.85632	0.987538	0.78653
AK252200.1	B	35.2	not assigned.unknown	no original description	3.20593	1.00496	0.875142
AK358265	B	17.6.3	hormone metabolism.gibberelin.induced-regulated-responsive-activated	weakly similar to ( 120) AT3G10185 | Symbols: | Encodes a Gibberellin-regulated GASA/GAST/Snakin family protein | chr3:3145579-3146199 FORWARDweakly similar to ( 145) loc_os06g15620 12006.m06275 protein GAST1 protein precursor, putative, expressed no original description	27.7298	1.02811	0.697007
AK358796	B	26.1	misc.misc2	moderately similar to ( 345) AT2G26740 | Symbols: ATSEH | ATSEH (Arabidopsis thaliana soluble epoxide hydrolase); epoxide hydrolase | chr2:11393148-11394257 REVERSEmoderately similar to ( 495) loc_os03g61360 12003.m11018 protein epoxide hydrolase 2, putative, expressed no original description	6.53019	1.00821	0.81017
MLOC_32014.1	B	35.2	not assigned.unknown	weakly similar to ( 112) loc_os01g11240 12001.m07743 protein expressed protein no original description	2.81303	1.01027	0.890651
AK374154	B	29.7.5	protein.glycosylation.alpha-1,3-mannosyl-glycoprotein-beta-1,2-N-acetylglucosaminyltransferase(GnTI)	highly similar to ( 714) AT1G65590 | Symbols: HEXO3, ATHEX1 | HEXO3 (BETA-HEXOSAMINIDASE 3); beta-N-acetylhexosaminidase/ hexosaminidase | chr1:24385996-24390989 FORWARDhighly similar to ( 829) loc_os05g34320 12005.m64239 protein beta-hexosaminidase beta chain precursor, putative, expressed no original description	3.85539	0.988501	0.83282
AK248525.1	B	11.8	lipid metabolism.'exotics'(steroids, squalene etc)	moderately similar to ( 256) AT3G45070 | Symbols: | sulfotransferase family protein | chr3:16486378-16487349 REVERSEmoderately similar to ( 321) loc_os09g08190 12009.m04088 protein flavonol 4-sulfotransferase, putative, expressed no original description	7.58967	1.03628	0.842075
AK248822.1	B	10.7	cell wall.modification	moderately similar to ( 340) AT1G69530 | Symbols: ATEXPA1, EXP1, AT-EXP1, ATEXP1, ATHEXP ALPHA 1.2 | ATEXPA1 (ARABIDOPSIS THALIANA EXPANSIN A1) | chr1:26142034-26143200 FORWARDmoderately similar to ( 404) EXPA2_ORYSA Expansin-A2 precursor (OsEXPA2) (Alpha-expansin-2) (OsEXP2) (OsaEXPa1.23) (RiExB) (RiExC) - Oryza sativa (Rice)moderately similar to ( 404) loc_os01g60770 12001.m12205 protein alpha-…	22.9271	1.07066	0.779208
AK360251	B	10.6.2	cell wall.degradation.mannan-xylose-arabinose-fucose	moderately similar to ( 347) AT5G66460 | Symbols: | (1-4)-beta-mannan endohydrolase, putative | chr5:26538911-26540837 REVERSEmoderately similar to ( 403) loc_os01g47400 12001.m10935 protein hydrolase, hydrolyzing O-glycosyl compounds, putative, expressed no original description	10.4364	1.07246	0.844462
AK363093	B	35.2	not assigned.unknown	weakly similar to ( 148) AT1G33810 | Symbols: | unknown protein | chr1:12265084-12266655 FORWARDmoderately similar to ( 261) loc_os08g02060 12008.m04352 protein expressed protein no original description	1.63105	0.9989	0.948912
AK371064	B	34.16	transport.ABC transporters and multidrug resistance systems	highly similar to ( 513) AT5G13750 | Symbols: ZIFL1 | ZIFL1 (ZINC INDUCED FACILITATOR-like 1); tetracycline:hydrogen antiporter | chr5:4438318-4440829 FORWARDhighly similar to ( 786) loc_os11g04104 12011.m04605 protein carbohydrate transporter/ sugar porter/ transporter, putative, expressed no original description	2.25875	0.932036	0.848512
MLOC_59862.1	B	27.3.40	RNA.regulation of transcription.Aux/IAA family	moderately similar to ( 238) AT3G04730 | Symbols: IAA16 | IAA16; transcription factor | chr3:1288993-1290415 REVERSEmoderately similar to ( 293) IAA30_ORYSA Auxin-responsive protein IAA30 (Indoleacetic acid-induced protein 30) - Oryza sativa (Rice)moderately similar to ( 293) loc_os12g40890 12012.m07872 protein OsIAA30 - Auxin-responsive Aux/IAA gene family member, expressed no original descripti…	5.9118	1.00821	0.835821
AK372803	B	11.1.15	lipid metabolism.FA synthesis and FA elongation.ACP desaturase	moderately similar to ( 381) AT5G16230 | Symbols: | acyl-(acyl-carrier-protein) desaturase, putative / stearoyl-ACP desaturase, putative | chr5:5303394-5305944 FORWARDmoderately similar to ( 376) STAD_RICCO Acyl-[acyl-carrier-protein] desaturase, chloroplast precursor (EC 1.14.19.2) (Stearoyl-ACP desaturase) (Delta(9) stearoyl-acyl carrier protein desaturase) - Ricinus communis (Castor bean)moder…	29.6237	1.15187	0.81424
TA47805_4513	B				6.4264	1.00821	0.840752
MLOC_36437.1	B	29.4.1.57	protein.postranslational modification.kinase.receptor like cytoplasmatic kinase VII	moderately similar to ( 460) AT2G25220 | Symbols: | ATP binding / kinase/ protein kinase/ protein serine/threonine kinase/ protein tyrosine kinase | chr2:10742918-10745540 REVERSEmoderately similar to ( 216) CRI4_MAIZE Putative receptor protein kinase CRINKLY4 precursor (EC 2.7.11.1) - Zea mays (Maize)highly similar to ( 647) loc_os05g25540 12005.m06847 protein phytosulfokine receptor precursor, …	3.06539	0.997438	0.892278
MLOC_66574.1	B	26.2	misc.UDP glucosyl and glucoronyl transferases	weakly similar to ( 172) AT3G16520 | Symbols: UGT88A1 | UDP-glucoronosyl/UDP-glucosyl transferase family protein | chr3:5618847-5620833 REVERSEweakly similar to ( 121) UFO2_MAIZE Anthocyanidin 3-O-glucosyltransferase (EC 2.4.1.115) (Flavonol 3-O-glucosyltransferase) (UDP-glucose flavonoid 3-O-glucosyltransferase) (Bronze-1) (Bz-Mc2 allele) - Zea mays (Maize)moderately similar to ( 478) loc_os06g1…	7.41667	1.00974	0.828273
MLOC_58415.1	B	16.8.2	secondary metabolism.flavonoids.chalcones	moderately similar to ( 337) AT5G13930 | Symbols: CHS, TT4, ATCHS | TT4 (TRANSPARENT TESTA 4); naringenin-chalcone synthase | chr5:4488762-4490035 FORWARDmoderately similar to ( 348) THS2_VITVI Stilbene synthase 2 (EC 2.3.1.95) (Resveratrol synthase 2) (Trihydroxystilbene synthase 2) (PSV21) - Vitis vinifera (Grape)moderately similar to ( 377) loc_os07g17010 12007.m06142 protein chalcone synthase…	8.92983	1.00821	0.81017
MLOC_61972.1	B	10.7	cell wall.modification	moderately similar to ( 380) AT2G36870 | Symbols: | xyloglucan:xyloglucosyl transferase, putative / xyloglucan endotransglycosylase, putative / endo-xyloglucan transferase, putative | chr2:15472869-15474630 REVERSEmoderately similar to ( 215) XTH_TOBAC Probable xyloglucan endotransglucosylase/hydrolase protein precursor (EC 2.4.1.207) - Nicotiana tabacum (Common tobacco)highly similar to ( 526) l…	18.6967	1.03643	0.773674
MLOC_56819.1	B	27.3.40	RNA.regulation of transcription.Aux/IAA family	weakly similar to ( 123) AT1G51950 | Symbols: IAA18 | IAA18 (INDOLE-3-ACETIC ACID INDUCIBLE 18); transcription factor | chr1:19305670-19307130 FORWARDweakly similar to ( 155) IAA2_ORYSA Auxin-responsive protein IAA2 (Indoleacetic acid-induced protein 2) - Oryza sativa (Rice)weakly similar to ( 155) loc_os01g09450 12001.m42898 protein OsIAA2 - Auxin-responsive Aux/IAA gene family member, expressed…	3.16625	1.0249	0.913297
MLOC_51521.2	B	27.3.99	RNA.regulation of transcription.unclassified	moderately similar to ( 232) AT3G51950 | Symbols: | zinc finger (CCCH-type) family protein / RNA recognition motif (RRM)-containing protein | chr3:19278244-19280407 REVERSEmoderately similar to ( 261) loc_os03g21160 12003.m34857 protein nucleic acid binding protein, putative, expressed no original description	8.28459	1.00821	0.835448
MLOC_67622.1	B	11.1.10	lipid metabolism.FA synthesis and FA elongation.beta ketoacyl CoA synthase	moderately similar to ( 410) AT1G68530 | Symbols: CUT1, POP1, CER6, G2, KCS6 | KCS6 (3-KETOACYL-COA SYNTHASE 6); catalytic/ transferase, transferring acyl groups other than amino-acyl groups | chr1:25713600-25714733 REVERSEmoderately similar to ( 493) loc_os06g15170 12006.m06231 protein 3-ketoacyl-CoA synthase, putative, expressed no original description	47.0315	1.0797	0.769366
MLOC_10589.1	B	26.12	misc.peroxidases	weakly similar to ( 176) loc_os05g06970 12005.m05223 protein peroxidase 1 precursor, putative, expressed no original description	9.04585	1.00821	0.825018
MLOC_56594.1	B	35.2	not assigned.unknown	moderately similar to ( 206) loc_os08g38620 12008.m26726 protein expressed protein no original description	10.7702	1.00821	0.812528
MLOC_10869.1	B	11.9.4.13	lipid metabolism.lipid degradation.beta-oxidation.acyl CoA reductase	moderately similar to ( 367) AT5G22500 | Symbols: FAR1 | FAR1 (FATTY ACID REDUCTASE 1); fatty acyl-CoA reductase (alcohol-forming)/ oxidoreductase, acting on the CH-CH group of donors | chr5:7470541-7473916 FORWARDhighly similar to ( 575) loc_os08g20200 12008.m06087 protein male sterility protein 2, putative, expressed no original description	20.0784	0.981837	0.746546
AK361522	B	10.7	cell wall.modification	weakly similar to ( 162) AT1G11545 | Symbols: | xyloglucan:xyloglucosyl transferase, putative / xyloglucan endotransglycosylase, putative / endo-xyloglucan transferase, putative | chr1:3878689-3880286 REVERSEweakly similar to ( 124) XTH_TOBAC Probable xyloglucan endotransglucosylase/hydrolase protein precursor (EC 2.4.1.207) - Nicotiana tabacum (Common tobacco)moderately similar to ( 223) loc_os0…	3.99276	0.981125	0.85829
MLOC_65684.2	B	29.5.3	protein.degradation.cysteine protease	moderately similar to ( 473) AT4G35350 | Symbols: XCP1 | XCP1 (XYLEM CYSTEINE PEPTIDASE 1); cysteine-type endopeptidase/ cysteine-type peptidase | chr4:16810529-16811578 FORWARDmoderately similar to ( 335) ORYA_ORYSA Oryzain alpha chain precursor (EC 3.4.22.-) - Oryza sativa (Rice)highly similar to ( 536) loc_os05g01810 12005.m04717 protein xylem cysteine proteinase 2 precursor, putative, express…	5.19329	0.975411	0.834446
AK365351	B	35.2	not assigned.unknown	highly similar to ( 520) loc_os01g66200 12001.m150446 protein expressed protein no original description	1.8536	0.96238	0.911362
MLOC_16551.2	B	35.2	not assigned.unknown	no original description	9.28327	1.00821	0.836281
AK365024	B	27.3.99	RNA.regulation of transcription.unclassified	moderately similar to ( 393) AT2G03200 | Symbols: | aspartyl protease family protein | chr2:966506-967891 REVERSEvery weakly similar to (91.3) ASP1_ORYSA Aspartic proteinase Asp1 precursor (EC 3.4.23.-) (OsAsp1) (OSAP1) (Nucellin-like protein) - Oryza sativa (Rice)highly similar to ( 638) loc_os04g37550 12004.m08744 protein aspartic proteinase nepenthesin-2 precursor, putative, expressed no origi…	2.09309	0.983465	0.922937
AK249880.1	B	11.1.9	lipid metabolism.FA synthesis and FA elongation.long chain fatty acid CoA ligase	moderately similar to ( 416) AT4G23850 | Symbols: | long-chain-fatty-acid--CoA ligase / long-chain acyl-CoA synthetase | chr4:12403720-12408263 REVERSEhighly similar to ( 717) loc_os05g04170 12005.m083564 protein ACS-like protein, putative, expressed no original description	3.37908	0.938863	0.84069
AK355159	B	26.12	misc.peroxidases	moderately similar to ( 341) AT2G37130 | Symbols: | peroxidase 21 (PER21) (P21) (PRXR5) | chr2:15598225-15599734 REVERSEweakly similar to ( 145) PER2_ORYSA Peroxidase 2 precursor (EC 1.11.1.7) - Oryza sativa (Rice)moderately similar to ( 421) loc_os07g49360 12007.m09145 protein peroxidase 21 precursor, putative, expressed no original description	3.9024	0.890275	0.790947
MLOC_60258.2	B	35.2	not assigned.unknown	very weakly similar to (82.8) loc_os11g26190 12011.m06540 protein expressed protein no original description	6.7601	0.981125	0.837603
AK376150	B	27.3.11	RNA.regulation of transcription.C2H2 zinc finger family	moderately similar to ( 261) AT2G01940 | Symbols: SGR5, ATIDD15 | nucleic acid binding / transcription factor/ zinc ion binding | chr2:432652-434917 FORWARDmoderately similar to ( 362) loc_os03g13400 12003.m06785 protein zinc finger, C2H2 type family protein, expressed no original description	32.9683	1.16764	0.889451
MLOC_65533.1	B	17.6.3	hormone metabolism.gibberelin.induced-regulated-responsive-activated	weakly similar to ( 108) loc_os06g51320 12006.m32209 protein gibberellin-regulated protein 1 precursor, putative, expressed no original description	4.9505	0.978498	0.863607
AK364144	B	27.3.4	RNA.regulation of transcription.ARF, Auxin Response Factor family	highly similar to ( 505) AT4G30080 | Symbols: ARF16 | ARF16 (AUXIN RESPONSE FACTOR 16); miRNA binding / transcription factor | chr4:14703369-14705564 REVERSEhighly similar to ( 803) loc_os04g43910 12004.m09350 protein auxin response factor 16, putative, expressed no original description	1.65621	0.965527	0.927676
MLOC_12142.1	B	35.2	not assigned.unknown	moderately similar to ( 216) loc_os01g63880 12001.m12503 protein expressed protein no original description	4.76631	1.01204	0.900339
AK252867.1	B	26.9	misc.glutathione S transferases	highly similar to ( 665) AT5G09810 | Symbols: ACT2, ACT7 | ACT7 (ACTIN 7); structural constituent of cytoskeleton | chr5:3052809-3054220 FORWARDhighly similar to ( 668) ACT2_ORYSA Actin-2 - Oryza sativa (Rice)highly similar to ( 668) loc_os10g36650 12010.m06471 protein actin-2, putative, expressed no original description	2.12956	0.961362	0.909287
AK373472	B	35.1	not assigned.no ontology	weakly similar to ( 179) AT5G22200 | Symbols: | harpin-induced family protein / HIN1 family protein / harpin-responsive family protein | chr5:7355688-7356871 FORWARDmoderately similar to ( 348) loc_os04g33990 12004.m08493 protein VAMP protein SEC22, putative, expressed no original description	8.58323	0.827434	0.701052
MLOC_75713.1	B	35.2	not assigned.unknown	no original description	43.2053	0.941221	0.718748
MLOC_14987.1	B	35.2	not assigned.unknown	weakly similar to ( 111) loc_os09g25860 12009.m05738 protein expressed protein no original description	6.56502	0.95658	0.839834
AK252284.1	B	35.2	not assigned.unknown	weakly similar to ( 101) AT5G22580 | Symbols: | FUNCTIONS IN: molecular_function unknown; INVOLVED IN: biological_process unknown; LOCATED IN: chloroplast; EXPRESSED IN: 22 plant structures; EXPRESSED DURING: 13 growth stages; CONTAINS InterPro DOMAIN/s: Stress responsive alpha-beta barrel (InterPro:IPR013097), Dimeric alpha-beta barrel (InterPro:IPR011008); BEST Arabidopsis thaliana protein matc…	15.4952	1.0084	0.836518
AK365841	B	27.3.9	RNA.regulation of transcription.C2C2(Zn) GATA transcription factor family	weakly similar to ( 150) AT2G45050 | Symbols: | zinc finger (GATA type) family protein | chr2:18582958-18583845 FORWARDweakly similar to ( 118) GSTF3_MAIZE Glutathione S-transferase III (EC 2.5.1.18) (GST-III) (GST class-phi) - Zea mays (Maize)weakly similar to ( 130) loc_os01g70770 12001.m13122 protein glutathione S-transferase III, putative, expressed no original description	20.2904	1.00821	0.83306
MLOC_9829.1	B	26.22	misc.short chain dehydrogenase/reductase (SDR)	moderately similar to ( 260) AT1G67730 | Symbols: YBR159, KCR1 | YBR159; ketoreductase/ oxidoreductase | chr1:25391676-25393365 FORWARDmoderately similar to ( 372) loc_os04g40730 12004.m09053 protein steroid dehydrogenase SPM2, putative, expressed no original description	47.6866	0.858801	0.668256
MLOC_52298.1	B	35.2	not assigned.unknown	weakly similar to ( 118) loc_os03g46180 12003.m09638 protein lipid binding protein, putative, expressed no original description	10.6105	1.00821	0.872194
MLOC_5005.2	B	26.28	misc.GDSL-motif lipase	moderately similar to ( 282) AT2G40250 | Symbols: | GDSL-motif lipase/hydrolase family protein | chr2:16813330-16815251 FORWARDmoderately similar to ( 209) APG_BRANA Anter-specific proline-rich protein APG (Protein CEX) (Fragment) - Brassica napus (Rape)moderately similar to ( 487) loc_os01g61570 12001.m12283 protein anther-specific proline-rich protein APG precursor, putative, expressed no origi…	5.98531	1.02722	0.915505
MLOC_54056.1	B	16.7	secondary metabolism.wax	moderately similar to ( 466) AT1G02205 | Symbols: CER1 | CER1 (ECERIFERUM 1); octadecanal decarbonylase | chr1:418818-422154 FORWARDhighly similar to ( 681) loc_os02g40784 12002.m34021 protein CER1, putative, expressed no original description	41.1095	1.02141	0.820546
MLOC_18587.1	B	29.5.11.4.3.2	protein.degradation.ubiquitin.E3.SCF.FBOX	weakly similar to ( 154) AT2G36090 | Symbols: | F-box family protein | chr2:15158631-15159584 FORWARDmoderately similar to ( 395) loc_os11g05660 12011.m04763 protein F-box domain containing protein, expressed no original description	2.46997	0.93573	0.812783
MLOC_12233.1	B	10.2	cell wall.cellulose synthesis	highly similar to ( 775) AT5G22740 | Symbols: ATCSLA02, CSLA02, ATCSLA2 | ATCSLA02; mannan synthase/ transferase, transferring glycosyl groups | chr5:7555379-7559866 REVERSEhighly similar to ( 936) loc_os02g09930 12002.m33592 protein CSLA1 - cellulose synthase-like family A; mannan synthase, expressed no original description	16.0925	1.17259	0.803419
MLOC_13929.2	B	29.4	protein.postranslational modification	highly similar to ( 577) AT1G09160 | Symbols: | protein phosphatase 2C-related / PP2C-related | chr1:2953199-2955059 REVERSEhighly similar to ( 760) loc_os03g18970 12003.m07315 protein protein phosphatase 2C-like, putative, expressed no original description	3.79943	1.00821	0.834101
AK252452.1	B	35.2	not assigned.unknown	weakly similar to ( 108) AT2G30695 | Symbols: | FUNCTIONS IN: molecular_function unknown; INVOLVED IN: protein folding, protein transport; LOCATED IN: chloroplast; EXPRESSED IN: 23 plant structures; EXPRESSED DURING: 13 growth stages; CONTAINS InterPro DOMAIN/s: Trigger factor, ribosome-binding, bacterial (InterPro:IPR008881); Has 207 Blast hits to 207 proteins in 55 species: Archae - 0; Bacteria…	3.6419	1.0676	0.898597
AK251940.1	B	33.99	development.unspecified	weakly similar to ( 115) loc_os06g35970 12006.m091719 protein meiosis 5, putative, expressed no original description	138.166	1.41454	0.741631
MLOC_5645.1	B	35.2	not assigned.unknown	no original description	3.58263	1.0018	0.840614
MLOC_59369.1	B	35.1	not assigned.no ontology	moderately similar to ( 252) AT1G47480 | Symbols: | hydrolase | chr1:17417623-17419296 FORWARDweakly similar to ( 135) GID1_ORYSA Gibberellin receptor GID1 (EC 3.-.-.-) (Gibberellin-insensitive dwarf protein 1) (Protein GIBBERELLIN INSENSITIVE DWARF1) - Oryza sativa (Rice)highly similar to ( 566) loc_os09g28690 12009.m06020 protein gibberellin receptor GID1L2, putative, expressed no original desc…	27.3226	1.25329	0.817166
MLOC_66566.1	B	11.1.8	lipid metabolism.FA synthesis and FA elongation.acyl coa ligase	moderately similar to ( 235) AT1G66120 | Symbols: | acyl-activating enzyme 11 (AAE11) | chr1:24612640-24614690 FORWARDweakly similar to ( 109) 4CL2_TOBAC 4-coumarate--CoA ligase 2 (EC 6.2.1.12) (4CL 2) (4-coumaroyl-CoA synthase 2) - Nicotiana tabacum (Common tobacco)moderately similar to ( 316) loc_os09g38350 12009.m06776 protein acyl-activating enzyme 11, putative, expressed no original descript…	3.61179	1.11428	0.955738
AK357922	B	15.2	metal handling.binding, chelation and storage	weakly similar to ( 131) AT5G24580 | Symbols: | copper-binding family protein | chr5:8410394-8412087 REVERSEweakly similar to ( 170) loc_os03g64340 12003.m11295 protein copper ion binding protein, putative, expressed no original description	3.87662	1.00628	0.842777
AK372137	B	33.99	development.unspecified	moderately similar to ( 249) AT2G19580 | Symbols: TET2 | TET2 (TETRASPANIN2) | chr2:8472393-8475021 REVERSEmoderately similar to ( 355) loc_os06g37510 12006.m08286 protein senescence-associated protein 5, putative, expressed no original description	6.76431	1.07572	0.839327
AK361278	B	10.7	cell wall.modification	moderately similar to ( 246) AT5G57550 | Symbols: XTR3 | XTR3 (XYLOGLUCAN ENDOTRANSGLYCOSYLASE 3); hydrolase, acting on glycosyl bonds / xyloglucan:xyloglucosyl transferase | chr5:23305055-23306384 REVERSEmoderately similar to ( 357) XTH8_ORYSA Xyloglucan endotransglycosylase/hydrolase protein 8 precursor (EC 2.4.1.207) (End-xyloglucan transferase) (OsXTH8) (OsXRT5) - Oryza sativa (Rice)moderatel…	6.72482	1.03194	0.802013
MLOC_64341.2	B	26.21	misc.protease inhibitor/seed storage/lipid transfer protein (LTP) family protein	weakly similar to ( 114) AT2G44300 | Symbols: | lipid transfer protein-related | chr2:18307468-18308286 REVERSEweakly similar to ( 169) loc_os03g58940 12003.m10797 protein lipid binding protein, putative no original description	4.36619	1.00821	0.828434
AK364135	B	27.3.29	RNA.regulation of transcription.TCP transcription factor family	weakly similar to ( 166) AT3G47620 | Symbols: AtTCP14 | AtTCP14 (TEOSINTE BRANCHED1, CYCLOIDEA and PCF (TCP) 14); transcription factor | chr3:17559004-17560473 FORWARDmoderately similar to ( 403) loc_os02g51280 12002.m10162 protein TCP-domain protein, putative, expressed no original description	4.09346	1.00876	0.804248
MLOC_73144.4	B	27.3.4	RNA.regulation of transcription.ARF, Auxin Response Factor family	highly similar to ( 603) AT1G19220 | Symbols: ARF19, IAA22, ARF11 | ARF19 (AUXIN RESPONSE FACTOR 19); DNA binding / transcription factor | chr1:6628395-6632779 REVERSEhighly similar to ( 748) loc_os06g48950 12006.m09421 protein auxin response factor 19, putative, expressed no original description	3.75014	0.989639	0.797206
AK249079.1	B	26.12	misc.peroxidases	moderately similar to ( 435) AT5G66390 | Symbols: | peroxidase 72 (PER72) (P72) (PRXR8) | chr5:26516063-26517329 REVERSEmoderately similar to ( 306) PER1_ARAHY Cationic peroxidase 1 precursor (EC 1.11.1.7) (PNPC1) - Arachis hypogaea (Peanut)highly similar to ( 580) loc_os01g15830 12001.m08181 protein peroxidase 72 precursor, putative, expressed no original description	3.82015	1.00821	0.81017
AK376714	B	26.22	misc.short chain dehydrogenase/reductase (SDR)	moderately similar to ( 251) AT1G67730 | Symbols: YBR159, KCR1 | YBR159; ketoreductase/ oxidoreductase | chr1:25391676-25393365 FORWARDmoderately similar to ( 404) loc_os06g19590 12006.m06618 protein steroid dehydrogenase KIK-I, putative, expressed no original description	25.3902	1.18563	0.736903
MLOC_21452.1	B	26.22	misc.short chain dehydrogenase/reductase (SDR)	weakly similar to ( 143) AT1G67730 | Symbols: YBR159, KCR1 | YBR159; ketoreductase/ oxidoreductase | chr1:25391676-25393365 FORWARDweakly similar to ( 191) loc_os04g40730 12004.m09053 protein steroid dehydrogenase SPM2, putative, expressed no original description	6.01472	1.04903	0.799126
MLOC_61277.1	B	27.3.40	RNA.regulation of transcription.Aux/IAA family	weakly similar to ( 129) AT5G57420 | Symbols: IAA33 | IAA33 (INDOLE-3-ACETIC ACID INDUCIBLE 33); transcription factor | chr5:23270024-23270959 FORWARDweakly similar to ( 112) loc_os04g55950 12004.m10486 protein expressed protein no original description	9.20165	0.720677	0.480459
MLOC_45058.1	B	11.1.10	lipid metabolism.FA synthesis and FA elongation.beta ketoacyl CoA synthase	moderately similar to ( 434) AT1G68530 | Symbols: CUT1, POP1, CER6, G2, KCS6 | KCS6 (3-KETOACYL-COA SYNTHASE 6); catalytic/ transferase, transferring acyl groups other than amino-acyl groups | chr1:25713600-25714733 REVERSEhighly similar to ( 675) loc_os01g34560 12001.m09761 protein 3-ketoacyl-CoA synthase, putative, expressed no original description	9.88053	0.89351	0.611548
AK375962	B	26.3.2	misc.gluco-, galacto- and mannosidases.beta-galactosidase	nearly identical (1242) AT4G36360 | Symbols: BGAL3 | BGAL3 (beta-galactosidase 3); beta-galactosidase/ catalytic/ cation binding / sugar binding | chr4:17176840-17181143 REVERSEnearly identical (1134) BGAL_ASPOF Beta-galactosidase precursor (EC 3.2.1.23) (Lactase) - Asparagus officinalis (Garden asparagus)nearly identical (1479) loc_os03g06940 12003.m35030 protein beta-galactosidase precursor, pu…	4.01864	1.00821	0.811239
AK363292	B	27.3.99	RNA.regulation of transcription.unclassified	moderately similar to ( 393) AT2G03200 | Symbols: | aspartyl protease family protein | chr2:966506-967891 REVERSEvery weakly similar to (91.3) ASP1_ORYSA Aspartic proteinase Asp1 precursor (EC 3.4.23.-) (OsAsp1) (OSAP1) (Nucellin-like protein) - Oryza sativa (Rice)highly similar to ( 638) loc_os04g37550 12004.m08744 protein aspartic proteinase nepenthesin-2 precursor, putative, expressed no origi…	2.04293	0.979291	0.875083
MLOC_54932.1	B	31.1	cell.organisation	moderately similar to ( 232) AT2G38750 | Symbols: ANNAT4 | ANNAT4 (ANNEXIN ARABIDOPSIS 4); calcium ion binding / calcium-dependent phospholipid binding | chr2:16196582-16198431 REVERSEweakly similar to ( 135) ANX4_FRAAN Annexin-like protein RJ4 - Fragaria ananassa (Strawberry)highly similar to ( 503) loc_os05g31750 12005.m07409 protein annexin-like protein RJ4, putative, expressed no original des…	5.57176	0.916438	0.697181
MLOC_77777.3	B	33.2	development.late embryogenesis abundant	weakly similar to ( 104) AT3G15670 | Symbols: | late embryogenesis abundant protein, putative / LEA protein, putative | chr3:5310141-5310901 REVERSEmoderately similar to ( 213) LEA1_HORVU ABA-inducible protein PHV A1 - Hordeum vulgare (Barley)weakly similar to ( 139) loc_os05g46480 12005.m27634 protein late embryogenesis abundant protein, group 3, putative, expressed no original description	6.63765	1.07406	0.814894
MLOC_69176.4	B	27.3.99	RNA.regulation of transcription.unclassified	weakly similar to ( 161) AT1G30320 | Symbols: | remorin family protein | chr1:10680348-10682852 FORWARDmoderately similar to ( 333) loc_os12g41940 12012.m26976 protein DNA binding protein, putative, expressed no original description	8.3218	1.0928	0.807763
AK252678.1	B	11.1.10	lipid metabolism.FA synthesis and FA elongation.beta ketoacyl CoA synthase	highly similar to ( 653) AT5G43760 | Symbols: KCS20 | KCS20 (3-KETOACYL-COA SYNTHASE 20); fatty acid elongase | chr5:17585903-17588486 FORWARDhighly similar to ( 726) loc_os11g37900 12011.m07636 protein fatty acid elongase, putative, expressed no original description	2.17312	0.987083	0.878777
AK356588	B	11.6	lipid metabolism.lipid transfer proteins etc	highly similar to ( 699) AT3G63460 | Symbols: | WD-40 repeat family protein | chr3:23431009-23437241 REVERSEvery weakly similar to (99.8) NLTP2_ORYSA Nonspecific lipid-transfer protein 2 precursor (LTP 2) - Oryza sativa (Rice)nearly identical (1054) loc_os07g46370 12007.m08854 protein EMB2221, putative, expressed no original description	153.634	1.53353	0.707789
MLOC_14851.1	B	26.22	misc.short chain dehydrogenase/reductase (SDR)	weakly similar to ( 127) AT1G67730 | Symbols: YBR159, KCR1 | YBR159; ketoreductase/ oxidoreductase | chr1:25391676-25393365 FORWARDweakly similar to ( 181) loc_os04g40730 12004.m09053 protein steroid dehydrogenase SPM2, putative, expressed no original description	8.44989	1.00719	0.702279
MLOC_25128.1	B	35.1	not assigned.no ontology	weakly similar to ( 152) loc_os04g11810 12004.m06424 protein acyltransferase, putative, expressed no original description	9.85187	0.958894	0.850078
MLOC_70735.1	B	35.2	not assigned.unknown	weakly similar to ( 117) loc_os02g05890 12002.m05937 protein expressed protein no original description	5.11871	0.965214	0.8857
MLOC_33528.1	B	27.4	RNA.RNA binding	very weakly similar to (86.7) AT2G21660 | Symbols: ATGRP7, CCR2 | CCR2 (COLD, CIRCADIAN RHYTHM, AND RNA BINDING 2); RNA binding / double-stranded DNA binding / single-stranded DNA binding | chr2:9265477-9266316 REVERSEvery weakly similar to (90.5) GRP2_SINAL Glycine-rich RNA-binding protein GRP2A - Sinapis alba (White mustard) (Brassica hirta)very weakly similar to (93.2) loc_os12g43600 12012.m26…	46.5272	0.855737	0.69761
AK354862	B	35.2	not assigned.unknown	very weakly similar to (82.0) loc_os03g47270 12003.m09740 protein cold shock protein-1, putative, expressed no original description	39.2261	0.996477	0.825506
TA39475_4513	B				22.5673	0.968712	0.821624
MLOC_80085.1	B	35.1	not assigned.no ontology	weakly similar to ( 145) AT3G62160 | Symbols: | transferase family protein | chr3:23014333-23015808 REVERSEmoderately similar to ( 343) loc_os04g11810 12004.m06424 protein acyltransferase, putative, expressed no original description	29.7569	0.991035	0.834242
AK370579	B	16.7	secondary metabolism.wax	highly similar to ( 516) AT1G02205 | Symbols: CER1 | CER1 (ECERIFERUM 1); octadecanal decarbonylase | chr1:418818-422154 FORWARDhighly similar to ( 663) loc_os02g40784 12002.m34021 protein CER1, putative, expressed no original description	19.7769	0.969523	0.832855
AK356321	B	26.16	misc.myrosinases-lectin-jacalin	weakly similar to ( 129) LEC_HORVU Mannose-specific lectin (Agglutinin) (Fragments) - Hordeum vulgare (Barley)weakly similar to ( 140) loc_os01g25280 12001.m08993 protein salt stress-induced protein, putative, expressed no original description	118.835	1.04778	0.825535
MLOC_54175.1	B	16.1	secondary metabolism.simple phenols	highly similar to ( 729) AT2G40370 | Symbols: LAC5 | LAC5 (laccase 5); laccase | chr2:16858192-16860593 REVERSEmoderately similar to ( 208) ASO_CUCMA L-ascorbate oxidase precursor (EC 1.10.3.3) (Ascorbase) (ASO) - Cucurbita maxima (Pumpkin) (Winter squash)highly similar to ( 863) loc_os03g18640 12003.m07285 protein multicopper oxidase family protein, expressed no original description	4.22101	0.919738	0.855527
AK249767.1	B	16.8.2	secondary metabolism.flavonoids.chalcones	moderately similar to ( 296) AT5G13930 | Symbols: CHS, TT4, ATCHS | TT4 (TRANSPARENT TESTA 4); naringenin-chalcone synthase | chr5:4488762-4490035 FORWARDmoderately similar to ( 303) CHSJ_PETHY Chalcone synthase J (EC 2.3.1.74) (Naringenin-chalcone synthase J) - Petunia hybrida (Petunia)moderately similar to ( 398) loc_os07g34190 12007.m07677 protein chalcone synthase DII, putative, expressed no …	19.0587	0.981125	0.850541
AK356936	B	10.7	cell wall.modification	moderately similar to ( 359) AT1G20190 | Symbols: ATEXPA11, EXP11, ATEXP11, ATHEXP ALPHA 1.14 | ATEXPA11 (ARABIDOPSIS THALIANA EXPANSIN 11) | chr1:6998762-6999710 REVERSEmoderately similar to ( 412) EXPA1_ORYSA Expansin-A1 precursor (OsEXPA1) (Alpha-expansin-1) (OsEXP1) (OsaEXPa1.16) (RiExA) - Oryza sativa (Rice)moderately similar to ( 412) loc_os04g15840 12004.m06765 protein alpha-expansin 1 pre…	24.0565	0.974034	0.834686
AK363349	B	29.4	protein.postranslational modification	moderately similar to ( 344) AT2G34650 | Symbols: PID, ABR | PID (PINOID); kinase/ protein kinase/ protein serine/threonine kinase | chr2:14589934-14591557 REVERSEmoderately similar to ( 278) G11A_ORYSA Protein kinase G11A (EC 2.7.11.1) - Oryza sativa (Rice)moderately similar to ( 500) loc_os03g44020 12003.m09444 protein protein kinase G11A, putative, expressed no original description	4.90666	0.816475	0.740769
TA42189_4513	B				17.9547	0.981125	0.836715
MLOC_57536.1	B	30.2.99	signalling.receptor kinases.misc	weakly similar to ( 192) AT5G55830 | Symbols: | lectin protein kinase, putative | chr5:22594655-22596700 FORWARDweakly similar to ( 138) KPRO_MAIZE Putative receptor protein kinase ZmPK1 precursor (EC 2.7.11.1) - Zea mays (Maize)moderately similar to ( 264) loc_os04g03579 12004.m05665 protein ATP binding protein, putative, expressed no original description	53.6889	1.00821	0.81017
AK354908	B	26.8	misc.nitrilases, *nitrile lyases, berberine bridge enzymes, reticuline oxidases, troponine reductases	moderately similar to ( 262) AT1G07440 | Symbols: | tropinone reductase, putative / tropine dehydrogenase, putative | chr1:2286700-2287665 REVERSEvery weakly similar to (95.1) FABG4_BRANA 3-oxoacyl-[acyl-carrier-protein] reductase 4 (EC 1.1.1.100) (3-ketoacyl-acyl carrier protein reductase 4) (Fragment) - Brassica napus (Rape)moderately similar to ( 286) loc_os11g43200 12011.m08155 protein tropin…	5.18286	0.956288	0.887684
MLOC_58588.1	B	35.2	not assigned.unknown	weakly similar to ( 122) loc_os06g21580 12006.m06815 protein expressed protein no original description	2.77354	0.821434	0.778874
MLOC_4539.2	B	10.7	cell wall.modification	moderately similar to ( 375) AT1G11545 | Symbols: | xyloglucan:xyloglucosyl transferase, putative / xyloglucan endotransglycosylase, putative / endo-xyloglucan transferase, putative | chr1:3878689-3880286 REVERSEmoderately similar to ( 280) XTH_TOBAC Probable xyloglucan endotransglucosylase/hydrolase protein precursor (EC 2.4.1.207) - Nicotiana tabacum (Common tobacco)highly similar to ( 501) loc…	7.94537	0.87628	0.796478
MLOC_69288.1	B	26.19	misc.plastocyanin-like	weakly similar to ( 109) AT1G72230 | Symbols: | plastocyanin-like domain-containing protein | chr1:27188287-27189093 FORWARDweakly similar to ( 120) BCP_PEA Blue copper protein precursor - Pisum sativum (Garden pea)weakly similar to ( 127) loc_os02g52180 12002.m10249 protein uclacyanin-2 precursor, putative, expressed no original description	3.70737	0.989702	0.935631
AK370694	B	15.2	metal handling.binding, chelation and storage	very weakly similar to (90.1) AT5G27690 | Symbols: | heavy-metal-associated domain-containing protein | chr5:9803796-9805036 FORWARDweakly similar to ( 129) loc_os07g47480 12007.m08965 protein copper chaperone, putative, expressed no original description	6.44591	0.856725	0.79086
MLOC_74587.1	B	31.1	cell.organisation	highly similar to ( 842) AT5G12250 | Symbols: TUB6 | TUB6 (BETA-6 TUBULIN); structural constituent of cytoskeleton | chr5:3961317-3962971 REVERSEhighly similar to ( 850) TBB1_WHEAT Tubulin beta-1 chain (Beta-1 tubulin) - Triticum aestivum (Wheat)highly similar to ( 848) loc_os01g18050 12001.m08347 protein tubulin beta-1 chain, putative, expressed no original description	2.59259	0.951326	0.914444
AK361065	B	35.1	not assigned.no ontology	moderately similar to ( 225) AT3G23840 | Symbols: | transferase family protein | chr3:8611177-8612559 FORWARDhighly similar to ( 555) loc_os04g52164 12004.m10111 protein transferase, putative, expressed no original description	3.45738	0.921173	0.877849
MLOC_13293.1	B	27.3.25	RNA.regulation of transcription.MYB domain transcription factor family	weakly similar to ( 130) MYB3_HORVU Myb-related protein Hv33 - Hordeum vulgare (Barley) no original description	11.6291	0.967533	0.886466
AK355436	B	35.1	not assigned.no ontology	highly similar to ( 701) AT3G23410 | Symbols: | alcohol oxidase-related | chr3:8382860-8386024 FORWARDnearly identical (1034) loc_os10g33460 12010.m06174 protein oxidoreductase, putative, expressed no original description	3.52837	0.839838	0.801103
AK250392.1	B	11.6	lipid metabolism.lipid transfer proteins etc	very weakly similar to (91.7) AT5G59310 | Symbols: LTP4 | LTP4 (LIPID TRANSFER PROTEIN 4); lipid binding | chr5:23925296-23925772 REVERSEweakly similar to ( 154) NLT43_HORVU Nonspecific lipid-transfer protein 4.3 precursor (LTP 4.3) - Hordeum vulgare (Barley)weakly similar to ( 107) loc_os11g24070 12011.m06333 protein nonspecific lipid-transfer protein 1 precursor, putative, expressed no original…	3.19488	0.954298	0.916289
AK354094	B	35.2	not assigned.unknown	highly similar to ( 904) loc_os06g02370 12006.m31955 protein expressed protein no original description	1.63267	0.924833	0.909981
MLOC_29656.1	B	20.1	stress.biotic	moderately similar to ( 318) AGI_HORVU Root-specific lectin precursor - Hordeum vulgare (Barley)moderately similar to ( 222) loc_os04g09390 12004.m06195 protein lectin precursor, putative, expressed no original description	9.54257	0.961083	0.906286
MLOC_16522.1	B	17.2.3	hormone metabolism.auxin.induced-regulated-responsive-activated	weakly similar to ( 123) loc_os07g29310 12007.m07202 protein OsSAUR30 - Auxin-responsive SAUR gene family member, expressed no original description	7.12899	1.00067	0.94984
MLOC_16631.1	B	35.2	not assigned.unknown	weakly similar to ( 161) AT4G17350 | Symbols: | phosphoinositide binding | chr4:9701582-9703358 FORWARDmoderately similar to ( 282) loc_os10g41060 12010.m06871 protein expressed protein no original description	2.80485	0.798321	0.775175
TA38859_4513	B				2.12921	0.910148	0.892772
MLOC_16552.1	B	29.4	protein.postranslational modification	weakly similar to ( 187) AT5G10480 | Symbols: PAS2, PEP | PAS2 (PASTICCINO 2); enoyl-CoA hydratase/ protein tyrosine phosphatase | chr5:3298047-3299980 REVERSEmoderately similar to ( 214) loc_os01g05694 12001.m43445 protein PAS2, putative, expressed no original description	93.889	0.81371	0.730805
AK249397.1	B	16.2	secondary metabolism.phenylpropanoids	weakly similar to ( 141) AT4G35160 | Symbols: | O-methyltransferase family 2 protein | chr4:16730989-16732808 REVERSEmoderately similar to ( 225) ZRP4_MAIZE O-methyltransferase ZRP4 (EC 2.1.1.-) (OMT) - Zea mays (Maize)moderately similar to ( 478) loc_os11g20090 12011.m06084 protein O-methyltransferase ZRP4, putative, expressed no original description	2.58941	0.962728	0.943359
MLOC_19369.1	B	35.2	not assigned.unknown	no original description	3.63739	0.776381	0.761849
MLOC_45585.1	B	35.2	not assigned.unknown	very weakly similar to (82.0) loc_os07g47750 12007.m08990 protein expressed protein no original description	7.72686	0.98897	0.966261
MLOC_44676.1	B	26.9	misc.glutathione S transferases	weakly similar to ( 180) AT3G62760 | Symbols: ATGSTF13 | ATGSTF13; glutathione transferase | chr3:23217425-23218246 REVERSEmoderately similar to ( 359) GSTF1_MAIZE Glutathione S-transferase I (EC 2.5.1.18) (GST-I) (GST-29) (GST class-phi) - Zea mays (Maize)moderately similar to ( 350) loc_os01g55830 12001.m42727 protein glutathione S-transferase GSTF2, putative, expressed no original description	2.15665	0.971005	0.962892
AK248424.1	B	35.2	not assigned.unknown	highly similar to ( 502) AT1G29980 | Symbols: | INVOLVED IN: biological_process unknown; LOCATED IN: plasma membrane, anchored to membrane; EXPRESSED IN: 24 plant structures; EXPRESSED DURING: 13 growth stages; CONTAINS InterPro DOMAIN/s: Protein of unknown function DUF642 (InterPro:IPR006946), Galactose-binding like (InterPro:IPR008979); BEST Arabidopsis thaliana protein match is: unknown protei…	5.28222	0.894738	0.873161
AK251792.1	B	28.1.3	DNA.synthesis/chromatin structure.histone	weakly similar to ( 176) AT5G22880 | Symbols: H2B, HTB2 | HTB2; DNA binding | chr5:7652130-7652567 REVERSEweakly similar to ( 184) H2B1_WHEAT Histone H2B.1 - Triticum aestivum (Wheat)weakly similar to ( 186) loc_os01g05970 12001.m07228 protein core histone H2A/H2B/H3/H4 family protein, expressed no original description	2.50173	0.973985	0.958228
AK354396	B	27.3.26	RNA.regulation of transcription.MYB-related transcription factor family	weakly similar to ( 121) GID2_ORYSA F-box protein GID2 (Gibberellin-insensitive dwarf protein 2) (Protein GIBBERELLIN INSENSITIVE DWARF2) - Oryza sativa (Rice)very weakly similar to (80.5) loc_os01g04930 12001.m07127 protein MYB-like transcription factor DIVARICATA, putative, expressed no original description	1.5384	0.98164	0.983235
MLOC_70111.1	B	20.1	stress.biotic	weakly similar to ( 197) AT4G26090 | Symbols: RPS2 | RPS2 (RESISTANT TO P. SYRINGAE 2); protein binding | chr4:13224596-13227325 FORWARDhighly similar to ( 865) loc_os03g14900 12003.m06927 protein disease resistance protein RPS2, putative, expressed no original description	2.75312	0.959192	0.964234
AK370711	B	26.2	misc.UDP glucosyl and glucoronyl transferases	highly similar to ( 533) AT1G22400 | Symbols: UGT85A1, ATUGT85A1 | UGT85A1; UDP-glycosyltransferase/ cis-zeatin O-beta-D-glucosyltransferase/ glucuronosyltransferase/ trans-zeatin O-beta-D-glucosyltransferase/ transferase, transferring glycosyl groups / transferase, transferring hexosyl groups | chr1:7903851-7906607 REVERSEmoderately similar to ( 223) IAAG_MAIZE Indole-3-acetate beta-glucosyltran…	5.95042	0.896697	0.905365
MLOC_34706.1	B	29.3.4.99	protein.targeting.secretory pathway.unspecified	highly similar to ( 541) AT2G21540 | Symbols: ATSFH3, SFH3 | SFH3 (SEC14-LIKE 3); phosphatidylinositol transporter | chr2:9220831-9223737 REVERSEhighly similar to ( 791) loc_os02g24430 12002.m100198 protein phosphatidylinositol transporter/ transporter, putative, expressed no original description	4.69783	0.848688	0.856715
MLOC_56862.1	B	26.12	misc.peroxidases	moderately similar to ( 359) AT1G05260 | Symbols: RCI3, RCI3A | RCI3 (RARE COLD INDUCIBLE GENE 3); peroxidase | chr1:1529827-1531271 FORWARDmoderately similar to ( 321) PER1_ORYSA Peroxidase 1 precursor (EC 1.11.1.7) - Oryza sativa (Rice)highly similar to ( 503) loc_os06g46799 12006.m09205 protein peroxidase 39 precursor, putative, expressed no original description	11.1392	0.882889	0.900506
MLOC_36439.1	B	10.7	cell wall.modification	weakly similar to ( 102) AT1G65680 | Symbols: ATEXPB2, EXPB2, ATHEXP BETA 1.4 | ATEXPB2 (ARABIDOPSIS THALIANA EXPANSIN B2) | chr1:24427266-24428399 FORWARDmoderately similar to ( 208) EXPB3_ORYSA Expansin-B3 precursor (OsEXPB3) (Beta-expansin-3) (OsaEXPb1.10) - Oryza sativa (Rice)moderately similar to ( 208) loc_os10g40720 12010.m06840 protein beta-expansin 1a precursor, putative, expressed no or…	3.31805	0.925194	0.950181
AK366081	B	30.2.3	signalling.receptor kinases.leucine rich repeat III	moderately similar to ( 377) AT3G17840 | Symbols: RLK902 | RLK902; ATP binding / kinase/ protein serine/threonine kinase | chr3:6106092-6108430 FORWARDweakly similar to ( 162) PSKR_DAUCA Phytosulfokine receptor precursor (EC 2.7.11.1) (Phytosulfokine LRR receptor kinase) - Daucus carota (Carrot)highly similar to ( 882) loc_os03g12250 12003.m06675 protein atypical receptor-like kinase MARK, putati…	5.09848	0.919766	0.943942
MLOC_9744.1	B	35.2	not assigned.unknown	no original description	20.8551	0.950551	0.987394
AK371883	B	33.99	development.unspecified	weakly similar to ( 191) AT4G15920 | Symbols: | INVOLVED IN: biological_process unknown; LOCATED IN: endomembrane system, integral to membrane, membrane; EXPRESSED IN: 23 plant structures; EXPRESSED DURING: 13 growth stages; CONTAINS InterPro DOMAIN/s: MtN3 and saliva related transmembrane protein, conserved region (InterPro:IPR018169), RAG1-activating protein 1 homologue (InterPro:IPR018179), Mt…	6.37621	0.976012	0.998447
AK357629	B	34.1	transport.nucleotides	moderately similar to ( 273) AT1G28220 | Symbols: ATPUP3 | ATPUP3; purine transmembrane transporter | chr1:9860303-9861434 REVERSEmoderately similar to ( 408) loc_os09g29210 12009.m21998 protein PUP1, putative, expressed no original description	3.37821	0.957712	0.993385
MLOC_43237.1	B	10.7	cell wall.modification	moderately similar to ( 213) AT1G65680 | Symbols: ATEXPB2, EXPB2, ATHEXP BETA 1.4 | ATEXPB2 (ARABIDOPSIS THALIANA EXPANSIN B2) | chr1:24427266-24428399 FORWARDmoderately similar to ( 382) EXPB2_ORYSA Expansin-B2 precursor (OsEXPB2) (Beta-expansin-2) (OsaEXPb1.9) - Oryza sativa (Rice)moderately similar to ( 382) loc_os10g40710 12010.m06839 protein beta-expansin 1a precursor, putative, expressed no…	11.7991	0.749678	0.816791
MLOC_19141.1	B	11.6	lipid metabolism.lipid transfer proteins etc	very weakly similar to (91.7) AT5G59310 | Symbols: LTP4 | LTP4 (LIPID TRANSFER PROTEIN 4); lipid binding | chr5:23925296-23925772 REVERSEweakly similar to ( 154) NLT41_HORVU Nonspecific lipid-transfer protein 4.1 precursor (LTP 4.1) (CW21) (CW-21) - Hordeum vulgare (Barley)weakly similar to ( 108) loc_os11g24070 12011.m06333 protein nonspecific lipid-transfer protein 1 precursor, putative, expres…	3.50101	0.864596	0.915935
MLOC_26441.1	B	35.2	not assigned.unknown	no original description	2.30102	1.00821	0.821947
MLOC_5940.1	B	35.2	not assigned.unknown	moderately similar to ( 324) AT1G64980 | Symbols: | unknown protein | chr1:24137840-24138619 REVERSEmoderately similar to ( 421) loc_os07g23120 12007.m29140 protein expressed protein no original description	4.15996	0.90799	0.622449
AK359878	B	35.2	not assigned.unknown	moderately similar to ( 258) AT4G32750 | Symbols: | unknown protein | chr4:15796415-15798091 REVERSEmoderately similar to ( 390) loc_os02g17250 12002.m06968 protein expressed protein no original description	1.4149	0.998094	0.913015
AK359367	B	35.1	not assigned.no ontology	moderately similar to ( 246) AT4G24140 | Symbols: | hydrolase, alpha/beta fold family protein | chr4:12530032-12533664 REVERSEmoderately similar to ( 340) loc_os06g04169 12006.m091587 protein catalytic/ hydrolase, putative, expressed no original description	5.13237	0.920703	0.594824
AK373287	B	27.3.6	RNA.regulation of transcription.bHLH,Basic Helix-Loop-Helix family	weakly similar to ( 102) loc_os04g54900 12004.m10382 protein DNA binding protein, putative no original description	16.4876	0.808	0.374936
MLOC_73311.2	B	35.1	not assigned.no ontology	weakly similar to ( 177) AT1G48320 | Symbols: | thioesterase family protein | chr1:17855024-17855577 REVERSEmoderately similar to ( 219) loc_os03g48480 12003.m09857 protein acyl-CoA thioesterase/ catalytic/ hydrolase, acting on ester bonds, putative, expressed no original description	2.72727	1.01295	0.789099
MLOC_74473.1	B	16.8.3.1	secondary metabolism.flavonoids.dihydroflavonols.dihydroflavonol 4-reductase	moderately similar to ( 340) AT1G15950 | Symbols: CCR1, IRX4, ATCCR1 | CCR1 (CINNAMOYL COA REDUCTASE 1); cinnamoyl-CoA reductase | chr1:5478855-5481949 FORWARDweakly similar to ( 191) DFRA_MAIZE Dihydroflavonol-4-reductase (EC 1.1.1.219) (DFR) (Dihydrokaempferol 4-reductase) - Zea mays (Maize)moderately similar to ( 486) loc_os02g56460 12002.m10668 protein dihydroflavonol-4-reductase, putative, e…	19.5515	0.888	0.420264
AK249120.1	B	33.99	development.unspecified	moderately similar to ( 254) AT2G46770 | Symbols: NST1, EMB2301, ANAC043 | EMB2301 (EMBRYO DEFECTIVE 2301); transcription activator/ transcription factor | chr2:19220917-19222822 REVERSEmoderately similar to ( 224) NAC76_ORYSA NAC domain-containing protein 76 (ONAC076) - Oryza sativa (Rice)moderately similar to ( 407) loc_os06g04090 12006.m05140 protein NAM protein, putative, expressed no origina…	2.96085	0.985876	0.756069
TA28850_4513	B				2.80903	1.0747	0.851152
MLOC_54267.1	B	10.8.1	cell wall.pectin*esterases.PME	highly similar to ( 504) AT3G14310 | Symbols: ATPME3 | ATPME3; pectinesterase | chr3:4772214-4775095 REVERSEhighly similar to ( 521) PME1_CITSI Pectinesterase-1 precursor (EC 3.1.1.11) (Pectin methylesterase) (PE) - Citrus sinensis (Sweet orange)highly similar to ( 689) loc_os01g21034 12001.m42984 protein pectinesterase-2 precursor, putative, expressed no original description	31.368	0.981572	0.423628
AK250295.1	B	11.6	lipid metabolism.lipid transfer proteins etc	very weakly similar to (91.7) AT5G59310 | Symbols: LTP4 | LTP4 (LIPID TRANSFER PROTEIN 4); lipid binding | chr5:23925296-23925772 REVERSEweakly similar to ( 154) NLT41_HORVU Nonspecific lipid-transfer protein 4.1 precursor (LTP 4.1) (CW21) (CW-21) - Hordeum vulgare (Barley)weakly similar to ( 108) loc_os11g24070 12011.m06333 protein nonspecific lipid-transfer protein 1 precursor, putative, expres…	4.99388	1.02835	0.706785
MLOC_64241.1	B	35.1	not assigned.no ontology	weakly similar to ( 107) AT5G44550 | Symbols: | integral membrane family protein | chr5:17942100-17943174 REVERSEweakly similar to ( 197) loc_os12g41690 12012.m07950 protein plant integral membrane protein TIGR01569 containing protein, expressed no original description	2.44504	1.00821	0.821998
MLOC_10342.2	B	33.99	development.unspecified	moderately similar to ( 302) AT1G21460 | Symbols: | nodulin MtN3 family protein | chr1:7512030-7513281 REVERSEmoderately similar to ( 431) loc_os01g65880 12001.m150795 protein seven-transmembrane-domain protein 1, putative, expressed no original description	10.4605	0.806888	0.446413
AK368310	B	35.2	not assigned.unknown	weakly similar to ( 138) loc_os07g41600 12007.m079743 protein expressed protein no original description	8.12169	0.972082	0.59538
MLOC_16646.2	B	26.12	misc.peroxidases	moderately similar to ( 290) AT5G15180 | Symbols: | peroxidase, putative | chr5:4930561-4932211 FORWARDmoderately similar to ( 280) PER1_ORYSA Peroxidase 1 precursor (EC 1.11.1.7) - Oryza sativa (Rice)moderately similar to ( 467) loc_os01g28030 12001.m09249 protein peroxidase 24 precursor, putative, expressed no original description	33.4085	0.880581	0.377487
MLOC_77106.1	B	35.2	not assigned.unknown	no original description	6.38039	0.923832	0.593965
AK361986	B	27.3.25	RNA.regulation of transcription.MYB domain transcription factor family	moderately similar to ( 279) AT4G38620 | Symbols: ATMYB4, MYB4 | MYB4; DNA binding / transcription factor | chr4:18053866-18054876 FORWARDhighly similar to ( 514) MYB1_HORVU Myb-related protein Hv1 - Hordeum vulgare (Barley)moderately similar to ( 399) loc_os09g36730 12009.m06622 protein myb-related protein Hv1, putative, expressed no original description	2.27134	1.0581	0.904003
AK248902.1	B	11.6	lipid metabolism.lipid transfer proteins etc	very weakly similar to (97.1) AT5G59310 | Symbols: LTP4 | LTP4 (LIPID TRANSFER PROTEIN 4); lipid binding | chr5:23925296-23925772 REVERSEweakly similar to ( 159) NLT43_HORVU Nonspecific lipid-transfer protein 4.3 precursor (LTP 4.3) - Hordeum vulgare (Barley)weakly similar to ( 108) loc_os11g24070 12011.m06333 protein nonspecific lipid-transfer protein 1 precursor, putative, expressed no original…	5.44944	0.971525	0.677595
AK361762	B	29.4.1.57	protein.postranslational modification.kinase.receptor like cytoplasmatic kinase VII	moderately similar to ( 410) AT2G28250 | Symbols: NCRK | NCRK; kinase | chr2:12044004-12046339 FORWARDweakly similar to ( 197) CRI4_MAIZE Putative receptor protein kinase CRINKLY4 precursor (EC 2.7.11.1) - Zea mays (Maize)highly similar to ( 700) loc_os02g02040 12002.m33504 protein protein kinase, putative, expressed no original description	3.39013	1.02242	0.790758
MLOC_78266.1	B	35.2	not assigned.unknown	moderately similar to ( 202) AT1G27930 | Symbols: | unknown protein | chr1:9731510-9732379 REVERSEmoderately similar to ( 296) loc_os11g29780 12011.m06887 protein plant-specific domain TIGR01627 family protein, expressed no original description	3.72308	1.07264	0.820078
MLOC_15403.1	B	22.1.4	polyamine metabolism.synthesis.agmatine deiminase	moderately similar to ( 428) AT5G08170 | Symbols: EMB1873, ATAIH | EMB1873 (EMBRYO DEFECTIVE 1873); agmatine deiminase | chr5:2628663-2631047 REVERSEmoderately similar to ( 476) loc_os04g39210 12004.m08910 protein agmatine deiminase, putative, expressed no original description	2.10569	1.04296	0.895661
AK361436	B	26.1	misc.cytochrome P450	moderately similar to ( 421) AT3G08030 | Symbols: | unknown protein | chr3:2564517-2565819 FORWARDhighly similar to ( 525) C71C1_MAIZE Cytochrome P450 71C1 (EC 1.14.-.-) (Benzoxazineless 4) - Zea mays (Maize)highly similar to ( 636) loc_os03g59300 12003.m34946 protein expressed protein no original description	15.2635	0.983234	0.536872
AK368749	B	29.4	protein.postranslational modification	moderately similar to ( 434) AT5G07070 | Symbols: CIPK2, SnRK3.2 | CIPK2 (CBL-INTERACTING PROTEIN KINASE 2); ATP binding / kinase/ protein kinase/ protein serine/threonine kinase | chr5:2196743-2198113 REVERSEmoderately similar to ( 344) CIPK1_ORYSA CIPK-like protein 1 (EC 2.7.11.1) (OsCK1) - Oryza sativa (Rice)highly similar to ( 606) loc_os12g02200 12012.m04221 protein CBL-interacting serine/th…	8.29326	1.08636	0.694461
MLOC_46285.1	B	26.21	misc.protease inhibitor/seed storage/lipid transfer protein (LTP) family protein	very weakly similar to (96.7) AT1G48750 | Symbols: | protease inhibitor/seed storage/lipid transfer protein (LTP) family protein | chr1:18036019-18036303 FORWARDvery weakly similar to (92.0) NLTPX_ORYSA Nonspecific lipid-transfer protein 2 precursor (nsLTP2) (7 kDa lipid transfer protein) - Oryza sativa (Rice)weakly similar to ( 128) loc_os05g47700 12005.m08842 protein nonspecific lipid-transfer …	3.51465	0.891369	0.69566
MLOC_64735.1	B	27.3.6	RNA.regulation of transcription.bHLH,Basic Helix-Loop-Helix family	weakly similar to ( 175) AT2G22750 | Symbols: | basic helix-loop-helix (bHLH) family protein | chr2:9672145-9673624 FORWARDmoderately similar to ( 449) loc_os03g51580 12003.m10136 protein symbiotic ammonium transporter, putative, expressed no original description	2.43404	0.957417	0.810787
MLOC_53938.2	B	16.8.3.1	secondary metabolism.flavonoids.dihydroflavonols.dihydroflavonol 4-reductase	moderately similar to ( 388) AT4G35420 | Symbols: | dihydroflavonol 4-reductase family / dihydrokaempferol 4-reductase family | chr4:16834091-16835611 REVERSEmoderately similar to ( 229) DFRA_DIACA Dihydroflavonol-4-reductase (EC 1.1.1.219) (DFR) (Dihydrokaempferol 4-reductase) - Dianthus caryophyllus (Carnation) (Clove pink)highly similar to ( 632) loc_os08g40450 12008.m08024 protein uvrB/uvrC m…	3.92436	0.945438	0.726781
AK357471	B	34.13	transport.peptides and oligopeptides	moderately similar to ( 354) AT1G69850 | Symbols: ATNRT1:2, NTL1 | ATNRT1:2 (ARABIDOPSIS THALIANA NITRATE TRANSPORTER 1:2); calcium ion binding / transporter | chr1:26296945-26300407 REVERSEhighly similar to ( 742) loc_os11g17970 12011.m05875 protein POT family protein, expressed no original description	13.8041	0.984302	0.606567
MLOC_63803.1	B	26.1	misc.cytochrome P450	moderately similar to ( 360) AT4G39490 | Symbols: CYP96A10 | CYP96A10; electron carrier/ heme binding / iron ion binding / monooxygenase | chr4:18365229-18366788 FORWARDweakly similar to ( 112) C97B2_SOYBN Cytochrome P450 97B2 (EC 1.14.-.-) - Glycine max (Soybean)highly similar to ( 554) loc_os08g16260 12008.m05749 protein cytochrome P450 86A1, putative, expressed no original description	6.79362	1.14006	0.822679
AK374871	B	30.2.11	signalling.receptor kinases.leucine rich repeat XI	moderately similar to ( 342) AT2G42800 | Symbols: AtRLP29 | AtRLP29 (Receptor Like Protein 29); protein binding | chr2:17808157-17809545 REVERSEweakly similar to ( 139) RPK1_IPONI Receptor-like protein kinase precursor (EC 2.7.11.1) - Ipomoea nil (Japanese morning glory) (Pharbitis nil)highly similar to ( 507) loc_os05g45430 12005.m08668 protein too many mouths protein precursor, putative, expres…	7.83627	1.18998	0.819899
MLOC_55102.5	B	10.8.2	cell wall.pectin*esterases.acetyl esterase	moderately similar to ( 399) AT3G09410 | Symbols: | pectinacetylesterase family protein | chr3:2898243-2900984 REVERSEhighly similar to ( 525) loc_os01g66850 12001.m43520 protein carboxylic ester hydrolase, putative, expressed no original description	4.13396	1.04537	0.795906
MLOC_71436.1	B	11.6	lipid metabolism.lipid transfer proteins etc	very weakly similar to (91.7) AT5G59310 | Symbols: LTP4 | LTP4 (LIPID TRANSFER PROTEIN 4); lipid binding | chr5:23925296-23925772 REVERSEweakly similar to ( 154) NLT41_HORVU Nonspecific lipid-transfer protein 4.1 precursor (LTP 4.1) (CW21) (CW-21) - Hordeum vulgare (Barley)weakly similar to ( 108) loc_os11g24070 12011.m06333 protein nonspecific lipid-transfer protein 1 precursor, putative, expres…	5.2596	0.963594	0.695791
MLOC_66174.2	B	35.1	not assigned.no ontology	moderately similar to ( 359) AT4G36610 | Symbols: | hydrolase, alpha/beta fold family protein | chr4:17265545-17267274 REVERSEmoderately similar to ( 488) loc_os01g44960 12001.m10702 protein catalytic/ hydrolase, putative, expressed no original description	8.21051	1.17765	0.807439
MLOC_12906.1	B	10.7	cell wall.modification	moderately similar to ( 207) AT1G65680 | Symbols: ATEXPB2, EXPB2, ATHEXP BETA 1.4 | ATEXPB2 (ARABIDOPSIS THALIANA EXPANSIN B2) | chr1:24427266-24428399 FORWARDmoderately similar to ( 489) EXPB4_ORYSA Expansin-B4 precursor (OsEXPB4) (Beta-expansin-4) (OsaEXPb1.7) - Oryza sativa (Rice)moderately similar to ( 489) loc_os10g40730 12010.m06841 protein beta-expansin 1a precursor, putative, expressed no…	12.7857	0.848118	0.508889
MLOC_71793.1	B	26.2	misc.UDP glucosyl and glucoronyl transferases	very weakly similar to (88.2) loc_os02g14680 12002.m06713 protein hydroquinone glucosyltransferase, putative, expressed no original description	2.89163	0.920179	0.670281
AK376379	B	31.1	cell.organisation	highly similar to ( 686) AT5G14230 | Symbols: | protein binding | chr5:4591883-4595775 FORWARDnearly identical (1131) loc_os04g41280 12004.m09107 protein protein binding protein, putative, expressed no original description	10.2528	0.989574	0.51857
AK356143	B	35.1	not assigned.no ontology	moderately similar to ( 456) AT2G35860 | Symbols: FLA16 | FLA16 (FASCICLIN-LIKE ARABINOGALACTAN PROTEIN 16 PRECURSOR) | chr2:15059859-15061810 FORWARDhighly similar to ( 566) loc_os03g57460 12003.m10664 protein fasciclin domain, putative, expressed no original description	1.98203	0.977348	0.802677
AK374623	B	35.2	not assigned.unknown	moderately similar to ( 322) AT4G14740 | Symbols: | phosphoinositide binding | chr4:8450567-8452679 REVERSEmoderately similar to ( 500) loc_os03g43510 12003.m09397 protein expressed protein no original description	5.20782	1.01684	0.649506
MLOC_65477.1	B	26.12	misc.peroxidases	moderately similar to ( 286) AT1G71695 | Symbols: | peroxidase 12 (PER12) (P12) (PRXR6) | chr1:26964359-26966557 FORWARDmoderately similar to ( 293) PER2_HORVU Peroxidase 2 (EC 1.11.1.7) (Fragment) - Hordeum vulgare (Barley)moderately similar to ( 417) loc_os04g59150 12004.m35534 protein peroxidase 12 precursor, putative, expressed no original description	20.886	0.914639	0.373817
AK357139	B	16.2	secondary metabolism.phenylpropanoids	weakly similar to ( 147) AT4G35160 | Symbols: | O-methyltransferase family 2 protein | chr4:16730989-16732808 REVERSEmoderately similar to ( 295) ZRP4_MAIZE O-methyltransferase ZRP4 (EC 2.1.1.-) (OMT) - Zea mays (Maize)moderately similar to ( 342) loc_os11g33300 12011.m07229 protein O-methyltransferase ZRP4, putative no original description	2.1628	1.00919	0.823883
AK358357	B	35.2	not assigned.unknown	moderately similar to ( 318) AT5G06610 | Symbols: | unknown protein | chr5:2029953-2033620 FORWARDhighly similar to ( 532) loc_os03g07120 12003.m06229 protein expressed protein no original description	3.49126	0.962426	0.684422
MLOC_58898.5	B	26.4	misc.beta 1,3 glucan hydrolases	moderately similar to ( 249) AT1G48280 | Symbols: | hydroxyproline-rich glycoprotein family protein | chr1:17835196-17837553 FORWARDvery weakly similar to (94.0) E13B_WHEAT Glucan endo-1,3-beta-glucosidase precursor (EC 3.2.1.39) ((1->3)-beta-glucan endohydrolase) ((1->3)-beta-glucanase) (Beta-1,3-endoglucanase) - Triticum aestivum (Wheat)moderately similar to ( 235) loc_os11g01439 12011.m80089 p…	5.8623	1.14615	0.70524
MLOC_19536.1	B	35.2	not assigned.unknown	no original description	3.73943	0.903402	0.590765
MLOC_53767.2	B	34.16	transport.ABC transporters and multidrug resistance systems	moderately similar to ( 291) AT4G33460 | Symbols: ATNAP13, EMB2751 | ATNAP13; transporter | chr4:16098325-16100113 REVERSEvery weakly similar to (81.3) CYSA_MESVI Probable sulfate/thiosulfate import ATP-binding protein cysA (EC 3.6.3.25) (Sulfate-transporting ATPase) - Mesostigma viridemoderately similar to ( 404) loc_os01g56400 12001.m11796 protein cobalt import ATP-binding protein cbiO 2, putat…	1.68334	1.00455	0.863043
AK355096	B	31.3	cell.cycle	weakly similar to ( 127) AT2G44740 | Symbols: CYCP4;1 | CYCP4;1 (cyclin p4;1); cyclin-dependent protein kinase | chr2:18442287-18443304 REVERSEweakly similar to ( 199) loc_os02g03294 12002.m05679 protein nuc-1 negative regulatory protein preg, putative, expressed no original description	3.44296	1.08679	0.765439
MLOC_68812.2	B	20.2.99	stress.abiotic.unspecified	weakly similar to ( 143) AT2G47710 | Symbols: | universal stress protein (USP) family protein | chr2:19555045-19555956 REVERSEweakly similar to ( 186) loc_os07g47620 12007.m08977 protein universal stress protein, putative, expressed no original description	3.85238	0.949705	0.622244
MLOC_78716.2	B	26.1	misc.cytochrome P450	moderately similar to ( 319) AT1G13080 | Symbols: CYP71B2 | CYP71B2 (CYTOCHROME P450 71B2); electron carrier/ heme binding / iron ion binding / monooxygenase/ oxygen binding | chr1:4459493-4460807 FORWARDmoderately similar to ( 385) C71DA_SOYBN Cytochrome P450 71D10 (EC 1.14.-.-) - Glycine max (Soybean)highly similar to ( 669) loc_os03g39650 12003.m09052 protein cytochrome P450 71D10, putative, e…	3.18745	0.996695	0.702426
MLOC_73204.3	B	10.7	cell wall.modification	moderately similar to ( 338) AT1G69530 | Symbols: ATEXPA1, EXP1, AT-EXP1, ATEXP1, ATHEXP ALPHA 1.2 | ATEXPA1 (ARABIDOPSIS THALIANA EXPANSIN A1) | chr1:26142034-26143200 FORWARDmoderately similar to ( 403) EXPA2_ORYSA Expansin-A2 precursor (OsEXPA2) (Alpha-expansin-2) (OsEXP2) (OsaEXPa1.23) (RiExB) (RiExC) - Oryza sativa (Rice)moderately similar to ( 403) loc_os01g60770 12001.m12205 protein alpha-…	9.28609	0.986166	0.495017
AK370783	B	20.1	stress.biotic	moderately similar to ( 392) AT3G12500 | Symbols: ATHCHIB, PR3, PR-3, CHI-B, B-CHI | ATHCHIB (ARABIDOPSIS THALIANA BASIC CHITINASE); chitinase | chr3:3962501-3963945 REVERSEmoderately similar to ( 424) CHIA_SECCE Basic endochitinase A precursor (EC 3.2.1.14) (Rye seed chitinase-a) (RSC-a) - Secale cereale (Rye)moderately similar to ( 422) loc_os05g33130 12005.m07545 protein basic endochitinase A …	2.89245	1.00523	0.725938
TA46110_4513	B				3.40517	1.03974	0.718229
MLOC_41558.1	B	35.1.1	not assigned.no ontology.ABC1 family protein	very weakly similar to (83.2) AT1G11390 | Symbols: | ABC1 family protein | chr1:3834762-3837305 REVERSEweakly similar to ( 111) loc_os07g37180 12007.m29224 protein protein kinase-like, putative, expressed no original description	2.32755	0.948921	0.695195
MLOC_39753.1	B	35.2	not assigned.unknown	no original description	18.8542	0.838413	0.28319
MLOC_71053.1	B	11.9.3.4	lipid metabolism.lipid degradation.lysophospholipases.phospholipase A2	weakly similar to ( 133) AT2G06925 | Symbols: ATSPLA2-ALPHA, PLA2-ALPHA | PLA2-ALPHA; phospholipase A2 | chr2:2842475-2843212 REVERSEweakly similar to ( 196) loc_os03g50030 12003.m09999 protein phospholipase A2, putative, expressed no original description	2.98797	1.05048	0.726819
MLOC_60985.1	B	26.22	misc.short chain dehydrogenase/reductase (SDR)	moderately similar to ( 241) AT1G67730 | Symbols: YBR159, KCR1 | YBR159; ketoreductase/ oxidoreductase | chr1:25391676-25393365 FORWARDmoderately similar to ( 391) loc_os06g19590 12006.m06618 protein steroid dehydrogenase KIK-I, putative, expressed no original description	9.36752	1.10533	0.520817
AK360516	B	2.1.2.1	major CHO metabolism.synthesis.starch.AGPase	highly similar to ( 820) AT5G48300 | Symbols: ADG1, APS1 | ADG1 (ADP GLUCOSE PYROPHOSPHORYLASE 1); glucose-1-phosphate adenylyltransferase | chr5:19570326-19572557 FORWARDhighly similar to ( 835) GLGS_HORVU Glucose-1-phosphate adenylyltransferase small subunit, chloroplast precursor (EC 2.7.7.27) (ADP-glucose synthase) (ADP-glucose pyrophosphorylase) (AGPase B) (Alpha-D-glucose-1-phosphate adenyl…	3.65283	1.02646	0.652239
AK369336	B	35.2	not assigned.unknown	moderately similar to ( 320) AT5G62960 | Symbols: | unknown protein | chr5:25269444-25271533 FORWARDhighly similar to ( 503) loc_os02g03790 12002.m05728 protein expressed protein no original description	4.05724	1.0534	0.642097
AK371927	B	26.7	misc.oxidases - copper, flavone etc	moderately similar to ( 397) AT5G61290 | Symbols: | flavin-containing monooxygenase family protein / FMO family protein | chr5:24648599-24650647 FORWARDhighly similar to ( 536) loc_os07g02140 12007.m04688 protein disulfide oxidoreductase/ monooxygenase/ oxidoreductase, putative, expressed no original description	3.79897	1.02423	0.631414
AK354089	B	35.2	not assigned.unknown	weakly similar to ( 123) loc_os01g71080 12001.m13152 protein xylanase inhibitor TAXI-IV, putative, expressed no original description	24.6399	1.00363	0.347078
MLOC_64388.11	B	35.1	not assigned.no ontology	highly similar to ( 782) AT3G10740 | Symbols: ASD1, ARAF1, ARAF, ATASD1 | ASD1 (ALPHA-L-ARABINOFURANOSIDASE 1); alpha-N-arabinofuranosidase/ hydrolase, acting on glycosyl bonds / xylan 1,4-beta-xylosidase | chr3:3361031-3364573 REVERSEnearly identical (1137) loc_os03g20420 12003.m35604 protein alpha-N-arabinofuranosidase 1 precursor, putative, expressed no original description	2.58547	1.03263	0.760571
MLOC_9470.1	B	35.2	not assigned.unknown	no original description	1.7005	0.999668	0.839185
MLOC_37491.4	B	26.12	misc.peroxidases	moderately similar to ( 280) AT3G21770 | Symbols: | peroxidase 30 (PER30) (P30) (PRXR9) | chr3:7673345-7674661 FORWARDmoderately similar to ( 285) PER1_ORYSA Peroxidase 1 precursor (EC 1.11.1.7) - Oryza sativa (Rice)moderately similar to ( 474) loc_os05g42000 12005.m27902 protein peroxidase 1 precursor, putative, expressed no original description	3.51989	0.94579	0.605827
AK364709	B	30.1	signalling.in sugar and nutrient physiology	moderately similar to ( 306) AT4G08950 | Symbols: EXO | EXO (EXORDIUM) | chr4:5740378-5741322 FORWARDmoderately similar to ( 438) loc_os06g11660 12006.m32018 protein phi-1-like phosphate-induced protein, putative, expressed no original description	21.5589	0.906068	0.326031
MLOC_55511.1	C	35.2	not assigned.unknown	no original description	7.75954	0.807993	1.04699
MLOC_50079.1	C	27.3.44	RNA.regulation of transcription.Chromatin Remodeling Factors	weakly similar to ( 116) AT2G45720 | Symbols: | armadillo/beta-catenin repeat family protein | chr2:18834468-18836129 FORWARDweakly similar to ( 150) loc_os10g37850 12010.m21947 protein armadillo-repeat containing protein, putative, expressed no original description	6.99571	0.649504	0.855259
AK250529.1	C	29.3.4.99	protein.targeting.secretory pathway.unspecified	moderately similar to ( 267) AT1G01630 | Symbols: | SEC14 cytosolic factor, putative / phosphoglyceride transfer protein, putative | chr1:229206-230675 FORWARDmoderately similar to ( 354) loc_os03g63370 12003.m11204 protein polyphosphoinositide binding protein Ssh2p, putative, expressed no original description	2.40319	0.870609	0.968035
AK248244.1	C	26.21	misc.protease inhibitor/seed storage/lipid transfer protein (LTP) family protein	very weakly similar to (99.4) AT2G45180 | Symbols: | protease inhibitor/seed storage/lipid transfer protein (LTP) family protein | chr2:18626377-18626781 FORWARDvery weakly similar to (89.0) 14KD_DAUCA 14 kDa proline-rich protein DC2.15 precursor - Daucus carota (Carrot)weakly similar to ( 102) loc_os03g01320 12003.m34972 protein NT16 polypeptide, putative, expressed no original description	2.91273	0.841208	0.937571
AK361070	C	17.2.3	hormone metabolism.auxin.induced-regulated-responsive-activated	very weakly similar to (99.8) AT1G29430 | Symbols: | auxin-responsive family protein | chr1:10302801-10303226 REVERSEmoderately similar to ( 223) loc_os09g37394 12009.m60293 protein OsSAUR44 - Auxin-responsive SAUR gene family member, expressed no original description	18.9859	0.834125	1.10576
MLOC_69899.1	C	16.1	secondary metabolism.simple phenols	highly similar to ( 779) AT5G60020 | Symbols: LAC17, ATLAC17 | LAC17 (laccase 17); laccase | chr5:24168072-24170223 FORWARDmoderately similar to ( 207) ASO_CUCSA L-ascorbate oxidase precursor (EC 1.10.3.3) (Ascorbase) (ASO) - Cucumis sativus (Cucumber)highly similar to ( 918) loc_os05g38420 12005.m08021 protein L-ascorbate oxidase precursor, putative, expressed no original description	8.20338	0.875674	1.06917
TA35251_4513	C				6.32641	0.644513	0.805063
AK362411	C	35.1	not assigned.no ontology	very weakly similar to (83.2) AT2G22170 | Symbols: | lipid-associated family protein | chr2:9427010-9427742 REVERSEweakly similar to ( 121) loc_os04g38390 12004.m08829 protein wound/stress protein, putative, expressed no original description	11.8951	0.730969	0.947032
AK372841	C	10.1.6	cell wall.precursor synthesis.GAE	moderately similar to ( 461) AT4G00110 | Symbols: GAE3 | GAE3 (UDP-D-GLUCURONATE 4-EPIMERASE 3); UDP-glucuronate 4-epimerase/ catalytic | chr4:38702-39994 REVERSEmoderately similar to ( 254) RL10A_CHLRE 60S ribosomal protein L10a - Chlamydomonas reinhardtiihighly similar to ( 583) loc_os03g14540 12003.m06894 protein expressed protein no original description	3.39543	0.866367	0.984727
AK252922.1	C	28.1.3	DNA.synthesis/chromatin structure.histone	weakly similar to ( 181) AT3G45980 | Symbols: H2B, HTB9 | HTB9; DNA binding | chr3:16897492-16897944 REVERSEmoderately similar to ( 222) H2B2_WHEAT Histone H2B.2 - Triticum aestivum (Wheat)weakly similar to ( 198) loc_os01g05630 12001.m07194 protein histone H2B.1, putative, expressed no original description	2.16476	0.943183	0.985995
MLOC_66740.1	C	26.3	misc.gluco-, galacto- and mannosidases	highly similar to ( 501) AT1G02850 | Symbols: BGLU11 | BGLU11 (BETA GLUCOSIDASE 11); catalytic/ cation binding / hydrolase, hydrolyzing O-glycosyl compounds | chr1:630569-633085 FORWARDmoderately similar to ( 340) BGLC_MAIZE Beta-glucosidase, chloroplast precursor (EC 3.2.1.21) (Gentiobiase) (Cellobiase) (Beta-D-glucoside glucohydrolase) - Zea mays (Maize)highly similar to ( 735) loc_os09g33690 1…	2.85075	0.941531	0.999399
MLOC_53242.1	C	17.7.1.2	hormone metabolism.jasmonate.synthesis-degradation.lipoxygenase	weakly similar to ( 138) loc_os05g28770 12005.m07162 protein expressed protein no original description	6.36973	0.981125	1.07374
AK356272	C	28.1.3	DNA.synthesis/chromatin structure.histone	weakly similar to ( 181) AT3G45980 | Symbols: H2B, HTB9 | HTB9; DNA binding | chr3:16897492-16897944 REVERSEmoderately similar to ( 222) H2B2_WHEAT Histone H2B.2 - Triticum aestivum (Wheat)weakly similar to ( 198) loc_os01g05630 12001.m07194 protein histone H2B.1, putative, expressed no original description	1.83129	0.931436	0.969322
AK367420	C	28.2	DNA.repair	moderately similar to ( 287) AT5G44680 | Symbols: | methyladenine glycosylase family protein | chr5:18024461-18025893 REVERSEmoderately similar to ( 491) loc_os01g58550 12001.m150749 protein DNA-3-methyladenine glycosylase I, putative, expressed no original description	8.76121	0.912955	1.04765
MLOC_55556.1	C	35.2	not assigned.unknown	moderately similar to ( 259) AT4G19970 | Symbols: | unknown protein | chr4:10818242-10825343 FORWARDmoderately similar to ( 452) loc_os03g63280 12003.m11196 protein regulatory protein, putative, expressed no original description	30.139	0.981125	1.2629
MLOC_1826.2	C	26.12	misc.peroxidases	moderately similar to ( 387) AT5G05340 | Symbols: | peroxidase, putative | chr5:1579142-1580819 REVERSEmoderately similar to ( 387) PERP7_BRARA Peroxidase P7 (EC 1.11.1.7) (TP7) - Brassica rapa (Turnip)highly similar to ( 512) loc_os06g35520 12006.m08089 protein peroxidase 52 precursor, putative, expressed no original description	33.855	0.637864	0.832603
AK355969	C	31.1	cell.organisation	weakly similar to ( 191) AT2G02360 | Symbols: AtPP2-B10 | AtPP2-B10 (Phloem protein 2-B10); carbohydrate binding | chr2:619699-620736 REVERSEmoderately similar to ( 287) loc_os02g56840 12002.m10706 protein phloem-specific lectin, putative, expressed no original description	12.3321	0.792131	1.1616
AK356366	C	31.3	cell.cycle	weakly similar to ( 162) AT3G63120 | Symbols: CYCP1;1 | CYCP1;1 (cyclin p1;1); cyclin-dependent protein kinase | chr3:23323143-23323893 REVERSEmoderately similar to ( 340) loc_os05g33040 12005.m083714 protein PREG-like protein, putative, expressed no original description	1.60478	0.906221	0.982147
AK361564	C	26.9	misc.glutathione S transferases	moderately similar to ( 206) AT1G10360 | Symbols: ATGSTU18, GST29 | ATGSTU18 (GLUTATHIONE S-TRANSFERASE TAU 18); glutathione transferase | chr1:3395738-3396806 REVERSEmoderately similar to ( 234) GSTU6_ORYSA Probable glutathione S-transferase GSTU6 (EC 2.5.1.18) (28 kDa cold-induced protein) - Oryza sativa (Rice)moderately similar to ( 295) loc_os10g38340 12010.m06607 protein glutathione S-transf…	1.73661	0.871137	0.962476
MLOC_2150.2	C	17.8.1	hormone metabolism.salicylic acid.synthesis-degradation	weakly similar to ( 182) AT5G38020 | Symbols: | S-adenosyl-L-methionine:carboxyl methyltransferase family protein | chr5:15165953-15167612 REVERSEweakly similar to ( 166) BAMT_ANTMA Benzoate carboxyl methyltransferase (EC 2.1.1.-) (S-adenosyl-L-methionine:benzoic acid carboxyl methyltransferase) - Antirrhinum majus (Garden snapdragon)moderately similar to ( 308) loc_os06g13310 12006.m06046 protei…	7.14751	0.712485	0.992871
AK251923.1	C	28.1.3	DNA.synthesis/chromatin structure.histone	weakly similar to ( 162) AT5G59970 | Symbols: | histone H4 | chr5:24146352-24146663 REVERSEweakly similar to ( 162) H4_PEA Histone H4 - Pisum sativum (Garden pea)weakly similar to ( 162) loc_os10g39410 12010.m06709 protein histone H4, putative, expressed no original description	1.71827	0.888292	0.97802
AK370084	C	35.2	not assigned.unknown	very weakly similar to (95.5) loc_os04g35390 12004.m08629 protein hypothetical protein no original description	1.89749	0.892969	0.989515
AK358845	C	26.3	misc.gluco-, galacto- and mannosidases	highly similar to ( 647) AT3G18080 | Symbols: BGLU44 | BGLU44 (B-S GLUCOSIDASE 44); (R)-amygdalin beta-glucosidase/ 4-methylumbelliferyl-beta-D-glucopyranoside beta-glucosidase/ beta-gentiobiose beta-glucosidase/ cellobiose glucosidase/ esculin beta-glucosidase/ hydrolase, hydrolyzing O-glycosyl compounds | chr3:6191586-6194124 FORWARDmoderately similar to ( 380) BGLC_MAIZE Beta-glucosidase, chlo…	3.03244	0.827518	0.984881
TA38075_4513	C				3.66749	0.961945	1.1798
MLOC_63125.1	C	20.1	stress.biotic	weakly similar to ( 181) AT5G57625 | Symbols: | allergen V5/Tpx-1-related family protein | chr5:23337865-23338577 FORWARDmoderately similar to ( 221) PR12_HORVU Pathogenesis-related protein PRB1-2 precursor - Hordeum vulgare (Barley)moderately similar to ( 283) loc_os10g11500 12010.m04472 protein pathogenesis-related protein PRB1-3 precursor, putative, expressed no original description	9.19321	0.720414	1.0642
TA53527_4513	C				21.5278	0.493453	0.882409
AK249432.1	C	26.8	misc.nitrilases, *nitrile lyases, berberine bridge enzymes, reticuline oxidases, troponine reductases	highly similar to ( 650) AT1G72970 | Symbols: HTH, EDA17 | HTH (HOTHEAD); FAD binding / aldehyde-lyase/ mandelonitrile lyase | chr1:27452872-27455706 FORWARDhighly similar to ( 969) loc_os08g31030 12008.m07102 protein protein HOTHEAD precursor, putative, expressed no original description	5.66635	0.852184	1.13605
MLOC_37740.3	C	26.3	misc.gluco-, galacto- and mannosidases	highly similar to ( 603) AT3G18080 | Symbols: BGLU44 | BGLU44 (B-S GLUCOSIDASE 44); (R)-amygdalin beta-glucosidase/ 4-methylumbelliferyl-beta-D-glucopyranoside beta-glucosidase/ beta-gentiobiose beta-glucosidase/ cellobiose glucosidase/ esculin beta-glucosidase/ hydrolase, hydrolyzing O-glycosyl compounds | chr3:6191586-6194124 FORWARDmoderately similar to ( 355) BGLC_MAIZE Beta-glucosidase, chlo…	2.48004	0.713286	0.910642
MLOC_4841.1	C	20.2.99	stress.abiotic.unspecified	very weakly similar to (97.8) loc_os01g60900 12001.m12218 protein expressed protein no original description	8.45888	0.594604	0.994824
AK365969	C	35.1	not assigned.no ontology	weakly similar to ( 166) AT4G39730 | Symbols: | lipid-associated family protein | chr4:18432950-18433581 FORWARDmoderately similar to ( 258) loc_os02g51710 12002.m10202 protein wound/stress protein, putative, expressed no original description	13.2638	0.581823	1.05465
AK355935	C	17.7.1.2	hormone metabolism.jasmonate.synthesis-degradation.lipoxygenase	highly similar to ( 962) AT3G22400 | Symbols: LOX5 | LOX5; electron carrier/ iron ion binding / lipoxygenase/ metal ion binding / oxidoreductase, acting on single donors with incorporation of molecular oxygen, incorporation of two atoms of oxygen | chr3:7927011-7931167 FORWARDnearly identical (1353) LOX2_ORYSA Lipoxygenase 2 (EC 1.13.11.12) (Lipoxygenase L-2) - Oryza sativa (Rice)nearly identical…	12.7435	0.538765	1.01497
AK372901	C	35.2	not assigned.unknown	weakly similar to ( 115) AT2G35585 | Symbols: | unknown protein | chr2:14936889-14937873 FORWARDmoderately similar to ( 209) loc_os02g47000 12002.m100324 protein expressed protein no original description	1.39149	0.88939	0.982679
AK250385.1	C	28.1.3	DNA.synthesis/chromatin structure.histone	weakly similar to ( 176) AT5G22880 | Symbols: H2B, HTB2 | HTB2; DNA binding | chr5:7652130-7652567 REVERSEweakly similar to ( 184) H2B1_WHEAT Histone H2B.1 - Triticum aestivum (Wheat)weakly similar to ( 186) loc_os01g05970 12001.m07228 protein core histone H2A/H2B/H3/H4 family protein, expressed no original description	2.4371	0.808173	1.02982
MLOC_56115.1	C	11.3	lipid metabolism.Phospholipid synthesis	highly similar to ( 668) AT2G38110 | Symbols: ATGPAT6, GPAT6 | GPAT6 (GLYCEROL-3-PHOSPHATE ACYLTRANSFERASE 6); 1-acylglycerol-3-phosphate O-acyltransferase/ acyltransferase | chr2:15952816-15955364 REVERSEhighly similar to ( 851) loc_os01g63580 12001.m12474 protein glycerol-3-phosphate acyltransferase 8, putative, expressed no original description	11.0028	0.494632	0.979903
MLOC_37378.1	C	17.7.1.2	hormone metabolism.jasmonate.synthesis-degradation.lipoxygenase	highly similar to ( 709) AT3G22400 | Symbols: LOX5 | LOX5; electron carrier/ iron ion binding / lipoxygenase/ metal ion binding / oxidoreductase, acting on single donors with incorporation of molecular oxygen, incorporation of two atoms of oxygen | chr3:7927011-7931167 FORWARDhighly similar to ( 910) LOX3_ORYSA Putative lipoxygenase 3 (EC 1.13.11.12) - Oryza sativa (Rice)highly similar to ( 910) …	10.3306	0.52621	0.978254
MLOC_43152.1	C	35.2	not assigned.unknown	weakly similar to ( 166) AT4G24130 | Symbols: | unknown protein | chr4:12527861-12528423 FORWARDweakly similar to ( 167) loc_os10g37400 12010.m06529 protein expressed protein no original description	9.81189	0.468374	0.898741
MLOC_67569.2	C	35.2	not assigned.unknown	no original description	8.46232	0.652634	1.1269
AK373004	C	20.1	stress.biotic	moderately similar to ( 293) AT1G02120 | Symbols: VAD1 | VAD1 (VASCULAR ASSOCIATED DEATH1) | chr1:395761-399720 FORWARDmoderately similar to ( 290) loc_os07g30940 12007.m66743 protein expressed protein no original description	1.75875	0.852256	1.01461
MLOC_15501.1	C	23.4.99	nucleotide metabolism.phosphotransfer and pyrophosphatases.misc	moderately similar to ( 410) AT5G09650 | Symbols: AtPPa6 | AtPPa6 (Arabidopsis thaliana pyrophosphorylase 6); inorganic diphosphatase/ pyrophosphatase | chr5:2991331-2993117 REVERSEmoderately similar to ( 306) IPYR1_CHLRE Soluble inorganic pyrophosphatase 1, chloroplast precursor (EC 3.6.1.1) (Pyrophosphate phospho-hydrolase 1) (PPase 1) - Chlamydomonas reinhardtiimoderately similar to ( 497) loc…	1.1818	0.926467	0.98125
AK364415	C	28.1	DNA.synthesis/chromatin structure	moderately similar to ( 342) AT1G68290 | Symbols: ENDO 2 | ENDO 2 (endonuclease 2); T/G mismatch-specific endonuclease/ endonuclease/ nucleic acid binding / single-stranded DNA specific endodeoxyribonuclease | chr1:25596718-25598264 FORWARDmoderately similar to ( 479) loc_os01g03730 12001.m07011 protein nuclease PA3, putative, expressed no original description	1.53469	0.843781	0.978265
MLOC_62165.1	C	16.8.5.1	secondary metabolism.flavonoids.isoflavones.isoflavone reductase	moderately similar to ( 352) AT4G39230 | Symbols: | isoflavone reductase, putative | chr4:18266024-18267604 REVERSEmoderately similar to ( 350) IFRH_SOLTU Isoflavone reductase homolog (EC 1.3.1.-) (CP100) - Solanum tuberosum (Potato)moderately similar to ( 426) loc_os06g27770 12006.m07322 protein isoflavone reductase, putative, expressed no original description	1.39068	0.912324	1.01648
AK369367	C	27.4	RNA.RNA binding	moderately similar to ( 231) AT1G33470 | Symbols: | RNA recognition motif (RRM)-containing protein | chr1:12144632-12146040 FORWARDmoderately similar to ( 457) loc_os01g65550 12001.m43309 protein RNA-binding region-containing protein 1, putative, expressed no original description	1.63765	0.774904	0.938962
MLOC_5210.1	C	28.1	DNA.synthesis/chromatin structure	moderately similar to ( 296) AT4G21585 | Symbols: ENDO4 | ENDO4 (endonuclease 4); T/G mismatch-specific endonuclease/ endonuclease/ nucleic acid binding / single-stranded DNA specific endodeoxyribonuclease | chr4:11477988-11479953 FORWARDmoderately similar to ( 439) loc_os04g55850 12004.m35489 protein nuclease PA3, putative, expressed no original description	7.739	0.560674	1.08815
MLOC_50199.1	D	35.2	not assigned.unknown	no original description	4.40774	1.06277	0.106862
MLOC_45243.1	D	29.5.3	protein.degradation.cysteine protease	no original description	5.57698	1.017	0.0660006
MLOC_16981.1	D	27.3.25	RNA.regulation of transcription.MYB domain transcription factor family	moderately similar to ( 245) AT1G63910 | Symbols: AtMYB103 | AtMYB103 (myb domain protein 103); DNA binding / transcription activator/ transcription factor | chr1:23719968-23721625 REVERSEweakly similar to ( 168) MYB3_HORVU Myb-related protein Hv33 - Hordeum vulgare (Barley)moderately similar to ( 354) loc_os08g05520 12008.m04695 protein myb-like DNA-binding domain containing protein, expressed n…	2.35979	0.932679	0.202109
MLOC_51295.2	D	33.1	development.storage proteins	moderately similar to ( 414) AT4G37050 | Symbols: PLP4, PLA V | PLP4 (PATATIN-LIKE PROTEIN 4); nutrient reservoir | chr4:17457261-17459642 REVERSEmoderately similar to ( 293) PAT3_SOLTU Patatin class 1 precursor (Patatin class I) (Potato tuber protein) - Solanum tuberosum (Potato)highly similar to ( 611) loc_os11g39990 12011.m07846 protein patatin T5 precursor, putative, expressed no original des…	3.13211	1.01746	0.159125
AK354649	D	29.5.3	protein.degradation.cysteine protease	weakly similar to ( 191) AT1G06260 | Symbols: | cysteine proteinase, putative | chr1:1916449-1917585 FORWARDweakly similar to ( 185) CYSP2_HORVU Cysteine proteinase EP-B 2 precursor (EC 3.4.22.-) - Hordeum vulgare (Barley)moderately similar to ( 225) loc_os09g21370 12009.m05344 protein cysteine proteinase EP-B 1 precursor, putative, expressed no original description	4.63378	0.972314	0.0618942
MLOC_69013.1	D	27.3.99	RNA.regulation of transcription.unclassified	moderately similar to ( 369) AT5G10770 | Symbols: | chloroplast nucleoid DNA-binding protein, putative | chr5:3403331-3405331 REVERSEhighly similar to ( 565) loc_os09g30414 12009.m06195 protein aspartic proteinase nepenthesin-2 precursor, putative, expressed no original description	1.60091	0.967338	0.392065
AK251062.1	D	31.1	cell.organisation	moderately similar to ( 331) AT1G24764 | Symbols: ATMAP70-2 | ATMAP70-2 (microtubule-associated proteins 70-2); microtubule binding | chr1:8760001-8763256 REVERSEhighly similar to ( 668) loc_os03g11650 12003.m06617 protein ATMAP70-2, putative, expressed no original description	1.99162	0.982121	0.345774
MLOC_9558.1	D	27.2	RNA.transcription	weakly similar to ( 146) RPOA_WHEAT DNA-directed RNA polymerase alpha chain (EC 2.7.7.6) (PEP) (Plastid-encoded RNA polymerase subunit alpha) (RNA polymerase subunit alpha) - Triticum aestivum (Wheat)weakly similar to ( 129) loc_os10g21330 12010.m05150 protein DNA-directed RNA polymerase alpha chain, putative no original description	1.70573	0.993823	0.454592
AK368570	D	16.1	secondary metabolism.simple phenols	highly similar to ( 793) AT5G60020 | Symbols: LAC17, ATLAC17 | LAC17 (laccase 17); laccase | chr5:24168072-24170223 FORWARDmoderately similar to ( 226) ASO_CUCSA L-ascorbate oxidase precursor (EC 1.10.3.3) (Ascorbase) (ASO) - Cucumis sativus (Cucumber)highly similar to ( 955) loc_os01g62480 12001.m12370 protein L-ascorbate oxidase precursor, putative, expressed no original description	3.02569	1.00477	0.182439
AK367302	D	21.5.1	redox.peroxiredoxin.BAS1	moderately similar to ( 378) AT5G06290 | Symbols: 2-Cys Prx B | 2-Cys Prx B (2-Cysteine peroxiredoxin B); antioxidant/ peroxiredoxin | chr5:1919380-1921211 FORWARDmoderately similar to ( 391) BAS1_HORVU 2-cys peroxiredoxin BAS1, chloroplast precursor (EC 1.11.1.15) (Thiol-specific antioxidant protein) (Fragment) - Hordeum vulgare (Barley)moderately similar to ( 380) loc_os02g33450 12002.m100226 p…	1.33696	0.983799	0.619702
MLOC_39175.1	D	26.1	misc.cytochrome P450	weakly similar to ( 107) loc_os04g01140 12004.m101444 protein cytochrome P450 93A2, putative, expressed no original description	5.30428	1.20313	0.125835
AK373523	D	28.1.3	DNA.synthesis/chromatin structure.histone	weakly similar to ( 150) AT5G02560 | Symbols: HTA12 | HTA12; DNA binding | chr5:575437-576456 FORWARDweakly similar to ( 163) H2A_PETCR Histone H2A - Petroselinum crispum (Parsley) (Petroselinum hortense)weakly similar to ( 160) loc_os05g02300 12005.m04766 protein histone H2A, putative, expressed no original description	2.30817	0.975318	0.359871
MLOC_60331.1	D	35.1	not assigned.no ontology	weakly similar to ( 166) AT3G18260 | Symbols: | reticulon family protein (RTNLB9) | chr3:6260328-6261504 REVERSEmoderately similar to ( 281) loc_os01g04640 12001.m07099 protein seed maturation protein, putative, expressed no original description	3.47071	0.986132	0.227706
MLOC_26335.1	D	10.7	cell wall.modification	moderately similar to ( 256) AT4G25810 | Symbols: XTR6, XTH23 | XTR6 (XYLOGLUCAN ENDOTRANSGLYCOSYLASE 6); hydrolase, acting on glycosyl bonds / hydrolase, hydrolyzing O-glycosyl compounds / xyloglucan:xyloglucosyl transferase | chr4:13128694-13129715 FORWARDmoderately similar to ( 218) BRU1_SOYBN Brassinosteroid-regulated protein BRU1 precursor - Glycine max (Soybean)moderately similar to ( 350) …	6.12472	0.910627	0.0975457
MLOC_53063.1	D	27.3.99	RNA.regulation of transcription.unclassified	moderately similar to ( 307) AT2G03200 | Symbols: | aspartyl protease family protein | chr2:966506-967891 REVERSEhighly similar to ( 677) loc_os09g27940 12009.m059919 protein aspartic proteinase nepenthesin-1 precursor, putative, expressed no original description	2.17465	0.950421	0.374537
MLOC_74557.1	D	17.5.3	hormone metabolism.ethylene.induced-regulated-responsive-activated	weakly similar to ( 108) AT3G20640 | Symbols: | ethylene-responsive protein -related | chr3:7210654-7213199 REVERSEhighly similar to ( 507) loc_os02g45010 12002.m09541 protein expressed protein no original description	2.9703	0.936893	0.259001
AK364262	D	30.2.25	signalling.receptor kinases.wall associated kinase	moderately similar to ( 318) AT1G21270 | Symbols: WAK2 | WAK2; ATP binding / calcium ion binding / protein kinase/ protein serine/threonine kinase | chr1:7444997-7447345 FORWARDweakly similar to ( 167) NORK_MEDTR Nodulation receptor kinase precursor (EC 2.7.11.1) (Does not make infections protein 2) (Symbiosis receptor-like kinase) (MtSYMRK) - Medicago truncatula (Barrel medic)highly similar to (…	1.7515	1.06414	0.611719
MLOC_24723.1	D	29.2.1.1.1.1.3	protein.synthesis.ribosomal protein.prokaryotic.chloroplast.30S subunit.S3	weakly similar to ( 177) ATCG00800 | Symbols: | encodes a chloroplast ribosomal protein S3, a constituent of the small subunit of the ribosomal complex | chrC:82826-83482 REVERSEmoderately similar to ( 239) RR3_WHEAT Chloroplast 30S ribosomal protein S3 - Triticum aestivum (Wheat)moderately similar to ( 228) loc_os09g24409 12009.m059911 protein chloroplast 30S ribosomal protein S3, putative, expr…	1.93555	1.07098	0.557221
MLOC_6726.1	D	20.2.1	stress.abiotic.heat	weakly similar to ( 121) loc_os03g06170 12003.m06137 protein small heat shock-like protein, putative, expressed no original description	2.45823	0.989208	0.326771
MLOC_76007.1	D	16.2	secondary metabolism.phenylpropanoids	weakly similar to ( 157) AT4G35160 | Symbols: | O-methyltransferase family 2 protein | chr4:16730989-16732808 REVERSEmoderately similar to ( 326) ZRP4_MAIZE O-methyltransferase ZRP4 (EC 2.1.1.-) (OMT) - Zea mays (Maize)moderately similar to ( 456) loc_os09g17560 12009.m05015 protein O-methyltransferase ZRP4, putative, expressed no original description	4.06079	1.03238	0.199524
AK364194	D	26.1	misc.cytochrome P450	moderately similar to ( 280) AT5G06900 | Symbols: CYP93D1 | CYP93D1; electron carrier/ heme binding / iron ion binding / monooxygenase/ oxygen binding | chr5:2136160-2137925 REVERSEmoderately similar to ( 367) C93A3_SOYBN Cytochrome P450 93A3 (EC 1.14.-.-) (P450 CP5) - Glycine max (Soybean)highly similar to ( 632) loc_os04g01140 12004.m101444 protein cytochrome P450 93A2, putative, expressed no o…	4.69425	1.0744	0.168993
MLOC_217.1	D	26.9	misc.glutathione S transferases	weakly similar to ( 161) AT2G30870 | Symbols: ATGSTF10, ERD13, ATGSTF4, GSTF10 | GSTF10 (HALIANA GLUTATHIONE S-TRANSFERASE PHI 10); copper ion binding / glutathione binding / glutathione transferase | chr2:13141490-13142392 FORWARDweakly similar to ( 134) GSTF1_TOBAC Glutathione S-transferase PARB (EC 2.5.1.18) (GST class-phi) - Nicotiana tabacum (Common tobacco)moderately similar to ( 391) loc_o…	2.79199	1.00699	0.266324
MLOC_5168.1	D	2.2.2.1.2	major CHO metabolism.degradation.starch.starch cleavage.beta amylase	highly similar to ( 644) AT4G15210 | Symbols: ATBETA-AMY, AT-BETA-AMY, RAM1 | BAM5 (BETA-AMYLASE 5); beta-amylase | chr4:8666852-8669357 REVERSEnearly identical (1006) AMYB_WHEAT Beta-amylase (EC 3.2.1.2) (1,4-alpha-D-glucan maltohydrolase) - Triticum aestivum (Wheat)highly similar to ( 894) loc_os07g35940 12007.m07847 protein beta-amylase, putative no original description	6.55536	1.01842	0.0907154
MLOC_71382.1	D	16.8.3.1	secondary metabolism.flavonoids.dihydroflavonols.dihydroflavonol 4-reductase	moderately similar to ( 280) AT1G61720 | Symbols: BAN | BAN (BANYULS); oxidoreductase | chr1:22791326-22792757 REVERSEmoderately similar to ( 221) DFRA_MAIZE Dihydroflavonol-4-reductase (EC 1.1.1.219) (DFR) (Dihydrokaempferol 4-reductase) - Zea mays (Maize)moderately similar to ( 446) loc_os04g53850 12004.m35472 protein leucoanthocyanidin reductase, putative, expressed no original description	1.62834	0.98532	0.500815
AK365804	D	21.2.1	redox.ascorbate and glutathione.ascorbate	moderately similar to ( 348) AT5G16710 | Symbols: DHAR3 | DHAR3 (dehydroascorbate reductase 1); glutathione dehydrogenase (ascorbate) | chr5:5483312-5484926 FORWARDmoderately similar to ( 401) loc_os06g12630 12006.m091563 protein dehydroascorbate reductase, putative, expressed no original description	1.92656	1.05264	0.469302
MLOC_52865.1	D	26.7	misc.oxidases - copper, flavone etc	moderately similar to ( 443) AT3G03080 | Symbols: | NADP-dependent oxidoreductase, putative | chr3:698530-700278 REVERSEhighly similar to ( 508) loc_os12g12590 12012.m05232 protein NADP-dependent oxidoreductase P1, putative, expressed no original description	1.74205	0.985582	0.464033
AK362764	D	26.21	misc.protease inhibitor/seed storage/lipid transfer protein (LTP) family protein	weakly similar to ( 106) AT5G05960 | Symbols: | protease inhibitor/seed storage/lipid transfer protein (LTP) family protein | chr5:1790256-1790694 FORWARDweakly similar to ( 132) loc_os05g06780 12005.m05205 protein lipid binding protein, putative, expressed no original description	8.9154	0.874888	0.0403611
AK253133.1	D	17.1.1	hormone metabolism.abscisic acid.synthesis-degradation	nearly identical (1319) AT5G20960 | Symbols: AAO1, AO1, ATAO, ATAO1 | AAO1 (ARABIDOPSIS ALDEHYDE OXIDASE 1); aldehyde oxidase/ indole-3-acetaldehyde oxidase | chr5:7116783-7122338 FORWARDnearly identical (1969) ALDO2_ORYSA Probable aldehyde oxidase 2 (EC 1.2.3.1) (AO-2) - Oryza sativa (Rice)nearly identical (1969) loc_os03g57690 12003.m10683 protein aldehyde oxidase 1, putative, expressed no orig…	1.97536	1.0363	0.442577
MLOC_63644.1	D	29.2.1.1.1.1.8	protein.synthesis.ribosomal protein.prokaryotic.chloroplast.30S subunit.S8	weakly similar to ( 102) ATCG00770 | Symbols: RPS8 | chloroplast 30S ribosomal protein S8 | chrC:80068-80472 REVERSEweakly similar to ( 134) RR8_WHEAT Chloroplast 30S ribosomal protein S8 - Triticum aestivum (Wheat)weakly similar to ( 132) loc_osp1g00700 11562.m00061 protein ribosomal protein S8 no original description	1.58562	1.02124	0.552658
AK366756	D	21.2.1	redox.ascorbate and glutathione.ascorbate	moderately similar to ( 348) AT5G16710 | Symbols: DHAR3 | DHAR3 (dehydroascorbate reductase 1); glutathione dehydrogenase (ascorbate) | chr5:5483312-5484926 FORWARDmoderately similar to ( 401) loc_os06g12630 12006.m091563 protein dehydroascorbate reductase, putative, expressed no original description	1.71963	0.994636	0.465967
MLOC_56051.1	D	1.1.1.1	PS.lightreaction.photosystem II.LHC-II	moderately similar to ( 448) AT2G34420 | Symbols: LHB1B2, LHCB1.5 | LHB1B2; chlorophyll binding | chr2:14522716-14523513 REVERSEmoderately similar to ( 489) CB21_WHEAT Chlorophyll a-b binding protein, chloroplast precursor (LHCII type I CAB) (LHCP) - Triticum aestivum (Wheat)moderately similar to ( 479) loc_os01g52240 12001.m11398 protein chlorophyll a-b binding protein 2, chloroplast precursor, …	1.91324	1.0399	0.136318
AK356218	D	35.1	not assigned.no ontology	weakly similar to ( 128) AT2G38480 | Symbols: | integral membrane protein, putative | chr2:16110960-16111694 REVERSEmoderately similar to ( 218) loc_os05g27790 12005.m07067 protein start codon, putative, expressed no original description	1.87624	1.05381	0.288865
MLOC_63070.2	D	35.2	not assigned.unknown	moderately similar to ( 442) AT3G14920 | Symbols: | unknown protein | chr3:5018275-5020104 FORWARDhighly similar to ( 878) loc_os01g10950 12001.m07715 protein peptide-N4-asparagine amidase A, putative, expressed no original description	2.03371	1.00849	0.697779
MLOC_50909.1	D	35.2	not assigned.unknown	no original description	2.86529	0.998431	0.573326
AK358939	D	35.1	not assigned.no ontology	moderately similar to ( 498) AT3G02720 | Symbols: | DJ-1 family protein / protease-related | chr3:586336-588088 FORWARDhighly similar to ( 587) loc_os04g57590 12004.m35512 protein YLS5, putative, expressed no original description	12.654	1.0253	0.273157
MLOC_58511.1	D	34.99	transport.misc	highly similar to ( 947) AT3G15380 | Symbols: | choline transporter-related | chr3:5193319-5196435 FORWARDnearly identical (1142) loc_os04g58470 12004.m101697 protein expressed protein no original description	2.31186	0.999459	0.644589
AK360673	D	29.2.1.1.1.2.12	protein.synthesis.ribosomal protein.prokaryotic.chloroplast.50S subunit.L12	weakly similar to ( 129) AT3G27850 | Symbols: RPL12-C | RPL12-C (ribosomal protein l12-c); structural constituent of ribosome | chr3:10324905-10325468 FORWARDweakly similar to ( 185) RK121_SECCE 50S ribosomal protein L12-1, chloroplast precursor (CL12-1) - Secale cereale (Rye)weakly similar to ( 173) loc_os01g47330 12001.m10928 protein 50S ribosomal protein L12-1, chloroplast precursor, putative,…	2.83162	0.993346	0.574749
MLOC_21386.1	D	35.2	not assigned.unknown	weakly similar to ( 113) loc_os09g09930 12009.m04258 protein heavy metal-associated domain containing protein, expressed no original description	6.66597	0.945042	0.350804
AK368302	D	35.2	not assigned.unknown	weakly similar to ( 161) AT2G20670 | Symbols: | unknown protein | chr2:8912163-8913472 REVERSEmoderately similar to ( 289) loc_os01g54340 12001.m43190 protein plant-specific domain TIGR01615 family protein, expressed no original description	2.44164	0.975188	0.591388
AK363314	D	29.5.1	protein.degradation.subtilases	highly similar to ( 860) AT4G34980 | Symbols: SLP2 | SLP2; serine-type peptidase | chr4:16656929-16659223 REVERSEnearly identical (1179) loc_os03g13930 12003.m06837 protein subtilisin-like protease precursor, putative, expressed no original description	1.84093	1.01714	0.736749
AK373544	D	16.8.5.1	secondary metabolism.flavonoids.isoflavones.isoflavone reductase	moderately similar to ( 280) AT1G32100 | Symbols: ATPRR1, PRR1 | PRR1 (PINORESINOL REDUCTASE 1); pinoresinol reductase | chr1:11546472-11547953 REVERSEweakly similar to ( 184) IFRH_SOLTU Isoflavone reductase homolog (EC 1.3.1.-) (CP100) - Solanum tuberosum (Potato)moderately similar to ( 333) loc_os12g16410 12012.m26884 protein isoflavone reductase, putative, expressed no original description	2.79418	0.968164	0.545972
MLOC_51224.1	D	35.2	not assigned.unknown	weakly similar to ( 127) AT5G45470 | Symbols: | unknown protein | chr5:18422164-18424764 REVERSEhighly similar to ( 893) loc_os07g26560 12007.m06934 protein conserved hypothetical protein no original description	6.27875	1.12571	0.438696
AK361847	D	35.2	not assigned.unknown	moderately similar to ( 344) AT5G08400 | Symbols: | unknown protein | chr5:2707225-2708911 REVERSEmoderately similar to ( 401) loc_os02g58120 12002.m10833 protein expressed protein no original description	4.45442	1.16811	0.558728
AK365623	D	26.21	misc.protease inhibitor/seed storage/lipid transfer protein (LTP) family protein	weakly similar to ( 135) AT5G05960 | Symbols: | protease inhibitor/seed storage/lipid transfer protein (LTP) family protein | chr5:1790256-1790694 FORWARDweakly similar to ( 176) loc_os04g33920 12004.m08486 protein lipid binding protein, putative, expressed no original description	5.2387	0.813538	0.289739
MLOC_55768.1	D	27.3.6	RNA.regulation of transcription.bHLH,Basic Helix-Loop-Helix family	weakly similar to ( 187) AT5G65640 | Symbols: bHLH093 | bHLH093 (beta HLH protein 93); DNA binding / transcription factor | chr5:26237137-26238635 FORWARDmoderately similar to ( 357) loc_os03g04310 12003.m101180 protein DNA binding protein, putative, expressed no original description	7.32268	0.831731	0.247282
MLOC_10789.1	D	17.2.3	hormone metabolism.auxin.induced-regulated-responsive-activated	moderately similar to ( 302) AT3G61750 | Symbols: | auxin-responsive protein -related | chr3:22857897-22859254 REVERSEhighly similar to ( 577) loc_os05g48270 12005.m08898 protein dopamine beta-monooxygenase, putative, expressed no original description	4.10488	1.0553	0.490865
MLOC_6177.1	D	26.1	misc.cytochrome P450	highly similar to ( 516) AT5G07990 | Symbols: TT7, CYP75B1, D501 | TT7 (TRANSPARENT TESTA 7); flavonoid 3'-monooxygenase/ oxygen binding | chr5:2560437-2562859 FORWARDhighly similar to ( 527) F3PH_PETHY Flavonoid 3'-monooxygenase (EC 1.14.13.21) (Flavonoid 3'-hydroxylase) (Cytochrome P450 75B2) - Petunia hybrida (Petunia)highly similar to ( 756) loc_os10g16974 12010.m04786 protein flavonoid 3-mon…	6.90536	0.758671	0.21358
AK356601	D	29.3.4.99	protein.targeting.secretory pathway.unspecified	moderately similar to ( 380) AT1G72160 | Symbols: | SEC14 cytosolic factor family protein / phosphoglyceride transfer family protein | chr1:27153823-27155609 REVERSEhighly similar to ( 605) loc_os01g65380 12001.m12651 protein patellin-5, putative, expressed no original description	3.60519	1.02619	0.433355
MLOC_7722.1	D	10.2.2	cell wall.cellulose synthesis.COBRA	highly similar to ( 659) AT5G15630 | Symbols: COBL4, IRX6 | IRX6 | chr5:5084842-5086545 FORWARDhighly similar to ( 783) COBL5_ORYSA COBRA-like 5 protein precursor (Protein BRITTLE CULM1) - Oryza sativa (Rice)highly similar to ( 783) loc_os03g30250 12003.m08287 protein phytochelatin synthetase-like conserved region family protein, expressed no original description	3.91397	1.09186	0.451729
MLOC_69397.2	D	27.3.20	RNA.regulation of transcription.G2-like transcription factor family, GARP	moderately similar to ( 259) AT1G79430 | Symbols: APL, WDY | APL (ALTERED PHLOEM DEVELOPMENT); transcription factor/ transcription regulator | chr1:29877521-29879135 REVERSEmoderately similar to ( 363) loc_os02g07770 12002.m06123 protein APL, putative no original description	1.52353	0.973201	0.719976
AK354002	D	10.8.2	cell wall.pectin*esterases.acetyl esterase	moderately similar to ( 429) AT3G09410 | Symbols: | pectinacetylesterase family protein | chr3:2898243-2900984 REVERSEhighly similar to ( 533) loc_os01g66850 12001.m43520 protein carboxylic ester hydrolase, putative, expressed no original description	4.89001	0.842904	0.259599
AK376221	D	10.7	cell wall.modification	moderately similar to ( 224) AT1G65680 | Symbols: ATEXPB2, EXPB2, ATHEXP BETA 1.4 | ATEXPB2 (ARABIDOPSIS THALIANA EXPANSIN B2) | chr1:24427266-24428399 FORWARDmoderately similar to ( 443) EXPB7_ORYSA Expansin-B7 precursor (OsEXPB7) (Beta-expansin-7) (OsaEXPb1.12) - Oryza sativa (Rice)moderately similar to ( 443) loc_os03g01270 12003.m34971 protein beta-expansin 1a precursor, putative, expressed n…	2.39004	0.971998	0.529263
AK358343	D	10.7	cell wall.modification	moderately similar to ( 404) AT5G57550 | Symbols: XTR3 | XTR3 (XYLOGLUCAN ENDOTRANSGLYCOSYLASE 3); hydrolase, acting on glycosyl bonds / xyloglucan:xyloglucosyl transferase | chr5:23305055-23306384 REVERSEmoderately similar to ( 360) BRU1_SOYBN Brassinosteroid-regulated protein BRU1 precursor - Glycine max (Soybean)moderately similar to ( 495) loc_os06g48200 12006.m09346 protein xyloglucan endotr…	19.6383	1.14391	0.168023
AK248474.1	D	21.6	redox.dismutases and catalases	moderately similar to ( 278) AT2G28190 | Symbols: CSD2, CZSOD2 | CSD2 (COPPER/ZINC SUPEROXIDE DISMUTASE 2); superoxide dismutase | chr2:12014548-12016303 FORWARDmoderately similar to ( 288) SODCP_ORYSA Superoxide dismutase [Cu-Zn], chloroplast precursor (EC 1.15.1.1) - Oryza sativa (Rice)moderately similar to ( 288) loc_os08g44770 12008.m080238 protein superoxide dismutase, chloroplast precursor,…	1.39661	1.03783	0.856977
MLOC_9439.1	D	29.2.1.1.1.2.20	protein.synthesis.ribosomal protein.prokaryotic.chloroplast.50S subunit.L20	weakly similar to ( 114) ATCG00660 | Symbols: RPL20 | encodes a chloroplast ribosomal protein L20, a constituent of the large subunit of the ribosomal complex | chrC:68512-68865 REVERSEweakly similar to ( 166) RK20_WHEAT Chloroplast 50S ribosomal protein L20 - Triticum aestivum (Wheat)weakly similar to ( 155) loc_osp1g00580 11562.m00049 protein ribosomal protein L20 no original description	2.23252	1.05096	0.645644
MLOC_70189.1	D	10.7	cell wall.modification	moderately similar to ( 239) AT1G65680 | Symbols: ATEXPB2, EXPB2, ATHEXP BETA 1.4 | ATEXPB2 (ARABIDOPSIS THALIANA EXPANSIN B2) | chr1:24427266-24428399 FORWARDmoderately similar to ( 448) EXPB3_ORYSA Expansin-B3 precursor (OsEXPB3) (Beta-expansin-3) (OsaEXPb1.10) - Oryza sativa (Rice)moderately similar to ( 448) loc_os10g40720 12010.m06840 protein beta-expansin 1a precursor, putative, expressed n…	6.79358	1.02565	0.301983
AK356318	D	35.2	not assigned.unknown	no original description	4.42064	1.01943	0.394269
MLOC_33959.1	D	35.2	not assigned.unknown	no original description	1.87638	1.04875	0.717729
AK374278	D	26.28	misc.GDSL-motif lipase	moderately similar to ( 264) AT1G28580 | Symbols: | GDSL-motif lipase, putative | chr1:10044603-10045874 REVERSEweakly similar to ( 125) EST_HEVBR Esterase precursor (EC 3.1.1.-) (Early nodule-specific protein homolog) (Latex allergen Hev b 13) - Hevea brasiliensis (Para rubber tree)highly similar to ( 645) loc_os05g11950 12005.m083651 protein esterase precursor, putative, expressed no original d…	1.74495	1.01212	0.70986
MLOC_1250.1	D	17.1.3	hormone metabolism.abscisic acid.induced-regulated-responsive-activated	weakly similar to ( 190) AT5G23370 | Symbols: | GRAM domain-containing protein / ABA-responsive protein-related | chr5:7863542-7864201 REVERSEmoderately similar to ( 306) loc_os04g44510 12004.m09410 protein FIP1, putative, expressed no original description	7.6295	1.0015	0.264014
AK376462	D	2.2.2.4	major CHO metabolism.degradation.starch.D enzyme	highly similar to ( 694) AT5G64860 | Symbols: DPE1 | DPE1 (DISPROPORTIONATING ENZYME); 4-alpha-glucanotransferase/ catalytic/ cation binding | chr5:25925373-25928788 REVERSEhighly similar to ( 714) DPEP_SOLTU 4-alpha-glucanotransferase, chloroplast precursor (EC 2.4.1.25) (Amylomaltase) (Disproportionating enzyme) (D-enzyme) - Solanum tuberosum (Potato)highly similar to ( 881) loc_os07g43390 1200…	2.63414	0.955891	0.488874
MLOC_63204.1	D	31.1	cell.organisation	highly similar to ( 956) AT2G47500 | Symbols: | ATP binding / microtubule motor | chr2:19493247-19497882 FORWARDmoderately similar to ( 228) FLA10_CHLRE Kinesin-like protein FLA10 (Protein KHP1) - Chlamydomonas reinhardtiinearly identical (1456) loc_os03g18980 12003.m07316 protein kinesin-4, putative, expressed no original description	1.84737	0.988314	0.66532
AK370102	D	35.2	not assigned.unknown	weakly similar to ( 102) loc_os06g42660 12006.m08797 protein expressed protein no original description	2.72465	1.08817	0.605454
MLOC_63938.1	D	27.3.4	RNA.regulation of transcription.ARF, Auxin Response Factor family	highly similar to ( 758) AT1G30330 | Symbols: ARF6 | ARF6 (AUXIN RESPONSE FACTOR 6); transcription factor | chr1:10686125-10690036 REVERSEnearly identical (1267) loc_os12g41950 12012.m07976 protein auxin response factor 6, putative, expressed no original description	2.35832	1.00585	0.585096
AK373047	D	35.2	not assigned.unknown	no original description	8.02375	0.816458	0.200231
AK367083	D	35.2	not assigned.unknown	weakly similar to ( 138) loc_os10g40620 12010.m06832 protein expressed protein no original description	2.26488	0.941893	0.550116
AK252564.1	D	16.8.5.1	secondary metabolism.flavonoids.isoflavones.isoflavone reductase	moderately similar to ( 416) AT1G32100 | Symbols: ATPRR1, PRR1 | PRR1 (PINORESINOL REDUCTASE 1); pinoresinol reductase | chr1:11546472-11547953 REVERSEmoderately similar to ( 248) IFRH_SOLTU Isoflavone reductase homolog (EC 1.3.1.-) (CP100) - Solanum tuberosum (Potato)moderately similar to ( 488) loc_os12g16410 12012.m26884 protein isoflavone reductase, putative, expressed no original description	3.11091	1.00396	0.49585
MLOC_6986.1	D	30.5	signalling.G-proteins	weakly similar to ( 115) loc_os04g53580 12004.m10251 protein RIC10, putative, expressed no original description	6.544	0.978439	0.297947
AK354946	D	35.2	not assigned.unknown	very weakly similar to (90.1) loc_os03g64100 12003.m11274 protein expressed protein no original description	2.78182	1.02701	0.565984
AK366173	D	35.2	not assigned.unknown	very weakly similar to (99.8) AT4G25190 | Symbols: | unknown protein | chr4:12914400-12916001 REVERSEmoderately similar to ( 347) loc_os10g40620 12010.m06832 protein expressed protein no original description	2.70822	1.03057	0.577561
MLOC_57925.2	D	34.16	transport.ABC transporters and multidrug resistance systems	nearly identical (1363) AT2G47000 | Symbols: MDR4, PGP4, ABCB4, ATPGP4 | ABCB4 (ATP BINDING CASSETTE SUBFAMILY B4); ATPase, coupled to transmembrane movement of substances / xenobiotic-transporting ATPase | chr2:19310008-19314750 REVERSEhighly similar to ( 899) MDR_ORYSA Putative multidrug resistance protein (P-glycoprotein) - Oryza sativa (Rice)nearly identical (1736) loc_os01g50080 12001.m11192…	4.33074	1.01891	0.426993
AK369057	D	20.1	stress.biotic	moderately similar to ( 392) AT3G12500 | Symbols: ATHCHIB, PR3, PR-3, CHI-B, B-CHI | ATHCHIB (ARABIDOPSIS THALIANA BASIC CHITINASE); chitinase | chr3:3962501-3963945 REVERSEmoderately similar to ( 424) CHIA_SECCE Basic endochitinase A precursor (EC 3.2.1.14) (Rye seed chitinase-a) (RSC-a) - Secale cereale (Rye)moderately similar to ( 422) loc_os05g33130 12005.m07545 protein basic endochitinase A …	2.7366	1.04864	0.709961
MLOC_36945.2	D	20.2.99	stress.abiotic.unspecified	moderately similar to ( 229) AT5G39150 | Symbols: | germin-like protein, putative | chr5:15670008-15670789 REVERSEweakly similar to ( 187) GLP1_MESCR Germin-like protein precursor - Mesembryanthemum crystallinum (Common ice plant)moderately similar to ( 364) loc_os08g08980 12008.m05033 protein germin-like protein subfamily 1 member 7 precursor, putative, expressed no original description	84.3948	1.2177	0.218262
MLOC_53132.1	D	30.1	signalling.in sugar and nutrient physiology	moderately similar to ( 302) AT4G08950 | Symbols: EXO | EXO (EXORDIUM) | chr4:5740378-5741322 FORWARDmoderately similar to ( 434) loc_os06g11660 12006.m32018 protein phi-1-like phosphate-induced protein, putative, expressed no original description	22.9654	0.93134	0.256111
AK370615	D	30.3	signalling.calcium	moderately similar to ( 254) AT4G26570 | Symbols: ATCBL3, CBL3 | ATCBL3 (ARABIDOPSIS THALIANA CALCINEURIN B-LIKE 3); calcium ion binding | chr4:13408608-13409998 REVERSEmoderately similar to ( 260) loc_os03g42840 12003.m09335 protein calcineurin B-like protein 3, putative, expressed no original description	1.44846	0.965994	0.816867
MLOC_19234.6	D	30.4.1	signalling.phosphinositides.phosphatidylinositol-4-phosphate 5-kinase	highly similar to ( 729) AT1G34260 | Symbols: | phosphatidylinositol-4-phosphate 5-kinase family protein | chr1:12485967-12491799 FORWARDnearly identical (1878) loc_os12g13440 12012.m073798 protein phosphatidylinositol-4-phosphate 5-Kinase family protein, expressed no original description	2.08646	1.03923	0.780401
AK363219	D	26.4.1	misc.beta 1,3 glucan hydrolases.glucan endo-1,3-beta-glucosidase	moderately similar to ( 252) AT4G16260 | Symbols: | catalytic/ cation binding / hydrolase, hydrolyzing O-glycosyl compounds | chr4:9200180-9201441 REVERSEhighly similar to ( 557) E13A_HORVU Glucan endo-1,3-beta-glucosidase GI (EC 3.2.1.39) ((1->3)-beta-glucan endohydrolase GI) ((1->3)-beta-glucanase isoenzyme GI) (Beta-1,3-endoglucanase GI) - Hordeum vulgare (Barley)moderately similar to ( 427) l…	2.97478	1.02653	0.664435
AK368117	D	20.1	stress.biotic	weakly similar to ( 167) AT5G24090 | Symbols: | acidic endochitinase (CHIB1) | chr5:8143805-8145153 REVERSEmoderately similar to ( 297) XIP1_WHEAT Xylanase inhibitor protein 1 precursor (Class III chitinase homolog) (XIP-I protein) - Triticum aestivum (Wheat)moderately similar to ( 312) loc_os07g43820 12007.m08607 protein xylanase inhibitor protein 1 precursor, putative, expressed no original des…	2.84294	1.01323	0.655015
TA33589_4513	D				5.44507	0.971546	0.468977
AK355399	D	35.2	not assigned.unknown	moderately similar to ( 344) AT5G08400 | Symbols: | unknown protein | chr5:2707225-2708911 REVERSEmoderately similar to ( 401) loc_os02g58120 12002.m10833 protein expressed protein no original description	4.11869	1.15164	0.673383
MLOC_66998.1	D	16.8.2	secondary metabolism.flavonoids.chalcones	moderately similar to ( 325) AT5G13930 | Symbols: CHS, TT4, ATCHS | TT4 (TRANSPARENT TESTA 4); naringenin-chalcone synthase | chr5:4488762-4490035 FORWARDmoderately similar to ( 330) CHSY_RAPSA Chalcone synthase (EC 2.3.1.74) (Naringenin-chalcone synthase) - Raphanus sativus (Radish)moderately similar to ( 466) loc_os05g12240 12005.m05691 protein chalcone synthase 8, putative no original descript…	4.86841	0.992704	0.504198
MLOC_37971.2	D	17.5.3	hormone metabolism.ethylene.induced-regulated-responsive-activated	weakly similar to ( 159) AT1G61660 | Symbols: | basic helix-loop-helix (bHLH) family protein | chr1:22754603-22756171 REVERSEmoderately similar to ( 379) loc_os01g57580 12001.m11909 protein helix-loop-helix DNA-binding domain containing protein, expressed no original description	1.44559	0.982018	0.842426
AK371385	D	35.2	not assigned.unknown	no original description	2.65091	1.00176	0.68406
AK372241	D	10.6.1	cell wall.degradation.cellulases and beta -1,4-glucanases	highly similar to ( 821) AT5G64570 | Symbols: XYL4, ATBXL4 | XYL4; hydrolase, hydrolyzing O-glycosyl compounds / xylan 1,4-beta-xylosidase | chr5:25810227-25813309 REVERSEmoderately similar to ( 436) XYNB_PRUPE Putative beta-D-xylosidase (EC 3.2.1.-) (PpAz152) (Fragment) - Prunus persica (Peach)nearly identical (1026) loc_os04g54810 12004.m10373 protein beta-D-xylosidase, putative, expressed no o…	4.34636	0.942244	0.526825
MLOC_5209.1	D	35.2	not assigned.unknown	very weakly similar to (97.4) loc_os06g42660 12006.m08797 protein expressed protein no original description	1.59547	1.01569	0.855885
MLOC_79756.1	D	26.3	misc.gluco-, galacto- and mannosidases	moderately similar to ( 482) AT2G44480 | Symbols: BGLU17 | BGLU17 (BETA GLUCOSIDASE 17); catalytic/ cation binding / hydrolase, hydrolyzing O-glycosyl compounds | chr2:18360476-18363001 FORWARDmoderately similar to ( 404) BGLC_MAIZE Beta-glucosidase, chloroplast precursor (EC 3.2.1.21) (Gentiobiase) (Cellobiase) (Beta-D-glucoside glucohydrolase) - Zea mays (Maize)highly similar to ( 746) loc_os08…	4.16742	1.07614	0.638033
AK359269	D	20.2.1	stress.abiotic.heat	weakly similar to ( 161) loc_os03g45340 12003.m09563 protein small heat shock-like protein, putative, expressed no original description	3.14677	1.07221	0.645482
MLOC_58713.1	D	35.1	not assigned.no ontology	moderately similar to ( 248) AT5G06570 | Symbols: | hydrolase | chr5:2008075-2011013 REVERSEweakly similar to ( 127) GID1_ORYSA Gibberellin receptor GID1 (EC 3.-.-.-) (Gibberellin-insensitive dwarf protein 1) (Protein GIBBERELLIN INSENSITIVE DWARF1) - Oryza sativa (Rice)moderately similar to ( 429) loc_os07g06850 12007.m05145 protein gibberellin receptor GID1L2, putative, expressed no original de…	3.07468	0.968595	0.562531
AK356471	D	26.4.1	misc.beta 1,3 glucan hydrolases.glucan endo-1,3-beta-glucosidase	moderately similar to ( 494) AT5G55180 | Symbols: | glycosyl hydrolase family 17 protein | chr5:22388834-22390561 FORWARDmoderately similar to ( 264) E13B_WHEAT Glucan endo-1,3-beta-glucosidase precursor (EC 3.2.1.39) ((1->3)-beta-glucan endohydrolase) ((1->3)-beta-glucanase) (Beta-1,3-endoglucanase) - Triticum aestivum (Wheat)highly similar to ( 695) loc_os02g53200 12002.m10349 protein glucan en…	2.15814	0.977467	0.676787
MLOC_54294.1	D	26.1	misc.cytochrome P450	moderately similar to ( 366) AT4G39490 | Symbols: CYP96A10 | CYP96A10; electron carrier/ heme binding / iron ion binding / monooxygenase | chr4:18365229-18366788 FORWARDweakly similar to ( 111) C97B2_SOYBN Cytochrome P450 97B2 (EC 1.14.-.-) - Glycine max (Soybean)highly similar to ( 574) loc_os03g04530 12003.m05981 protein cytochrome P450 86A2, putative, expressed no original description	5.9261	1.04201	0.450382
MLOC_42881.1	D	35.2	not assigned.unknown	no original description	1.79694	0.999032	0.747694
AK366491	D	26.22	misc.short chain dehydrogenase/reductase (SDR)	moderately similar to ( 201) AT1G67730 | Symbols: YBR159, KCR1 | YBR159; ketoreductase/ oxidoreductase | chr1:25391676-25393365 FORWARDmoderately similar to ( 313) loc_os06g19590 12006.m06618 protein steroid dehydrogenase KIK-I, putative, expressed no original description	3.6598	0.984438	0.551344
MLOC_5848.1	D	29.2.1.1.1.2.32	protein.synthesis.ribosomal protein.prokaryotic.chloroplast.50S subunit.L32	very weakly similar to (84.7) RK32_WHEAT Chloroplast 50S ribosomal protein L32 - Triticum aestivum (Wheat) no original description	3.15489	1.03026	0.628929
MLOC_10050.1	D	10.7	cell wall.modification	moderately similar to ( 222) AT1G65680 | Symbols: ATEXPB2, EXPB2, ATHEXP BETA 1.4 | ATEXPB2 (ARABIDOPSIS THALIANA EXPANSIN B2) | chr1:24427266-24428399 FORWARDmoderately similar to ( 422) EXPB6_ORYSA Expansin-B6 precursor (OsEXPB6) (Beta-expansin-6) (OsaEXPb1.8) - Oryza sativa (Rice)moderately similar to ( 422) loc_os10g40700 12010.m06838 protein beta-expansin 1a precursor, putative, expressed no…	7.23811	0.96941	0.392739
MLOC_17448.2	D	35.2	not assigned.unknown	very weakly similar to (82.4) loc_os07g43770 12007.m29400 protein expressed protein no original description	1.81906	0.969742	0.730783
MLOC_58644.1	D	27.3.22	RNA.regulation of transcription.HB,Homeobox transcription factor family	nearly identical (1155) AT2G34710 | Symbols: PHB, ATHB14, ATHB-14, PHB-1D | PHB (PHABULOSA); DNA binding / transcription factor | chr2:14639548-14643993 REVERSEnearly identical (1456) loc_os12g41860 12012.m07967 protein class III HD-Zip protein 4, putative, expressed no original description	1.9153	1.01464	0.759605
MLOC_42726.1	D	35.2	not assigned.unknown	no original description	1.50886	0.995424	0.642417
TA30438_4513	D				6.58855	0.929714	0.117922
MLOC_53765.1	D	34.1	transport.nucleotides	moderately similar to ( 280) AT2G33750 | Symbols: ATPUP2 | ATPUP2; purine transmembrane transporter | chr2:14271794-14273265 REVERSEmoderately similar to ( 478) loc_os09g29239 12009.m22243 protein ATPUP3, putative, expressed no original description	1.70119	1.06917	0.661391
MLOC_79808.1	D	11.9.3.1	lipid metabolism.lipid degradation.lysophospholipases.phospholipase D	nearly identical (1011) AT3G15730 | Symbols: PLDALPHA1, PLD | PLDALPHA1 (PHOSPHOLIPASE D ALPHA 1); phospholipase D | chr3:5330835-5333474 FORWARDnearly identical (1028) PLDA1_MAIZE Phospholipase D alpha 1 (EC 3.1.4.4) (PLD alpha 1) (Choline phosphatase 1) (Phosphatidylcholine-hydrolyzing phospholipase D 1) - Zea mays (Maize)nearly identical (1260) loc_os03g27370 12003.m08064 protein phospholipase…	3.04775	1.05411	0.349678
AK372812	D	35.2	not assigned.unknown	weakly similar to ( 140) AT5G62550 | Symbols: | unknown protein | chr5:25105839-25107875 REVERSEmoderately similar to ( 456) loc_os06g38960 12006.m32105 protein expressed protein no original description	2.93542	0.986714	0.345123
MLOC_45357.1	D	20.1.7	stress.biotic.PR-proteins	weakly similar to ( 155) AT1G65870 | Symbols: | disease resistance-responsive family protein | chr1:24503624-24504193 FORWARDmoderately similar to ( 239) loc_os11g07670 12011.m04963 protein disease resistance response protein 206, putative, expressed no original description	2.68527	0.981833	0.373654
AK370028	D	26.21	misc.protease inhibitor/seed storage/lipid transfer protein (LTP) family protein	weakly similar to ( 134) AT5G05960 | Symbols: | protease inhibitor/seed storage/lipid transfer protein (LTP) family protein | chr5:1790256-1790694 FORWARDweakly similar to ( 173) loc_os04g33920 12004.m08486 protein lipid binding protein, putative, expressed no original description	5.5156	1.05218	0.217597
AK363601	D	20.2.1	stress.abiotic.heat	weakly similar to ( 179) loc_os05g51440 12005.m09209 protein cell envelope integrity inner membrane protein TolA, putative no original description	3.0212	1.09606	0.402976
AK357837	D	10.7	cell wall.modification	moderately similar to ( 398) AT5G57550 | Symbols: XTR3 | XTR3 (XYLOGLUCAN ENDOTRANSGLYCOSYLASE 3); hydrolase, acting on glycosyl bonds / xyloglucan:xyloglucosyl transferase | chr5:23305055-23306384 REVERSEmoderately similar to ( 360) BRU1_SOYBN Brassinosteroid-regulated protein BRU1 precursor - Glycine max (Soybean)moderately similar to ( 491) loc_os06g48200 12006.m09346 protein xyloglucan endotr…	12.4398	1.11271	0.123876
AK368228	D	10.7	cell wall.modification	moderately similar to ( 404) AT5G57550 | Symbols: XTR3 | XTR3 (XYLOGLUCAN ENDOTRANSGLYCOSYLASE 3); hydrolase, acting on glycosyl bonds / xyloglucan:xyloglucosyl transferase | chr5:23305055-23306384 REVERSEmoderately similar to ( 360) BRU1_SOYBN Brassinosteroid-regulated protein BRU1 precursor - Glycine max (Soybean)moderately similar to ( 495) loc_os06g48200 12006.m09346 protein xyloglucan endotr…	15.0119	1.02657	0.0906057
MLOC_49621.1	D	35.2	not assigned.unknown	no original description	1.29428	1.01325	0.822728
AK251322.1	D	16.1.3.3	secondary metabolism.isoprenoids.tocopherol biosynthesis.MPBQ/MSBQ methyltransferase	moderately similar to ( 380) AT3G63410 | Symbols: APG1, VTE3, IEP37, E37 | APG1 (ALBINO OR PALE GREEN MUTANT 1); 2-methyl-6-phytyl-1,4-benzoquinone methyltransferase/ S-adenosylmethionine-dependent methyltransferase/ methyltransferase | chr3:23415816-23417002 REVERSEmoderately similar to ( 393) IN37_SPIOL 37 kDa inner envelope membrane protein, chloroplast precursor (E37) - Spinacia oleracea (Spi…	3.51781	0.999226	0.342106
AK373678	D	3.1.1.2	minor CHO metabolism.raffinose family.galactinol synthases.putative	moderately similar to ( 316) AT1G09350 | Symbols: AtGolS3 | AtGolS3 (Arabidopsis thaliana galactinol synthase 3); transferase, transferring glycosyl groups / transferase, transferring hexosyl groups | chr1:3019888-3021214 FORWARDmoderately similar to ( 351) loc_os07g48830 12007.m09092 protein galactinol synthase 3, putative, expressed no original description	2.05997	1.00689	0.545921
MLOC_66568.3	D	10.2.1	cell wall.cellulose synthesis.cellulose synthase	highly similar to ( 828) AT5G44030 | Symbols: CESA4, IRX5, NWS2 | CESA4 (CELLULOSE SYNTHASE A4); cellulose synthase/ transferase, transferring glycosyl groups | chr5:17714713-17719564 FORWARDhighly similar to ( 988) loc_os10g32980 12010.m06134 protein CESA7 - cellulose synthase, expressed no original description	2.77789	1.01349	0.422612
TA42946_4513	D				2.89781	1.0151	0.410407
MLOC_44232.1	D	29.2.1.1.1.1.3	protein.synthesis.ribosomal protein.prokaryotic.chloroplast.30S subunit.S3	weakly similar to ( 120) RR3_WHEAT Chloroplast 30S ribosomal protein S3 - Triticum aestivum (Wheat)weakly similar to ( 114) loc_os09g24409 12009.m059911 protein chloroplast 30S ribosomal protein S3, putative, expressed no original description	1.968	1.02595	0.596098
MLOC_62095.2	D	33.1	development.storage proteins	moderately similar to ( 383) AT2G26560 | Symbols: PLP2, PLA IIA, PLA2A | PLA2A (PHOSPHOLIPASE A 2A); lipase/ nutrient reservoir | chr2:11293912-11295708 REVERSEmoderately similar to ( 278) PAT5_SOLTU Patatin T5 precursor (Potato tuber protein) - Solanum tuberosum (Potato)moderately similar to ( 495) loc_os08g37250 12008.m07711 protein patatin class 1 precursor, putative, expressed no original des…	3.1551	0.937004	0.340156
MLOC_65040.1	D	27.3.99	RNA.regulation of transcription.unclassified	moderately similar to ( 217) AT5G10770 | Symbols: | chloroplast nucleoid DNA-binding protein, putative | chr5:3403331-3405331 REVERSEmoderately similar to ( 466) loc_os06g02780 12006.m05011 protein aspartic proteinase nepenthesin-2 precursor, putative, expressed no original description	3.88819	1.04667	0.347166
AK360583	D	35.2	not assigned.unknown	moderately similar to ( 218) loc_os02g16030 12002.m06846 protein harpin-induced protein, putative, expressed no original description	2.49836	1.01228	0.492281
AK374013	D	30.11	signalling.light	highly similar to ( 781) AT5G64330 | Symbols: NPH3, RPT3, JK218 | NPH3 (NON-PHOTOTROPIC HYPOCOTYL 3); protein binding / signal transducer | chr5:25727568-25729510 FORWARDhighly similar to ( 958) NPH3_ORYSA Coleoptile phototropism protein 1 (Non-phototropic hypocotyl 3-like protein) (NPH3-like protein) - Oryza sativa (Rice)highly similar to ( 958) loc_os02g35970 12002.m08685 protein transposon pro…	9.62079	0.946597	0.148372
AK375311	D	10.6.3	cell wall.degradation.pectate lyases and polygalacturonases	moderately similar to ( 273) AT5G25610 | Symbols: RD22 | RD22; nutrient reservoir | chr5:8914498-8916684 REVERSEweakly similar to ( 105) EA30_VICFA Embryonic abundant protein VF30.1 precursor - Vicia faba (Broad bean)moderately similar to ( 408) loc_os01g53240 12001.m11493 protein dehydration-induced protein RD22-like protein 2, putative, expressed no original description	5.48411	1.01167	0.270733
MLOC_67410.1	D	35.2	not assigned.unknown	weakly similar to ( 166) AT3G09980 | Symbols: | unknown protein | chr3:3069358-3071145 FORWARDmoderately similar to ( 248) loc_os04g33450 12004.m35299 protein expressed protein no original description	2.84398	0.906817	0.371598
MLOC_54711.3	D	3.5	minor CHO metabolism.others	moderately similar to ( 468) AT5G01670 | Symbols: | aldose reductase, putative | chr5:252000-253856 FORWARDhighly similar to ( 661) ALDR_HORVU Aldose reductase (EC 1.1.1.21) (AR) (Aldehyde reductase) - Hordeum vulgare (Barley)highly similar to ( 594) loc_os05g39690 12005.m08147 protein aldose reductase, putative, expressed no original description	6.28987	1.03293	0.259943
MLOC_19635.1	D	35.2	not assigned.unknown	weakly similar to ( 112) loc_os01g57050 12001.m11861 protein expressed protein no original description	3.3537	0.983978	0.382686
MLOC_37512.1	D	35.2	not assigned.unknown	no original description	7.44866	0.939912	0.196839
MLOC_67623.1	D	35.2	not assigned.unknown	moderately similar to ( 330) loc_os11g29840 12011.m06893 protein expressed protein no original description	11.8836	1.01496	0.158058
MLOC_14917.1	D	35.2	not assigned.unknown	moderately similar to ( 409) AT2G45990 | Symbols: | unknown protein | chr2:18919402-18920690 FORWARDmoderately similar to ( 475) loc_os07g23520 12007.m29141 protein expressed protein no original description	1.67813	1.00938	0.687012
AK359559	D	30.5	signalling.G-proteins	moderately similar to ( 340) AT5G62880 | Symbols: ARAC10, ATRAC10, ATROP11 | ARAC10; GTP binding | chr5:25237236-25238939 FORWARDmoderately similar to ( 379) RAC4_ORYSA Rac-like GTP-binding protein 4 (OsRac4) (GTPase protein ROP4) - Oryza sativa (Rice)moderately similar to ( 379) loc_os06g12790 12006.m32028 protein rac-like GTP-binding protein 4, putative, expressed no original description	3.54887	1.01821	0.41336
MLOC_68431.4	D	10.2.1	cell wall.cellulose synthesis.cellulose synthase	nearly identical (1637) AT5G17420 | Symbols: IRX3, CESA7, ATCESA7, MUR10 | IRX3 (IRREGULAR XYLEM 3); cellulose synthase | chr5:5736859-5741407 REVERSEnearly identical (1858) loc_os09g25490 12009.m05701 protein CESA9 - cellulose synthase, expressed no original description	3.73292	1.09068	0.451039
AK370617	D	10.2.2	cell wall.cellulose synthesis.COBRA	highly similar to ( 677) AT5G15630 | Symbols: COBL4, IRX6 | IRX6 | chr5:5084842-5086545 FORWARDhighly similar to ( 799) COBL5_ORYSA COBRA-like 5 protein precursor (Protein BRITTLE CULM1) - Oryza sativa (Rice)highly similar to ( 799) loc_os03g30250 12003.m08287 protein phytochelatin synthetase-like conserved region family protein, expressed no original description	2.70933	1.00445	0.487524
AK354532	D	29.3.3	protein.targeting.chloroplast	highly similar to ( 657) AT5G03940 | Symbols: FFC, 54CP, CPSRP54, SRP54CP | CPSRP54 (CHLOROPLAST SIGNAL RECOGNITION PARTICLE 54 KDA SUBUNIT); 7S RNA binding / GTP binding / mRNA binding / signal sequence binding | chr5:1060265-1063257 REVERSEmoderately similar to ( 203) SR541_HORVU Signal recognition particle 54 kDa protein 1 (SRP54) - Hordeum vulgare (Barley)highly similar to ( 690) loc_os11g055…	1.86967	1.03085	0.676588
AK375511	E	30.11	signalling.light	moderately similar to ( 439) AT5G66560 | Symbols: | phototropic-responsive NPH3 family protein | chr5:26564368-26566662 FORWARDweakly similar to ( 164) NPH3_ORYSA Coleoptile phototropism protein 1 (Non-phototropic hypocotyl 3-like protein) (NPH3-like protein) - Oryza sativa (Rice)highly similar to ( 778) loc_os03g52880 12003.m10261 protein transposon protein, putative, Mutator sub-class, expresse…	1.32815	0.662931	0.938578
MLOC_16059.1	E	17.5.1	hormone metabolism.ethylene.synthesis-degradation	moderately similar to ( 442) AT4G25420 | Symbols: GA5, GA20OX1, AT2301, ATGA20OX1 | GA20OX1; gibberellin 20-oxidase | chr4:12990982-12992409 REVERSEhighly similar to ( 714) GAO1B_WHEAT Gibberellin 20 oxidase 1-B (EC 1.14.11.-) (Gibberellin C-20 oxidase 1-B) (GA 20-oxidase 1-B) (Ta20ox1B) (TaGA20ox1-B) - Triticum aestivum (Wheat)highly similar to ( 507) loc_os03g63970 12003.m11264 protein gibberel…	1.5329	0.668629	1.013
AK365885	E	29.5.11.4.2	protein.degradation.ubiquitin.E3.RING	weakly similar to ( 199) AT5G05810 | Symbols: ATL43 | ATL43; protein binding / zinc ion binding | chr5:1746938-1747999 FORWARDvery weakly similar to (80.9) EL5_ORYSA E3 ubiquitin-protein ligase EL5 (EC 6.3.2.-) - Oryza sativa (Rice)weakly similar to ( 133) loc_os05g51780 12005.m09240 protein RING-H2 finger protein ATL2D precursor, putative, expressed no original description	1.71312	0.578034	0.968642
MLOC_6919.1	E	26.12	misc.peroxidases	moderately similar to ( 400) AT1G68850 | Symbols: | peroxidase, putative | chr1:25883806-25885177 REVERSEmoderately similar to ( 270) PER1_ARAHY Cationic peroxidase 1 precursor (EC 1.11.1.7) (PNPC1) - Arachis hypogaea (Peanut)highly similar to ( 598) loc_os06g16350 12006.m06348 protein peroxidase 11 precursor, putative, expressed no original description	3.22217	0.419494	1.10215
AK362927	E	35.2	not assigned.unknown	moderately similar to ( 294) AT3G18170 | Symbols: | transferase, transferring glycosyl groups | chr3:6228393-6229547 FORWARDmoderately similar to ( 499) loc_os01g02930 12001.m06932 protein glycosyltransferase, putative, expressed no original description	1.5173	0.587192	0.981618
MLOC_19559.1	E	16.1	secondary metabolism.simple phenols	highly similar to ( 802) AT2G40370 | Symbols: LAC5 | LAC5 (laccase 5); laccase | chr2:16858192-16860593 REVERSEmoderately similar to ( 244) ASO_CUCMA L-ascorbate oxidase precursor (EC 1.10.3.3) (Ascorbase) (ASO) - Cucurbita maxima (Pumpkin) (Winter squash)nearly identical (1017) loc_os01g61160 12001.m12243 protein L-ascorbate oxidase precursor, putative, expressed no original description	2.75998	0.337096	1.0129
AK249392.1	E	27.3.67	RNA.regulation of transcription.putative transcription regulator	highly similar to ( 693) AT5G27120 | Symbols: | SAR DNA-binding protein, putative | chr5:9541287-9543684 FORWARDhighly similar to ( 863) loc_os03g22730 12003.m101345 protein nucleolar protein NOP5, putative, expressed no original description	1.15943	0.865078	0.969941
MLOC_57612.1	E	26.21	misc.protease inhibitor/seed storage/lipid transfer protein (LTP) family protein	weakly similar to ( 112) AT3G22600 | Symbols: | protease inhibitor/seed storage/lipid transfer protein (LTP) family protein | chr3:8006711-8007397 REVERSEweakly similar to ( 153) loc_os03g57970 12003.m10709 protein lipid transfer protein, putative, expressed no original description	5.55314	0.449448	1.15173
MLOC_69905.3	E	26.3	misc.gluco-, galacto- and mannosidases	highly similar to ( 654) AT3G18080 | Symbols: BGLU44 | BGLU44 (B-S GLUCOSIDASE 44); (R)-amygdalin beta-glucosidase/ 4-methylumbelliferyl-beta-D-glucopyranoside beta-glucosidase/ beta-gentiobiose beta-glucosidase/ cellobiose glucosidase/ esculin beta-glucosidase/ hydrolase, hydrolyzing O-glycosyl compounds | chr3:6191586-6194124 FORWARDmoderately similar to ( 383) BGLC_MAIZE Beta-glucosidase, chlo…	1.9242	0.663864	0.964976
AK372113	E	20.2.3	stress.abiotic.drought/salt	nearly identical (1059) AT4G22120 | Symbols: | early-responsive to dehydration protein-related / ERD protein-related | chr4:11715976-11719144 REVERSEnearly identical (1325) loc_os01g35050 12001.m150613 protein HYP1, putative, expressed no original description	1.71867	0.665342	0.937887
MLOC_64927.3	E	29.4.1.57	protein.postranslational modification.kinase.receptor like cytoplasmatic kinase VII	nearly identical (1083) AT1G79620 | Symbols: | leucine-rich repeat transmembrane protein kinase, putative | chr1:29957633-29962174 REVERSEmoderately similar to ( 215) NORK_MEDTR Nodulation receptor kinase precursor (EC 2.7.11.1) (Does not make infections protein 2) (Symbiosis receptor-like kinase) (MtSYMRK) - Medicago truncatula (Barrel medic)nearly identical (1573) loc_os03g21230 12003.m07529 pr…	1.82414	0.788153	1.04459
MLOC_17377.2	E	30.5	signalling.G-proteins	moderately similar to ( 358) AT4G28950 | Symbols: ARAC7, ATROP9, ATRAC7, RAC7, ROP9 | ROP9 (RHO-RELATED PROTEIN FROM PLANTS 9); GTP binding | chr4:14278289-14279705 FORWARDmoderately similar to ( 391) RAC2_ORYSA Rac-like GTP-binding protein 2 (OsRac2) - Oryza sativa (Rice)moderately similar to ( 391) loc_os05g43820 12005.m27625 protein rac-like GTP-binding protein 2, putative, expressed no origin…	1.14448	0.780117	1.03624
AK252167.1	E	29.2.1.1.3.1.16	protein.synthesis.ribosomal protein.prokaryotic.unknown organellar.30S subunit.S16	very weakly similar to (83.6) AT5G56940 | Symbols: | ribosomal protein S16 family protein | chr5:23030879-23032200 FORWARDvery weakly similar to (87.4) loc_os09g32274 12009.m60089 protein 30S ribosomal protein S16, putative, expressed no original description	1.20338	0.65135	1.00964
MLOC_68174.2	E	35.2	not assigned.unknown	moderately similar to ( 208) AT4G35930 | Symbols: | FUNCTIONS IN: molecular_function unknown; INVOLVED IN: biological_process unknown; LOCATED IN: cellular_component unknown; EXPRESSED IN: 12 plant structures; EXPRESSED DURING: 8 growth stages; CONTAINS InterPro DOMAIN/s: Cyclin-like F-box (InterPro:IPR001810); BEST Arabidopsis thaliana protein match is: F-box family protein (TAIR:AT1G61340.1); H…	1.01127	1.18054	0.523664
