# Supplementary material for: WHIRLY1 functions in the nucleus to regulate barley leaf development and associated metabolite profiles
Source: Biochem J. 2022 Mar 4;479(5):641–59. doi: 10.1042/BCJ20210810 (PMC9022988; doi:10.1042/BCJ20210810)
Supplement: Supplementary Table S3 [file BCJ-479-641-s4.pdf]

## Sheet: Genotype
				Relative transcript abundance (log2)
MapMan Bin Code	MapMan Bin Name	Primary Accession	Description	WT base	WT mid	WT tip	W1-1 base	W1-1 mid	W1-1 tip	W1-7 base	W1-7 mid	W1-7 tip
1.1.1.2	PS.lightreaction.photosystem II.PSII polypeptide subunits	ak366064	weakly similar to ( 101) AT5G51545 | Symbols: LPA2 | LPA2 (low psii accumulation2) | chr5:20936434-20937243 FORWARDweakly similar to ( 158) loc_os02g03250 12002.m05675 protein expressed protein no original description	-0.312	-0.137	-0.266	0.054	-0.035	0.038	0.461	0.162	0.402
1.1.1.2	PS.lightreaction.photosystem II.PSII polypeptide subunits	ak370198	moderately similar to ( 277) loc_os08g39430 12008.m07924 protein thylakoid lumenal 19 kDa protein, chloroplast precursor, putative, expressed no original description	-0.15	-0.747	-1.096	0.233	0.042	-0.558	0.082	0.49	0.504
1.1.1.2	PS.lightreaction.photosystem II.PSII polypeptide subunits	mloc_15730.2	weakly similar to ( 184) AT4G28660 | Symbols: PSB28 | PSB28 (PHOTOSYSTEM II REACTION CENTER PSB28 PROTEIN) | chr4:14150008-14150933 FORWARDmoderately similar to ( 239) loc_os01g71190 12001.m13162 protein photosystem II reaction center W protein, putative, expressed no original description	-0.026	-0.008	-0.244	0.338	0.472	0.32	-0.63	-0.499	-0.063
1.1.3.4	PS.lightreaction.cytochrome b6/f.apocytochrome f (CYF)	mloc_34111.1	highly similar to ( 570) ATCG00540 | Symbols: PETA | Encodes cytochrome f apoprotein; involved in photosynthetic electron transport chain; encoded by the chloroplast genome and is transcriptionally repressed by a nuclear gene HCF2. | chrC:61657-62619 FORWARDhighly similar to ( 634) CYF_WHEAT Apocytochrome f precursor - Triticum aestivum (Wheat)highly similar to ( 624) loc_osp1g00480 11562.m00039 …	-0.871	-0.703	-0.932	-0.13	-0.152	0.311	0.432	0.52	1.258
1.1.5.2	PS.lightreaction.other electron carrier (ox/red).ferredoxin	mloc_38675.1	weakly similar to ( 148) AT4G14890 | Symbols: | ferredoxin family protein | chr4:8520887-8521351 FORWARDvery weakly similar to (85.5) FER2_RAPSA Ferredoxin, root R-B2 - Raphanus sativus (Radish)weakly similar to ( 188) loc_os03g45710 12003.m09594 protein ferredoxin, chloroplast precursor, putative, expressed no original description	-0.161	-0.825	-0.809	1.051	-0.459	-0.217	2.659	1.187	1.245
1.1.6	PS.lightreaction.NADH DH	ak369747	moderately similar to ( 363) AT4G37920 | Symbols: | unknown protein | chr4:17828538-17830317 REVERSEmoderately similar to ( 493) loc_os01g20110 12001.m42980 protein expressed protein no original description	-0.274	-0.337	-0.249	0.197	-0.294	0.005	0.863	0.491	0.966
1.1.6	PS.lightreaction.NADH DH	mloc_12189.1	weakly similar to ( 128) ATCG00420 | Symbols: NDHJ | Encodes NADH dehydrogenase subunit J. Its transcription is increased upon sulfur depletion. | chrC:48677-49153 REVERSEweakly similar to ( 175) NDHJ_WHEAT NAD(P)H-quinone oxidoreductase chain J, chloroplast (EC 1.6.5.-) (NAD(P)H dehydrogenase, chain J) (NADH-plastoquinone oxidoreductase subunit J) - Triticum aestivum (Wheat)weakly similar to ( 1…	-0.302	-0.277	-0.383	0.029	-0.126	0.449	0.64	0.745	1.219
1.1.6	PS.lightreaction.NADH DH	mloc_24753.1	moderately similar to ( 261) ATCG01050 | Symbols: NDHD | Represents a plastid-encoded subunit of a NAD(P)H dehydrogenase complex. Its mRNA is edited at four positions. Translation data is not available for this gene. | chrC:115665-117185 REVERSEmoderately similar to ( 300) NU4C_WHEAT NAD(P)H-quinone oxidoreductase chain 4, chloroplast (EC 1.6.5.-) (NAD(P)H dehydrogenase, chain 4) (NADH-plastoquin…	-0.589	-0.434	-0.734	-0.025	0.081	0.586	-0.21	0.361	1.39
1.1.6	PS.lightreaction.NADH DH	mloc_24811.1	moderately similar to ( 278) ATCG00420 | Symbols: NDHJ | Encodes NADH dehydrogenase subunit J. Its transcription is increased upon sulfur depletion. | chrC:48677-49153 REVERSEmoderately similar to ( 340) NDHJ_WHEAT NAD(P)H-quinone oxidoreductase chain J, chloroplast (EC 1.6.5.-) (NAD(P)H dehydrogenase, chain J) (NADH-plastoquinone oxidoreductase subunit J) - Triticum aestivum (Wheat)moderately si…	-0.4	-0.19	-0.604	-0.094	-0.342	0.307	0.454	0.658	0.966
1.1.6	PS.lightreaction.NADH DH	mloc_24854.1	moderately similar to ( 360) ATCG01050 | Symbols: NDHD | Represents a plastid-encoded subunit of a NAD(P)H dehydrogenase complex. Its mRNA is edited at four positions. Translation data is not available for this gene. | chrC:115665-117185 REVERSEmoderately similar to ( 447) NU4C_WHEAT NAD(P)H-quinone oxidoreductase chain 4, chloroplast (EC 1.6.5.-) (NAD(P)H dehydrogenase, chain 4) (NADH-plastoquin…	-0.867	-1.09	-1.082	-0.146	-0.34	0.752	0.872	0.894	2.203
1.1.6	PS.lightreaction.NADH DH	mloc_8945.1	weakly similar to ( 142) ATCG00420 | Symbols: NDHJ | Encodes NADH dehydrogenase subunit J. Its transcription is increased upon sulfur depletion. | chrC:48677-49153 REVERSEweakly similar to ( 165) NDHJ_WHEAT NAD(P)H-quinone oxidoreductase chain J, chloroplast (EC 1.6.5.-) (NAD(P)H dehydrogenase, chain J) (NADH-plastoquinone oxidoreductase subunit J) - Triticum aestivum (Wheat)weakly similar to ( 1…	-0.557	-0.477	-0.772	0.116	-0.223	0.081	0.801	0.781	1.1
1.1.6	PS.lightreaction.NADH DH	mloc_8957.1	very weakly similar to (90.1) ATCG00420 | Symbols: NDHJ | Encodes NADH dehydrogenase subunit J. Its transcription is increased upon sulfur depletion. | chrC:48677-49153 REVERSEvery weakly similar to (98.6) NDHJ_WHEAT NAD(P)H-quinone oxidoreductase chain J, chloroplast (EC 1.6.5.-) (NAD(P)H dehydrogenase, chain J) (NADH-plastoquinone oxidoreductase subunit J) - Triticum aestivum (Wheat)very weakly…	-0.469	-0.439	-0.568	0.07	-0.141	0.066	0.82	0.842	1.004
1.1.40	PS.lightreaction.cyclic electron flow-chlororespiration	mloc_365.2	very weakly similar to (80.1) ATCG01250 | Symbols: NDHB.2 | NADH dehydrogenase ND2 | chrC:141854-143708 FORWARDvery weakly similar to (89.0) NU2C_ORYNI NAD(P)H-quinone oxidoreductase chain 2, chloroplast (EC 1.6.5.-) (NAD(P)H dehydrogenase, chain 2) (NADH-plastoquinone oxidoreductase chain 2) - Oryza nivara (Indian wild rice)very weakly similar to (89.0) loc_osp1g01060 11562.m00096 protein NADH d…	-0.212	-0.32	-0.52	0.047	-0.123	0.211	0.524	0.802	1.143
1.1.40	PS.lightreaction.cyclic electron flow-chlororespiration	mloc_59993.1	weakly similar to ( 194) ATCG00440 | Symbols: NDHC | Encodes NADH dehydrogenase D3 subunit of the chloroplast NAD(P)H dehydrogenase complex | chrC:50001-50363 REVERSEmoderately similar to ( 218) NU3C_WHEAT NAD(P)H-quinone oxidoreductase chain 3, chloroplast (EC 1.6.5.-) (NAD(P)H dehydrogenase, chain 3) (NADH-plastoquinone oxidoreductase chain 3) - Triticum aestivum (Wheat)moderately similar to ( …	-0.399	-0.219	-0.454	-0.077	-0.258	0.295	0.37	0.556	1.038
1.1.40	PS.lightreaction.cyclic electron flow-chlororespiration	mloc_63387.1	moderately similar to ( 384) ATCG01110 | Symbols: NDHH | Encodes the 49KDa plastid NAD(P)H dehydrogenase subunit H protein. Its transcription is regulated by an ndhF-specific plastid sigma factor, SIG4. | chrC:122011-123192 REVERSEmoderately similar to ( 450) NDHH_HORVU NAD(P)H-quinone oxidoreductase chain H, chloroplast (EC 1.6.5.-) (NAD(P)H dehydrogenase, chain H) (NADH-plastoquinone oxidoreduc…	-0.69	-0.666	-0.835	-0.039	-0.275	0.406	0.688	0.983	1.75
1.1.40	PS.lightreaction.cyclic electron flow-chlororespiration	mloc_7873.1	weakly similar to ( 141) ATCG01090 | Symbols: NDHI | Encodes subunit of the chloroplast NAD(P)H dehydrogenase complex | chrC:119244-119762 REVERSEweakly similar to ( 166) NDHI_WHEAT NAD(P)H-quinone oxidoreductase subunit I, chloroplast (EC 1.6.5.-) (NAD(P)H dehydrogenase subunit I) (NDH subunit I) (NADH-plastoquinone oxidoreductase subunit I) - Triticum aestivum (Wheat)weakly similar to ( 160) lo…	-0.391	-0.463	-0.78	0.109	-0.143	0.332	0.194	0.599	1.372
1.1.40	PS.lightreaction.cyclic electron flow-chlororespiration	mloc_9149.1	weakly similar to ( 115) ATCG01010 | Symbols: NDHF | Chloroplast encoded NADH dehydrogenase unit. | chrC:110398-112638 REVERSEweakly similar to ( 125) NU5C_WHEAT NAD(P)H-quinone oxidoreductase chain 5, chloroplast (EC 1.6.5.-) (NAD(P)H dehydrogenase, chain 5) (NADH-plastoquinone oxidoreductase chain 5) - Triticum aestivum (Wheat)weakly similar to ( 122) loc_osp1g00880 11562.m00079 protein NADH de…	-0.9	-0.714	-1.065	-0.162	-0.304	0.435	0.236	0.582	1.412
1.1.40	PS.lightreaction.cyclic electron flow-chlororespiration	mloc_9265.1	weakly similar to ( 114) ATCG01110 | Symbols: NDHH | Encodes the 49KDa plastid NAD(P)H dehydrogenase subunit H protein. Its transcription is regulated by an ndhF-specific plastid sigma factor, SIG4. | chrC:122011-123192 REVERSEweakly similar to ( 120) NDHH_WHEAT NAD(P)H-quinone oxidoreductase chain H, chloroplast (EC 1.6.5.-) (NAD(P)H dehydrogenase, chain H) (NADH-plastoquinone oxidoreductase 49 …	-0.189	-0.096	-0.64	0.955	-0.481	-0.558	2.291	1.146	0.319
1.1.40	PS.lightreaction.cyclic electron flow-chlororespiration	mloc_9339.1	weakly similar to ( 133) ATCG01110 | Symbols: NDHH | Encodes the 49KDa plastid NAD(P)H dehydrogenase subunit H protein. Its transcription is regulated by an ndhF-specific plastid sigma factor, SIG4. | chrC:122011-123192 REVERSEweakly similar to ( 149) NDHH_ORYSA NAD(P)H-quinone oxidoreductase chain H, chloroplast (EC 1.6.5.-) (NAD(P)H dehydrogenase, chain H) (NADH-plastoquinone oxidoreductase 49 …	-0.671	-0.553	-0.839	0.175	-0.299	0.124	0.679	0.449	1.093
1.1.40	PS.lightreaction.cyclic electron flow-chlororespiration	mloc_9445.1	very weakly similar to (83.2) ATCG01110 | Symbols: NDHH | Encodes the 49KDa plastid NAD(P)H dehydrogenase subunit H protein. Its transcription is regulated by an ndhF-specific plastid sigma factor, SIG4. | chrC:122011-123192 REVERSEvery weakly similar to (85.5) NDHH_WHEAT NAD(P)H-quinone oxidoreductase chain H, chloroplast (EC 1.6.5.-) (NAD(P)H dehydrogenase, chain H) (NADH-plastoquinone oxidored…	0.146	-0.114	-0.536	0.852	-0.377	-1.094	2.818	1.216	-0.272
1.3.13	PS.calvin cycle.rubisco interacting	ak358910	highly similar to ( 528) AT4G20130 | Symbols: PTAC14 | PTAC14 (PLASTID TRANSCRIPTIONALLY ACTIVE14) | chr4:10878914-10881697 FORWARDhighly similar to ( 678) loc_os05g50980 12005.m09165 protein SET domain containing protein, expressed no original description	-0.692	-0.562	-0.307	0.087	-0.453	0.103	0.818	0.431	1.25
1.3.13	PS.calvin cycle.rubisco interacting	ak358982	highly similar to ( 507) AT1G14030 | Symbols: | ribulose-1,5 bisphosphate carboxylase oxygenase large subunit N-methyltransferase, putative | chr1:4805493-4807440 REVERSEhighly similar to ( 515) RBCMT_TOBAC Ribulose-1,5 bisphosphate carboxylase/oxygenase large subunit N-methyltransferase, chloroplast precursor (EC 2.1.1.127) ([Ribulose-bisphosphate carboxylase]-lysine N-methyltransferase) (RuBisC…	-0.833	-0.523	-0.399	0.013	-0.397	0.092	0.887	0.188	0.454
2.1.2.2	major CHO metabolism.synthesis.starch.starch synthase	mloc_54759.1	nearly identical (1169) AT1G11720 | Symbols: ATSS3 | ATSS3 (starch synthase 3); starch synthase/ transferase, transferring glycosyl groups | chr1:3952511-3956840 FORWARDnearly identical (1235) SSY3_SOLTU Soluble starch synthase 3, chloroplast precursor (EC 2.4.1.21) (SS III) (Soluble starch synthase III) - Solanum tuberosum (Potato)nearly identical (1757) loc_os04g53310 12004.m10222 protein solub…	-0.211	0.212	0.231	-0.006	0.206	0.572	-1.172	-0.737	0.073
2.2.1.1	major CHO metabolism.degradation.sucrose.fructokinase	ak249799.1	moderately similar to ( 428) AT1G69200 | Symbols: | kinase | chr1:26016018-26018365 FORWARDweakly similar to ( 140) SCRK_SOLTU Fructokinase (EC 2.7.1.4) - Solanum tuberosum (Potato)highly similar to ( 670) loc_os03g40550 12003.m09133 protein protein kinase, putative, expressed no original description	-0.749	-0.572	-0.562	0.422	-0.433	0.059	1.678	1.134	1.287
2.2.1.1	major CHO metabolism.degradation.sucrose.fructokinase	ak356512	highly similar to ( 533) AT3G54090 | Symbols: | pfkB-type carbohydrate kinase family protein | chr3:20028145-20029835 FORWARDweakly similar to ( 170) SCRK_SOLTU Fructokinase (EC 2.7.1.4) - Solanum tuberosum (Potato)highly similar to ( 794) loc_os01g63220 12001.m43514 protein protein kinase, putative, expressed no original description	-0.909	-1.011	-0.374	0.681	-1.346	-0.047	2.938	0.99	0.838
2.2.1.1	major CHO metabolism.degradation.sucrose.fructokinase	mloc_51348.1	moderately similar to ( 430) AT1G66430 | Symbols: | pfkB-type carbohydrate kinase family protein | chr1:24778400-24780393 FORWARDmoderately similar to ( 338) SCRK2_ORYSA Fructokinase-2 (EC 2.7.1.4) (Fructokinase II) (OsFKII) - Oryza sativa (Rice)highly similar to ( 532) loc_os06g12600 12006.m05976 protein fructokinase-2, putative, expressed no original description	-0.213	0.212	-0.06	-0.111	0.141	0.314	-0.567	-0.452	-0.105
2.2.1.3.2	major CHO metabolism.degradation.sucrose.invertases.cell wall	mloc_59070.7	highly similar to ( 545) AT1G55120 | Symbols: ATFRUCT5 | ATFRUCT5 (BETA-FRUCTOFURANOSIDASE 5); hydrolase, hydrolyzing O-glycosyl compounds / levanase | chr1:20566983-20569165 FORWARDhighly similar to ( 899) INV4_ORYSA Beta-fructofuranosidase, insoluble isoenzyme 4 precursor (EC 3.2.1.26) (Sucrose hydrolase 4) (Invertase 4) (Cell wall beta-fructosidase 4) (OsCIN4) - Oryza sativa (Rice)highly simil…	-0.47	-0.716	-0.34	1.606	1.26	1.334	0.661	-0.485	-0.47
2.2.1.4	major CHO metabolism.degradation.sucrose.hexokinase	mloc_54094.1	highly similar to ( 552) AT4G29130 | Symbols: ATHXK1, GIN2, HXK1 | HXK1 (HEXOKINASE 1); ATP binding / fructokinase/ glucokinase/ hexokinase | chr4:14352338-14354865 REVERSEhighly similar to ( 766) HXK6_ORYSA Hexokinase-6 (EC 2.7.1.1) (Hexokinase-2) - Oryza sativa (Rice)highly similar to ( 766) loc_os01g53930 12001.m43185 protein hexokinase-1, putative, expressed no original description	-0.026	0.73	0.844	-0.127	0.561	0.656	-1.668	-1.466	-0.754
2.2.2.1.2	major CHO metabolism.degradation.starch.starch cleavage.beta amylase	ak368826	highly similar to ( 654) AT4G15210 | Symbols: ATBETA-AMY, AT-BETA-AMY, RAM1 | BAM5 (BETA-AMYLASE 5); beta-amylase | chr4:8666852-8669357 REVERSEhighly similar to ( 699) AMYB_WHEAT Beta-amylase (EC 3.2.1.2) (1,4-alpha-D-glucan maltohydrolase) - Triticum aestivum (Wheat)highly similar to ( 902) loc_os07g35880 12007.m07842 protein beta-amylase, putative, expressed no original description	0.312	0.089	0.034	0.189	0.092	0.039	-1.178	-0.943	-0.607
2.2.2.2	major CHO metabolism.degradation.starch.starch phosphorylase	ak355790	highly similar to ( 640) AT3G46970 | Symbols: ATPHS2, PHS2 | PHS2 (ALPHA-GLUCAN PHOSPHORYLASE 2); phosphorylase/ transferase, transferring glycosyl groups | chr3:17301625-17306111 REVERSEhighly similar to ( 722) PHSH_WHEAT Alpha-glucan phosphorylase, H isozyme (EC 2.4.1.1) (Starch phosphorylase H) - Triticum aestivum (Wheat)highly similar to ( 707) loc_os01g63270 12001.m43279 protein alpha-glucan…	-0.142	0.023	0.352	-0.31	0.247	0.428	-0.924	-0.53	0.06
2.2.2.2	major CHO metabolism.degradation.starch.starch phosphorylase	mloc_71287.2	nearly identical (1377) AT3G29320 | Symbols: | glucan phosphorylase, putative | chr3:11252871-11257587 FORWARDnearly identical (1401) PHSL_IPOBA Alpha-1,4 glucan phosphorylase L isozyme, chloroplast precursor (EC 2.4.1.1) (Starch phosphorylase L) - Ipomoea batatas (Sweet potato) (Batate)nearly identical (1472) loc_os03g55090 12003.m10424 protein alpha-1,4 glucan phosphorylase, L isozyme, chloropl…	0.051	-0.319	-0.4	0.192	-0.25	-0.394	0.587	0.556	0.531
2.2.2.4	major CHO metabolism.degradation.starch.D enzyme	ak376462	highly similar to ( 694) AT5G64860 | Symbols: DPE1 | DPE1 (DISPROPORTIONATING ENZYME); 4-alpha-glucanotransferase/ catalytic/ cation binding | chr5:25925373-25928788 REVERSEhighly similar to ( 714) DPEP_SOLTU 4-alpha-glucanotransferase, chloroplast precursor (EC 2.4.1.25) (Amylomaltase) (Disproportionating enzyme) (D-enzyme) - Solanum tuberosum (Potato)highly similar to ( 881) loc_os07g43390 1200…	0.93	-0.532	-1.5	1.9	0.116	-1.276	2.356	0.506	-0.337
2.2.2.4	major CHO metabolism.degradation.starch.D enzyme	mloc_11117.1	weakly similar to ( 153) AT2G04270 | Symbols: RNEE/G | RNEE/G (RNASE E/G-LIKE); endoribonuclease | chr2:1475753-1480014 FORWARDmoderately similar to ( 252) loc_os08g23430 12008.m26488 protein catalytic/ ribonuclease, putative, expressed no original description	-0.512	-0.82	-0.078	0.544	-0.682	-0.171	2.086	0.808	1.029
2.2.2.4	major CHO metabolism.degradation.starch.D enzyme	mloc_37549.1	nearly identical (1318) AT2G40840 | Symbols: DPE2 | DPE2 (DISPROPORTIONATING ENZYME 2); 4-alpha-glucanotransferase/ heteroglycan binding | chr2:17045368-17050779 FORWARDvery weakly similar to ( 100) DPEP_SOLTU 4-alpha-glucanotransferase, chloroplast precursor (EC 2.4.1.25) (Amylomaltase) (Disproportionating enzyme) (D-enzyme) - Solanum tuberosum (Potato)nearly identical (1673) loc_os07g46790 1200…	-0.363	0.031	-0.017	0.068	0.498	0.468	-0.952	-0.461	0.167
2.2.2.4	major CHO metabolism.degradation.starch.D enzyme	mloc_4627.2	very weakly similar to (85.1) AT2G04270 | Symbols: RNEE/G | RNEE/G (RNASE E/G-LIKE); endoribonuclease | chr2:1475753-1480014 FORWARDvery weakly similar to (92.0) loc_os08g23430 12008.m26488 protein catalytic/ ribonuclease, putative, expressed no original description	-0.438	-1.351	-0.135	0.663	-1.59	-0.162	2.009	0.406	0.857
2.2.2.6	major CHO metabolism.degradation.starch.transporter	ak373160	moderately similar to ( 384) AT5G17520 | Symbols: RCP1, MEX1 | RCP1 (ROOT CAP 1); maltose transmembrane transporter | chr5:5772796-5775231 REVERSEmoderately similar to ( 482) MEX1_ORYSA Maltose excess protein 1-like, chloroplast precursor - Oryza sativa (Rice)moderately similar to ( 482) loc_os04g51330 12004.m10029 protein maltose excess protein 1-like, chloroplast precursor, putative, expressed …	-0.343	-0.675	-0.868	0.351	0.093	0.033	-0.334	-0.054	0.473
2.2.2.9	major CHO metabolism.degradation.starch.limit dextrinase/ pullulanase	mloc_18773.2	moderately similar to ( 303) AT5G04360 | Symbols: ATPU1, ATLDA, PU1 | ATLDA (LIMIT DEXTRINASE); alpha-amylase/ limit dextrinase/ pullulanase | chr5:1221566-1228399 FORWARDmoderately similar to ( 376) loc_os04g08270 12004.m06116 protein limit dextrinase, putative, expressed no original description	0.088	0.589	-0.308	-0.283	0.631	0.692	-1.496	-2.041	0.085
2.2.2.9	major CHO metabolism.degradation.starch.limit dextrinase/ pullulanase	mloc_56400.1	weakly similar to ( 119) AT5G04360 | Symbols: ATPU1, ATLDA, PU1 | ATLDA (LIMIT DEXTRINASE); alpha-amylase/ limit dextrinase/ pullulanase | chr5:1221566-1228399 FORWARDweakly similar to ( 168) loc_os04g08270 12004.m06116 protein limit dextrinase, putative, expressed no original description	-0.041	0.581	-0.322	0.002	0.513	0.535	-1.718	-1.681	-0.076
3.1.1.2	minor CHO metabolism.raffinose family.galactinol synthases.putative	ak248482.1	moderately similar to ( 482) AT1G09350 | Symbols: AtGolS3 | AtGolS3 (Arabidopsis thaliana galactinol synthase 3); transferase, transferring glycosyl groups / transferase, transferring hexosyl groups | chr1:3019888-3021214 FORWARDhighly similar to ( 524) loc_os07g48830 12007.m09092 protein galactinol synthase 3, putative, expressed no original description	0.13	-0.846	-1.631	0.734	0.026	-0.645	0.764	0.015	0.155
3.1.1.2	minor CHO metabolism.raffinose family.galactinol synthases.putative	ak373678	moderately similar to ( 316) AT1G09350 | Symbols: AtGolS3 | AtGolS3 (Arabidopsis thaliana galactinol synthase 3); transferase, transferring glycosyl groups / transferase, transferring hexosyl groups | chr1:3019888-3021214 FORWARDmoderately similar to ( 351) loc_os07g48830 12007.m09092 protein galactinol synthase 3, putative, expressed no original description	0.141	-0.892	-1.775	0.627	-0.151	-0.703	0.688	-0.032	0.1
3.1.1.2	minor CHO metabolism.raffinose family.galactinol synthases.putative	mloc_12165.1	moderately similar to ( 233) AT1G56600 | Symbols: AtGolS2 | AtGolS2 (Arabidopsis thaliana galactinol synthase 2); transferase, transferring glycosyl groups / transferase, transferring hexosyl groups | chr1:21207620-21209291 FORWARDmoderately similar to ( 258) loc_os07g48830 12007.m09092 protein galactinol synthase 3, putative, expressed no original description	-0.236	-0.581	-1.412	0.525	0.292	-0.187	0.323	-0.071	0.327
3.1.2.2	minor CHO metabolism.raffinose family.raffinose synthases.putative	ak366918	highly similar to ( 993) AT5G40390 | Symbols: SIP1 | SIP1 (seed imbibition 1-like); galactinol-sucrose galactosyltransferase/ hydrolase, hydrolyzing O-glycosyl compounds | chr5:16161720-16165085 FORWARDmoderately similar to ( 490) STSYN_PEA Stachyose synthase precursor (EC 2.4.1.67) (Galactinol--raffinose galactosyltransferase) - Pisum sativum (Garden pea)nearly identical (1274) loc_os01g07530 12…	-0.383	-0.784	-0.598	0.376	0.018	-0.118	0.345	0.494	0.633
3.2.1	minor CHO metabolism.trehalose.TPS	mloc_72532.1	nearly identical (1296) AT1G78580 | Symbols: ATTPS1, TPS1 | ATTPS1 (TREHALOSE-6-PHOSPHATE SYNTHASE); alpha,alpha-trehalose-phosphate synthase (UDP-forming)/ transferase, transferring glycosyl groups | chr1:29552495-29557482 REVERSEnearly identical (1403) loc_os05g44210 12005.m83931 protein alpha,alpha-trehalose-phosphate synthase, putative, expressed no original description	-0.144	0.368	0.551	-0.131	0.24	0.452	-0.768	-0.836	-0.203
3.2.2	minor CHO metabolism.trehalose.TPP	mloc_53783.1	moderately similar to ( 387) AT4G12430 | Symbols: | trehalose-6-phosphate phosphatase, putative | chr4:7365480-7367346 REVERSEhighly similar to ( 567) loc_os02g44230 12002.m100301 protein expressed protein no original description	-0.276	-0.363	-0.32	-0.281	-0.04	0.284	0.433	0.828	1.069
3.5	minor CHO metabolism.others	ak250154.1	highly similar to ( 557) AT1G04420 | Symbols: | aldo/keto reductase family protein | chr1:1191634-1193699 FORWARDweakly similar to ( 124) KCAB_ORYSA Probable voltage-gated potassium channel subunit beta (K(+) channel subunit beta) - Oryza sativa (Rice)highly similar to ( 706) loc_os03g41510 12003.m35309 protein aldo/keto reductase, putative, expressed no original description	0.089	-0.174	-1.216	0.605	-0.336	-0.786	0.888	0.29	0.017
3.5	minor CHO metabolism.others	mloc_21867.4	weakly similar to ( 183) AT1G04420 | Symbols: | aldo/keto reductase family protein | chr1:1191634-1193699 FORWARDmoderately similar to ( 415) loc_os11g42540 12011.m28858 protein aldo-keto reductase, putative, expressed no original description	-0.474	-0.437	-0.795	0.908	-0.356	-0.548	1.51	0.356	0.762
3.5	minor CHO metabolism.others	mloc_64436.1	weakly similar to ( 161) AT5G52190 | Symbols: | sugar isomerase (SIS) domain-containing protein | chr5:21201817-21202443 REVERSEmoderately similar to ( 263) loc_os04g48020 12004.m09742 protein 6-phospho 3-hexuloisomerase, putative, expressed no original description	-0.349	-0.443	-0.959	0.288	-0.163	-0.565	0.944	0.418	0.332
3.5	minor CHO metabolism.others	mloc_6580.2	highly similar to ( 501) AT1G06690 | Symbols: | aldo/keto reductase family protein | chr1:2049742-2052039 REVERSEvery weakly similar to (87.8) A115_TOBAC Auxin-induced protein PCNT115 - Nicotiana tabacum (Common tobacco)highly similar to ( 618) loc_os07g04990 12007.m079602 protein aldo-keto reductase/ oxidoreductase, putative, expressed no original description	0.023	0.194	0.994	-0.627	-0.229	0.665	-0.641	-0.52	0.406
4.1.8	glycolysis.cytosolic branch.glyceraldehyde 3-phosphate dehydrogenase (GAP-DH)	mloc_18233.1	highly similar to ( 567) AT1G13440 | Symbols: GAPC-2, GAPC2 | GAPC2 (GLYCERALDEHYDE-3-PHOSPHATE DEHYDROGENASE C2); NAD or NADH binding / binding / catalytic/ glyceraldehyde-3-phosphate dehydrogenase (phosphorylating)/ glyceraldehyde-3-phosphate dehydrogenase | chr1:4608465-4610494 REVERSEhighly similar to ( 638) G3PX_HORVU Glyceraldehyde-3-phosphate dehydrogenase, cytosolic (EC 1.2.1.12) - Hordeu…	-0.078	0.165	0.144	-0.049	0.186	0.278	-0.7	-0.75	-0.368
4.1.8	glycolysis.cytosolic branch.glyceraldehyde 3-phosphate dehydrogenase (GAP-DH)	mloc_80995.1	weakly similar to ( 122) AT1G13440 | Symbols: GAPC-2, GAPC2 | GAPC2 (GLYCERALDEHYDE-3-PHOSPHATE DEHYDROGENASE C2); NAD or NADH binding / binding / catalytic/ glyceraldehyde-3-phosphate dehydrogenase (phosphorylating)/ glyceraldehyde-3-phosphate dehydrogenase | chr1:4608465-4610494 REVERSEweakly similar to ( 134) G3PX_HORVU Glyceraldehyde-3-phosphate dehydrogenase, cytosolic (EC 1.2.1.12) - Hordeu…	-0.209	-0.067	-0.346	0.874	0.131	-0.153	2.861	2.386	2.577
4.1.13	glycolysis.cytosolic branch.enolase	mloc_54750.3	highly similar to ( 764) AT1G74030 | Symbols: | enolase, putative | chr1:27839465-27841901 REVERSEhighly similar to ( 588) ENO1_HEVBR Enolase 1 (EC 4.2.1.11) (2-phosphoglycerate dehydratase 1) (2-phospho-D-glycerate hydro-lyase 1) (Allergen Hev b 9) - Hevea brasiliensis (Para rubber tree)highly similar to ( 799) loc_os09g20820 12009.m05289 protein enolase, putative, expressed no original descript…	0.774	0.134	0.556	0	0.063	0.027	-1.009	-1.216	-1.294
4.2.4	glycolysis.plastid branch.phosphofructokinase (PFK)	mloc_55468.2	highly similar to ( 698) AT5G56630 | Symbols: PFK7 | PFK7 (PHOSPHOFRUCTOKINASE 7); 6-phosphofructokinase | chr5:22924311-22926728 FORWARDhighly similar to ( 975) loc_os01g53680 12001.m11534 protein 6-phosphofructokinase, putative, expressed no original description	0.23	0.017	0.254	0.123	0.053	0.209	-0.375	-0.76	-0.389
4.2.14	glycolysis.plastid branch.pyruvate kinase (PK)	mloc_45298.2	moderately similar to ( 429) AT3G22960 | Symbols: PKP1, PKP-ALPHA | PKP-ALPHA; pyruvate kinase | chr3:8139369-8141771 FORWARDmoderately similar to ( 435) KPYA_RICCO Pyruvate kinase isozyme A, chloroplast precursor (EC 2.7.1.40) - Ricinus communis (Castor bean)moderately similar to ( 461) loc_os07g08340 12007.m28952 protein pyruvate kinase isozyme A, chloroplast precursor, putative, expressed no o…	-0.329	-0.47	-0.502	0.476	-0.35	0.038	1.16	0.356	0.748
7.1.1	OPP.oxidative PP.G6PD	ak363582	highly similar to ( 850) AT5G13110 | Symbols: G6PD2 | G6PD2 (GLUCOSE-6-PHOSPHATE DEHYDROGENASE 2); glucose-6-phosphate dehydrogenase | chr5:4158952-4161640 FORWARDhighly similar to ( 843) G6PDC_TOBAC Glucose-6-phosphate 1-dehydrogenase, chloroplast precursor (EC 1.1.1.49) (G6PD) - Nicotiana tabacum (Common tobacco)highly similar to ( 964) loc_os07g22350 12007.m06520 protein glucose-6-phosphate 1-…	-0.089	0.178	0.104	0.003	0.076	-0.035	-0.522	-0.428	-0.581
7.1.1	OPP.oxidative PP.G6PD	mloc_79070.2	highly similar to ( 676) AT1G09420 | Symbols: G6PD4 | G6PD4 (GLUCOSE-6-PHOSPHATE DEHYDROGENASE 4); glucose-6-phosphate dehydrogenase | chr1:3038640-3041715 REVERSEhighly similar to ( 560) G6PDC_SOLTU Glucose-6-phosphate 1-dehydrogenase, chloroplast precursor (EC 1.1.1.49) (G6PD) - Solanum tuberosum (Potato)highly similar to ( 960) loc_os03g20300 12003.m101117 protein glucose-6-phosphate 1-dehydro…	0.312	-0.913	-1.315	0.925	-0.274	-1.078	1.488	0.726	0.03
7.1.2	OPP.oxidative PP.6-phosphogluconolactonase	ak368025	moderately similar to ( 335) AT5G24400 | Symbols: emb2024 | emb2024 (embryo defective 2024); 6-phosphogluconolactonase/ catalytic | chr5:8330532-8331784 REVERSEmoderately similar to ( 449) loc_os09g35970 12009.m06548 protein 6-phosphogluconolactonase, putative, expressed no original description	0.18	0.043	0.31	-0.101	-0.093	0.155	-0.435	-0.499	-0.377
7.2.2	OPP.non-reductive PP.transaldolase	ak359182	moderately similar to ( 473) AT1G12230 | Symbols: | transaldolase, putative | chr1:4148050-4150708 FORWARDhighly similar to ( 608) loc_os08g05830 12008.m80251 protein transaldolase, putative, expressed no original description	0.184	-0.198	0.344	0.856	-0.012	0.555	-0.084	-0.965	-0.54
8.1.1.1	TCA / org transformation.TCA.pyruvate DH.E1	ak355913	highly similar to ( 601) AT5G50850 | Symbols: MAB1 | MAB1 (MACCI-BOU); catalytic/ pyruvate dehydrogenase (acetyl-transferring) | chr5:20689671-20692976 FORWARDhighly similar to ( 582) ODPB_PEA Pyruvate dehydrogenase E1 component subunit beta, mitochondrial precursor (EC 1.2.4.1) (PDHE1-B) - Pisum sativum (Garden pea)highly similar to ( 669) loc_os08g42410 12008.m080219 protein pyruvate dehydrogen…	0.046	0.22	0.078	-0.032	0.129	0.087	-0.373	-0.249	-0.205
8.2.9	TCA / org transformation.other organic acid transformatons.cyt MDH	ak361557	highly similar to ( 639) AT5G58330 | Symbols: | malate dehydrogenase (NADP), chloroplast, putative | chr5:23580010-23582287 REVERSEhighly similar to ( 711) MDHP1_SORBI Malate dehydrogenase [NADP] 1, chloroplast precursor (EC 1.1.1.82) (NADP-MDH-1) - Sorghum bicolor (Sorghum) (Sorghum vulgare)highly similar to ( 726) loc_os08g44810 12008.m08453 protein malate dehydrogenase 1, chloroplast precursor…	-0.317	-0.11	-0.239	0.339	-0.098	-0.014	0.529	-0.029	0.169
9.1.1	mitochondrial electron transport / ATP synthesis.NADH-DH.complex I	mloc_9224.1	weakly similar to ( 121) ATMG00650 | Symbols: NAD4L | Encodes NADH dehydrogenase subunit 4L. | chrM:188929-189231 REVERSEweakly similar to ( 106) NU4LM_MARPO NADH-ubiquinone oxidoreductase chain 4L (EC 1.6.5.3) (NADH dehydrogenase subunit 4L) - Marchantia polymorpha (Liverwort)weakly similar to ( 127) loc_osm1g00460 11706.m00039 protein NADH dehydrogenase subunit 4L no original description	-0.481	-1.151	-0.776	0.2	-0.04	-0.264	0.761	0.674	0.755
9.1.2	mitochondrial electron transport / ATP synthesis.NADH-DH.localisation not clear	mloc_25374.1	weakly similar to ( 102) ATMG01275 | Symbols: NAD1A, NAD1, ND1 | Encodes subunit of mitochondrial NAD(P)H dehydrogenase that is trans-spliced from three precursors, NAD1A, NAD1B, and NAD1C. | chrM:318004-318390 REVERSEweakly similar to ( 111) NU1M_OENBE NADH-ubiquinone oxidoreductase chain 1 (EC 1.6.5.3) (NADH dehydrogenase subunit 1) - Oenothera bertiana (Bertero's evening primrose) no original …	-0.18	-0.697	-0.145	0.259	-0.657	-0.236	1.542	1.571	1.54
9.2.1.4	mitochondrial electron transport / ATP synthesis.NADH-DH.type II.internal matrix	ak354319	highly similar to ( 715) AT1G07180 | Symbols: ATNDI1, NDA1 | NDA1 (ALTERNATIVE NAD(P)H DEHYDROGENASE 1); NADH dehydrogenase | chr1:2204414-2206773 FORWARDhighly similar to ( 850) loc_os01g61410 12001.m43250 protein rotenone-insensitive NADH-ubiquinone oxidoreductase, mitochondrial precursor, putative, expressed no original description	0.423	0.33	-0.055	0.44	0.423	-0.017	-0.767	-0.341	-0.316
9.5	mitochondrial electron transport / ATP synthesis.cytochrome c reductase	ak251529.1	weakly similar to ( 127) AT3G10860 | Symbols: | ubiquinol-cytochrome C reductase complex ubiquinone-binding protein, putative / ubiquinol-cytochrome C reductase complex 8.2 kDa protein, putative | chr3:3399815-3400514 FORWARDweakly similar to ( 118) UCRQ_SOLTU Ubiquinol-cytochrome c reductase complex ubiquinone-binding protein QP-C (EC 1.10.2.2) (Ubiquinol-cytochrome c reductase complex 8.2 kDa p…	0.322	0.347	0.491	-0.134	0.097	0.256	-0.514	-0.394	-0.26
9.5	mitochondrial electron transport / ATP synthesis.cytochrome c reductase	ak353732	weakly similar to ( 119) AT1G15120 | Symbols: | ubiquinol-cytochrome C reductase complex 7.8 kDa protein, putative / mitochondrial hinge protein, putative | chr1:5202648-5203950 FORWARDweakly similar to ( 105) UCRH_SOLTU Ubiquinol-cytochrome c reductase complex 7.8 kDa protein (EC 1.10.2.2) (Mitochondrial hinge protein) (CR7) - Solanum tuberosum (Potato)weakly similar to ( 121) loc_os11g06340 120…	0.351	0.22	0.478	-0.259	-0.031	0.087	-0.812	-0.635	-0.531
9.6	mitochondrial electron transport / ATP synthesis.cytochrome c	mloc_71195.1	highly similar to ( 681) AT1G49380 | Symbols: | cytochrome c biogenesis protein family | chr1:18276794-18279204 FORWARDhighly similar to ( 862) loc_os03g55970 12003.m10507 protein expressed protein no original description	-0.34	-0.442	-0.734	0.601	-0.13	-0.183	1.796	1.24	1.451
10.1.1.1	cell wall.precursor synthesis.NDP sugar pyrophosphorylase.GDP mannose	mloc_12015.1	highly similar to ( 626) AT2G39770 | Symbols: CYT1, VTC1, SOZ1, EMB101, GMP1 | CYT1 (CYTOKINESIS DEFECTIVE 1); mannose-1-phosphate guanylyltransferase/ nucleotidyltransferase | chr2:16589401-16590741 FORWARDhighly similar to ( 667) loc_os08g13930 12008.m26632 protein mannose-1-phosphate guanyltransferase, putative, expressed no original description	0.009	-0.091	0.111	0.311	0.457	0.635	-1.078	-0.84	-0.263
10.1.5	cell wall.precursor synthesis.UXS	ak361409	highly similar to ( 671) AT1G08200 | Symbols: AXS2 | AXS2 (UDP-D-APIOSE/UDP-D-XYLOSE SYNTHASE 2); UDP-glucuronate decarboxylase | chr1:2574259-2576609 REVERSEhighly similar to ( 721) loc_os01g73790 12001.m13406 protein bifunctional polymyxin resistance arnA protein, putative, expressed no original description	0.537	-0.212	0.213	0.769	-0.447	0.077	0.178	-1.298	-0.681
10.2.1	cell wall.cellulose synthesis.cellulose synthase	mloc_13463.1	highly similar to ( 688) AT5G16910 | Symbols: ATCSLD2, CSLD2 | CSLD2 (CELLULOSE-SYNTHASE LIKE D2); cellulose synthase/ transferase, transferring glycosyl groups | chr5:5561679-5565290 FORWARDnearly identical (1119) loc_os07g36750 12007.m07925 protein CSLF3 - cellulose synthase-like family F; beta1,3;1,4 glucan synthase, expressed no original description	1.396	0.014	1.959	0.179	0.788	1.357	-3.195	-3.203	-1.641
10.2.1	cell wall.cellulose synthesis.cellulose synthase	mloc_68431.4	nearly identical (1637) AT5G17420 | Symbols: IRX3, CESA7, ATCESA7, MUR10 | IRX3 (IRREGULAR XYLEM 3); cellulose synthase | chr5:5736859-5741407 REVERSEnearly identical (1858) loc_os09g25490 12009.m05701 protein CESA9 - cellulose synthase, expressed no original description	1.9	0.125	-1.149	2.384	0.513	-1.268	1.64	-0.998	-2.192
10.5.1.1	cell wall.cell wall proteins.AGPs.AGP	ak359005	moderately similar to ( 236) AT2G45470 | Symbols: FLA8, AGP8 | FLA8 (FASCICLIN-LIKE ARABINOGALACTAN PROTEIN 8) | chr2:18742797-18744059 REVERSEmoderately similar to ( 360) loc_os03g03600 12003.m05893 protein fasciclin-like arabinogalactan protein 8 precursor, putative, expressed no original description	0.845	-0.103	-0.511	1.784	0.028	-0.333	0.389	-1.916	-3.027
10.5.1.1	cell wall.cell wall proteins.AGPs.AGP	ak375449	weakly similar to ( 126) AT5G60490 | Symbols: FLA12 | FLA12 | chr5:24325916-24326665 REVERSEmoderately similar to ( 230) loc_os05g48900 12005.m08961 protein fasciclin-like arabinogalactan protein 7 precursor, putative, expressed no original description	1.067	-0.132	-0.372	1.455	0.136	-0.19	0.568	-1.665	-1.161
10.6.1	cell wall.degradation.cellulases and beta -1,4-glucanases	ak250565.1	highly similar to ( 835) AT5G49720 | Symbols: ATGH9A1, DEC, KOR, RSW2, IRX2, KOR1 | ATGH9A1 (ARABIDOPSIS THALIANA GLYCOSYL HYDROLASE 9A1); cellulase/ hydrolase, hydrolyzing O-glycosyl compounds | chr5:20197765-20200168 REVERSEnearly identical (1028) GUN10_ORYSA Endoglucanase 10 (EC 3.2.1.4) (Endo-1,4-beta glucanase 10) (OsGLU2) - Oryza sativa (Rice)nearly identical (1028) loc_os03g52630 12003.m35…	1.113	-0.148	-0.86	1.719	0.319	-0.08	1.187	-1.279	-1.343
10.6.1	cell wall.degradation.cellulases and beta -1,4-glucanases	ak366740	highly similar to ( 551) AT3G47000 | Symbols: | glycosyl hydrolase family 3 protein | chr3:17313811-17316539 REVERSEhighly similar to ( 693) loc_os05g37700 12005.m07949 protein periplasmic beta-glucosidase precursor, putative, expressed no original description	-0.195	-2.72	-2.471	2.322	-0.601	-2.227	3.896	2.293	1.709
10.6.1	cell wall.degradation.cellulases and beta -1,4-glucanases	mloc_63741.3	highly similar to ( 835) AT5G49720 | Symbols: ATGH9A1, DEC, KOR, RSW2, IRX2, KOR1 | ATGH9A1 (ARABIDOPSIS THALIANA GLYCOSYL HYDROLASE 9A1); cellulase/ hydrolase, hydrolyzing O-glycosyl compounds | chr5:20197765-20200168 REVERSEnearly identical (1028) GUN10_ORYSA Endoglucanase 10 (EC 3.2.1.4) (Endo-1,4-beta glucanase 10) (OsGLU2) - Oryza sativa (Rice)nearly identical (1028) loc_os03g52630 12003.m35…	1.231	-0.073	-0.831	1.955	0.244	0.038	1.415	-1.063	-1.233
10.6.3	cell wall.degradation.pectate lyases and polygalacturonases	mloc_12660.1	moderately similar to ( 262) AT3G59850 | Symbols: | polygalacturonase, putative / pectinase, putative | chr3:22109343-22111566 REVERSEmoderately similar to ( 284) PGLR_PRUPE Polygalacturonase precursor (EC 3.2.1.15) (PG) (Pectinase) - Prunus persica (Peach)moderately similar to ( 375) loc_os01g66710 12001.m12778 protein polygalacturonase precursor, putative no original description	-0.825	-0.712	-1.289	-0.149	-0.475	0.282	0.684	0.6	1.341
10.6.3	cell wall.degradation.pectate lyases and polygalacturonases	mloc_13213.1	highly similar to ( 537) AT3G62110 | Symbols: | glycoside hydrolase family 28 protein / polygalacturonase (pectinase) family protein | chr3:22997313-22999503 REVERSEvery weakly similar to (92.4) PGLR_ACTCH Polygalacturonase precursor (EC 3.2.1.15) (PG) (Pectinase) - Actinidia chinensis (Kiwi) (Yangtao)highly similar to ( 767) loc_os03g61800 12003.m35505 protein polygalacturonase, putative, expres…	-0.012	-0.23	-0.02	-0.252	-0.52	-0.078	0.477	0.263	0.6
10.6.3	cell wall.degradation.pectate lyases and polygalacturonases	mloc_18360.1	moderately similar to ( 340) AT5G09280 | Symbols: | pectate lyase family protein | chr5:2880423-2881597 REVERSEmoderately similar to ( 283) PEL_LILLO Pectate lyase precursor (EC 4.2.2.2) - Lilium longiflorum (Trumpet lily)highly similar to ( 565) loc_os08g18970 12008.m05967 protein major pollen allergen Jun a 1 precursor, putative no original description	0.483	0.061	0.127	0.382	-0.045	-0.047	-0.523	-1.709	-1.602
10.7	cell wall.modification	ak356496	very weakly similar to (92.0) AT3G44990 | Symbols: XTR8, ATXTR8 | XTR8 (XYLOGLUCAN ENDO-TRANSGLYCOSYLASE-RELATED 8); hydrolase, acting on glycosyl bonds / xyloglucan:xyloglucosyl transferase | chr3:16447280-16448678 REVERSEmoderately similar to ( 339) loc_os03g02610 12003.m05801 protein xyloglucan endotransglucosylase/hydrolase protein 5 precursor, putative, expressed no original description	-0.424	0.38	-0.013	0	0.367	0.639	-0.728	-2.1	-1.35
10.7	cell wall.modification	ak376221	moderately similar to ( 224) AT1G65680 | Symbols: ATEXPB2, EXPB2, ATHEXP BETA 1.4 | ATEXPB2 (ARABIDOPSIS THALIANA EXPANSIN B2) | chr1:24427266-24428399 FORWARDmoderately similar to ( 443) EXPB7_ORYSA Expansin-B7 precursor (OsEXPB7) (Beta-expansin-7) (OsaEXPb1.12) - Oryza sativa (Rice)moderately similar to ( 443) loc_os03g01270 12003.m34971 protein beta-expansin 1a precursor, putative, expressed n…	0.601	-0.697	-1.574	1.332	-0.092	-1.591	1.301	0.281	0.128
10.7	cell wall.modification	mloc_14727.1	moderately similar to ( 284) AT5G57550 | Symbols: XTR3 | XTR3 (XYLOGLUCAN ENDOTRANSGLYCOSYLASE 3); hydrolase, acting on glycosyl bonds / xyloglucan:xyloglucosyl transferase | chr5:23305055-23306384 REVERSEmoderately similar to ( 449) XTH8_ORYSA Xyloglucan endotransglycosylase/hydrolase protein 8 precursor (EC 2.4.1.207) (End-xyloglucan transferase) (OsXTH8) (OsXRT5) - Oryza sativa (Rice)moderatel…	0.537	0.084	-0.503	1.031	0.287	-0.348	-0.037	-1.103	-1.351
10.7	cell wall.modification	mloc_70189.1	moderately similar to ( 239) AT1G65680 | Symbols: ATEXPB2, EXPB2, ATHEXP BETA 1.4 | ATEXPB2 (ARABIDOPSIS THALIANA EXPANSIN B2) | chr1:24427266-24428399 FORWARDmoderately similar to ( 448) EXPB3_ORYSA Expansin-B3 precursor (OsEXPB3) (Beta-expansin-3) (OsaEXPb1.10) - Oryza sativa (Rice)moderately similar to ( 448) loc_os10g40720 12010.m06840 protein beta-expansin 1a precursor, putative, expressed n…	2.113	-0.615	-2.379	2.764	1.127	-0.164	1.759	0.061	-1.083
10.8.2	cell wall.pectin*esterases.acetyl esterase	ak249737.1	moderately similar to ( 272) AT2G46930 | Symbols: | pectinacetylesterase, putative | chr2:19283625-19286090 FORWARDmoderately similar to ( 303) loc_os01g21630 12001.m08647 protein carboxylic ester hydrolase, putative, expressed no original description	0.287	-0.124	-0.106	0.447	0.326	0.145	-0.444	-1.077	-0.48
11.1.3	lipid metabolism.FA synthesis and FA elongation.ketoacyl ACP synthase	ak357630	highly similar to ( 723) AT5G46290 | Symbols: KAS I | KAS I (3-KETOACYL-ACYL CARRIER PROTEIN SYNTHASE I); catalytic/ fatty-acid synthase | chr5:18774439-18776629 REVERSEhighly similar to ( 853) KASC1_HORVU 3-oxoacyl-[acyl-carrier-protein] synthase I, chloroplast precursor (EC 2.3.1.41) (Beta-ketoacyl-ACP synthase I) (KAS I) - Hordeum vulgare (Barley)highly similar to ( 798) loc_os04g36800 12004.m…	-0.117	-0.534	-1.549	1.003	-0.313	-1.039	1.705	0.355	0.097
11.1.8	lipid metabolism.FA synthesis and FA elongation.acyl coa ligase	ak374273	highly similar to ( 887) AT1G55320 | Symbols: AAE18 | AAE18 (ACYL-ACTIVATING ENZYME 18); catalytic/ ligase | chr1:20634194-20636659 FORWARDnearly identical (1194) loc_os03g59080 12003.m10809 protein acyl-activating enzyme 18, putative, expressed no original description	-0.34	1.022	0.93	-0.559	0.389	1.504	-3.414	-2.451	-1.229
11.1.10	lipid metabolism.FA synthesis and FA elongation.beta ketoacyl CoA synthase	mloc_8115.1	highly similar to ( 541) AT1G68530 | Symbols: CUT1, POP1, CER6, G2, KCS6 | KCS6 (3-KETOACYL-COA SYNTHASE 6); catalytic/ transferase, transferring acyl groups other than amino-acyl groups | chr1:25713600-25714733 REVERSEhighly similar to ( 717) loc_os06g15170 12006.m06231 protein 3-ketoacyl-CoA synthase, putative, expressed no original description	-1.041	0.451	-0.142	0.191	2.093	2.19	-1.606	-1.565	-1.085
11.1.12	lipid metabolism.FA synthesis and FA elongation.ACP protein	mloc_21965.1	weakly similar to ( 120) AT1G54580 | Symbols: ACP2 | ACP2 (ACYL CARRIER PROTEIN 2); acyl carrier | chr1:20389572-20390770 FORWARDmoderately similar to ( 249) ACP3_HORVU Acyl carrier protein 3, chloroplast precursor (Acyl carrier protein III) (ACP III) - Hordeum vulgare (Barley)moderately similar to ( 211) loc_os08g43580 12008.m26784 protein acyl carrier protein 3, chloroplast precursor, putative,…	0.128	0.368	0.853	-0.113	0.127	0.68	-0.519	-0.557	-0.048
11.1.12	lipid metabolism.FA synthesis and FA elongation.ACP protein	mloc_37207.1	weakly similar to ( 113) AT4G25050 | Symbols: ACP4 | ACP4 (acyl carrier protein 4); acyl carrier | chr4:12870178-12871024 FORWARDmoderately similar to ( 244) ACP1_HORVU Acyl carrier protein 1, chloroplast precursor (Acyl carrier protein I) (ACP I) - Hordeum vulgare (Barley)weakly similar to ( 186) loc_os12g34890 12012.m07282 protein acyl carrier protein 1, chloroplast precursor, putative, express…	0.11	-0.46	-1.21	1.015	0.051	-0.594	1.035	0.161	0.057
11.2.3	lipid metabolism.FA desaturation.omega 3 desaturase	ak357949	highly similar to ( 539) AT5G05580 | Symbols: FAD8 | FAD8 (FATTY ACID DESATURASE 8); omega-3 fatty acid desaturase | chr5:1664331-1666345 FORWARDhighly similar to ( 546) FAD3C_RICCO Omega-3 fatty acid desaturase, chloroplast precursor (EC 1.14.19.-) - Ricinus communis (Castor bean)highly similar to ( 647) loc_os12g01370 12012.m04141 protein omega-3 fatty acid desaturase, chloroplast precursor, pu…	-0.088	-0.666	-0.991	0.616	-0.155	-0.503	0.802	0.352	0.239
11.2.4	lipid metabolism.FA desaturation.omega 6 desaturase	ak248643.1	highly similar to ( 672) AT4G30950 | Symbols: FAD6, FADC, SFD4 | FAD6 (FATTY ACID DESATURASE 6); omega-6 fatty acid desaturase | chr4:15057278-15059673 REVERSEhighly similar to ( 686) FAD6C_BRANA Omega-6 fatty acid desaturase, chloroplast precursor (EC 1.14.19.-) - Brassica napus (Rape)moderately similar to ( 338) loc_os08g34220 12008.m07411 protein omega-6 fatty acid desaturase, chloroplast prec…	-0.491	-0.097	-0.369	0.243	-0.052	0.001	0.412	0.082	0.415
11.3	lipid metabolism.Phospholipid synthesis	ak250369.1	highly similar to ( 808) AT1G48600 | Symbols: | phosphoethanolamine N-methyltransferase 2, putative (NMT2) | chr1:17966448-17969077 FORWARDhighly similar to ( 802) PEAM1_ARATH Phosphoethanolamine N-methyltransferase 1 (EC 2.1.1.103) (PEAMT 1) (AtNMT1) - Arabidopsis thaliana (Mouse-ear cress)highly similar to ( 911) loc_os05g47540 12005.m27951 protein phosphoethanolamine N-methyltransferase, putat…	-0.21	0.167	0.048	0.059	0.164	0.385	-0.684	-0.795	-0.289
11.3	lipid metabolism.Phospholipid synthesis	ak376664	moderately similar to ( 491) AT2G38110 | Symbols: ATGPAT6, GPAT6 | GPAT6 (GLYCEROL-3-PHOSPHATE ACYLTRANSFERASE 6); 1-acylglycerol-3-phosphate O-acyltransferase/ acyltransferase | chr2:15952816-15955364 REVERSEhighly similar to ( 707) loc_os10g27330 12010.m05667 protein glycerol-3-phosphate acyltransferase 8, putative, expressed no original description	-0.026	-0.363	-0.701	-0.117	0.042	-0.529	0.223	0.704	0.459
11.3	lipid metabolism.Phospholipid synthesis	mloc_66415.3	highly similar to ( 745) AT1G48600 | Symbols: | phosphoethanolamine N-methyltransferase 2, putative (NMT2) | chr1:17966448-17969077 FORWARDhighly similar to ( 745) PEAM2_ARATH Putative phosphoethanolamine N-methyltransferase 2 (EC 2.1.1.103) - Arabidopsis thaliana (Mouse-ear cress)highly similar to ( 834) loc_os05g47540 12005.m27951 protein phosphoethanolamine N-methyltransferase, putative, expre…	-0.355	0.036	-0.014	0.076	0.12	0.398	-0.762	-1.056	-0.492
11.3.7	lipid metabolism.Phospholipid synthesis.cyclopropane-fatty-acyl-phospholipid synthase	ak360038	highly similar to ( 725) AT3G23510 | Symbols: | cyclopropane fatty acid synthase, putative / CPA-FA synthase, putative | chr3:8428071-8433159 FORWARDhighly similar to ( 685) loc_os12g16650 12012.m073808 protein cyclopropane fatty acid synthase, putative, expressed no original description	-0.053	-1.021	-0.694	0.072	-0.566	-0.305	0.809	0.65	0.671
11.3.7	lipid metabolism.Phospholipid synthesis.cyclopropane-fatty-acyl-phospholipid synthase	mloc_45372.1	moderately similar to ( 297) AT3G23530 | Symbols: | cyclopropane fatty acid synthase, putative / CPA-FA synthase, putative | chr3:8437472-8442597 FORWARDmoderately similar to ( 363) loc_os07g29220 12007.m07193 protein cyclopropane-fatty-acyl-phospholipid synthase/ oxidoreductase, putative, expressed no original description	-0.118	-1.447	-1.094	0.286	-0.309	-0.587	1.349	0.693	0.628
11.8.2	lipid metabolism.'exotics' (steroids, squalene etc).methylsterol monooxygenase	ak250609.1	moderately similar to ( 441) AT2G29390 | Symbols: ATSMO2 | SMO2-2 (STEROL 4-ALPHA-METHYL-OXIDASE 2-2); 4-alpha-methyl-delta7-sterol-4alpha-methyl oxidase/ C-4 methylsterol oxidase | chr2:12610758-12611929 REVERSEhighly similar to ( 524) loc_os11g48020 12011.m08600 protein C-4 methylsterol oxidase, putative, expressed no original description	0.15	0.405	0.353	0.006	0.027	0.193	-0.333	-0.496	-0.48
11.8.2	lipid metabolism.'exotics' (steroids, squalene etc).methylsterol monooxygenase	mloc_64685.2	moderately similar to ( 343) AT4G22756 | Symbols: SMO1-2, ATSMO1, ATSMO1-2, SMO1 | SMO1-2 (STEROL C4-METHYL OXIDASE 1-2); 4,4-dimethyl-9beta,19-cyclopropylsterol-4alpha-methyl oxidase/ C-4 methylsterol oxidase/ catalytic | chr4:11955124-11956695 REVERSEmoderately similar to ( 417) loc_os03g01820 12003.m05726 protein C-4 methylsterol oxidase, putative, expressed no original description	-0.067	0.759	-0.215	0.121	0.275	0.224	-2.486	-3.956	-2.118
11.9.2.1	lipid metabolism.lipid degradation.lipases.triacylglycerol lipase	ak373483	moderately similar to ( 247) AT3G14360 | Symbols: | lipase class 3 family protein | chr3:4791596-4793534 FORWARDhighly similar to ( 610) loc_os05g06140 12005.m05141 protein lipase, putative, expressed no original description	2.412	-0.604	-0.255	2.383	0.049	-2.412	0.684	-3.388	-3.769
11.9.2.1	lipid metabolism.lipid degradation.lipases.triacylglycerol lipase	mloc_17852.2	moderately similar to ( 288) AT5G67050 | Symbols: | lipase class 3 family protein | chr5:26759482-26761165 REVERSEhighly similar to ( 689) loc_os04g56240 12004.m10515 protein triacylglycerol lipase, putative, expressed no original description	-0.268	0.374	0.433	-0.639	0.203	0.454	-2.127	-1.17	-0.281
11.9.2.1	lipid metabolism.lipid degradation.lipases.triacylglycerol lipase	mloc_39256.2	moderately similar to ( 322) AT4G18550 | Symbols: | lipase class 3 family protein | chr4:10225006-10226862 REVERSEmoderately similar to ( 440) loc_os05g49840 12005.m09054 protein triacylglycerol lipase, putative, expressed no original description	0.112	0.302	1.228	-1.261	0.129	0.557	-5.108	-4.283	-1.402
11.9.2.1	lipid metabolism.lipid degradation.lipases.triacylglycerol lipase	mloc_80878.1	moderately similar to ( 484) AT1G06800 | Symbols: | lipase class 3 family protein | chr1:2090109-2091443 REVERSEmoderately similar to ( 459) loc_os05g32380 12005.m07471 protein triacylglycerol lipase, putative, expressed no original description	2.271	1.145	4.761	-0.595	1.01	3.083	-2.537	-2.521	-0.608
11.9.3.4	lipid metabolism.lipid degradation.lysophospholipases.phospholipase A2	mloc_71053.1	weakly similar to ( 133) AT2G06925 | Symbols: ATSPLA2-ALPHA, PLA2-ALPHA | PLA2-ALPHA; phospholipase A2 | chr2:2842475-2843212 REVERSEweakly similar to ( 196) loc_os03g50030 12003.m09999 protein phospholipase A2, putative, expressed no original description	0.059	-1.449	-1.98	0.067	-0.813	-1.474	1.37	1.233	1.191
11.9.4.2	lipid metabolism.lipid degradation.beta-oxidation.acyl CoA DH	mloc_56833.1	nearly identical (1061) AT5G65110 | Symbols: ACX2, ATACX2 | ACX2 (ACYL-COA OXIDASE 2); acyl-CoA oxidase | chr5:26010060-26012482 REVERSEnearly identical (1043) ACOX2_CUCMA Acyl-coenzyme A oxidase, peroxisomal precursor (EC 1.3.3.6) (AOX) (Long-chain acyl-CoA oxidase) - Cucurbita maxima (Pumpkin) (Winter squash)nearly identical (1201) loc_os11g39220 12011.m28844 protein acyl-coenzyme A oxidase 1, …	0.28	0.036	-0.008	0.485	0.097	0.175	-0.215	-0.784	-0.605
11.9.4.5	lipid metabolism.lipid degradation.beta-oxidation.acyl-CoA thioesterase	mloc_34553.1	weakly similar to ( 118) AT1G04290 | Symbols: | thioesterase family protein | chr1:1147721-1148352 REVERSEweakly similar to ( 189) loc_os01g65950 12001.m12703 protein thioesterase superfamily member 2, putative, expressed no original description	1.1	0.618	-0.277	1.407	-0.371	-1.277	1.025	-3.413	-3.604
11.10.4	lipid metabolism.glycolipid synthesis.sulfolipid synthase	ak360376	highly similar to ( 587) AT5G01220 | Symbols: SQD2 | SQD2 (sulfoquinovosyldiacylglycerol 2); UDP-glycosyltransferase/ UDP-sulfoquinovose:DAG sulfoquinovosyltransferase/ transferase, transferring glycosyl groups | chr5:86907-89885 REVERSEhighly similar to ( 768) loc_os03g15840 12003.m07021 protein glycosyl transferase, group 1 family protein, putative, expressed no original description	0.13	-0.265	-0.448	0.13	-0.239	-0.414	0.409	0.244	0.17
11.10.4	lipid metabolism.glycolipid synthesis.sulfolipid synthase	mloc_61456.1	moderately similar to ( 414) AT5G01220 | Symbols: SQD2 | SQD2 (sulfoquinovosyldiacylglycerol 2); UDP-glycosyltransferase/ UDP-sulfoquinovose:DAG sulfoquinovosyltransferase/ transferase, transferring glycosyl groups | chr5:86907-89885 REVERSEhighly similar to ( 519) loc_os01g04920 12001.m150476 protein glycosyl transferase, group 1 family protein, putative, expressed no original description	0.036	0.164	0.359	0.41	-0.091	0.438	-0.631	-1.61	-0.469
12.1.1	N-metabolism.nitrate metabolism.NR	ak363196	nearly identical (1237) AT1G77760 | Symbols: NIA1, GNR1, NR1 | NIA1 (NITRATE REDUCTASE 1); nitrate reductase | chr1:29236005-29239367 REVERSEnearly identical (1760) NIA7_HORVU Nitrate reductase [NAD(P)H] (EC 1.7.1.2) - Hordeum vulgare (Barley)nearly identical (1554) loc_os02g53130 12002.m10342 protein nitrate reductase, putative, expressed no original description	1.224	1.077	2.45	-0.723	0.048	0.793	-1.27	-0.462	-0.384
12.1.1	N-metabolism.nitrate metabolism.NR	mloc_60358.1	nearly identical (1238) AT1G37130 | Symbols: NIA2, B29, NIA2-1, CHL3, NR, NR2, ATNR2 | NIA2 (NITRATE REDUCTASE 2); nitrate reductase (NADH)/ nitrate reductase | chr1:14158617-14161652 FORWARDnearly identical (1796) NIA1_HORVU Nitrate reductase [NADH] (EC 1.7.1.1) (NR) - Hordeum vulgare (Barley)nearly identical (1599) loc_os08g36480 12008.m07637 protein nitrate reductase 1, putative, expressed no …	-0.235	0.575	0.614	-0.355	0.246	0.576	-1.078	-0.807	-0.144
12.3.1	N-metabolism.N-degradation.glutamate dehydrogenase	mloc_69020.1	highly similar to ( 729) AT5G18170 | Symbols: GDH1 | GDH1 (GLUTAMATE DEHYDROGENASE 1); ATP binding / glutamate dehydrogenase [NAD(P)+]/ oxidoreductase | chr5:6006172-6008248 FORWARDhighly similar to ( 786) DHE3_MAIZE Glutamate dehydrogenase (EC 1.4.1.3) (GDH) - Zea mays (Maize)highly similar to ( 809) loc_os03g58040 12003.m35454 protein glutamate dehydrogenase, putative, expressed no original des…	0.31	-0.125	0.5	0.247	-0.26	0.165	-0.132	-1.187	-0.654
12.4	N-metabolism.misc	ak371919	weakly similar to ( 171) AT1G02020 | Symbols: | nitroreductase family protein | chr1:353214-354845 REVERSEmoderately similar to ( 302) loc_os10g11340 12010.m04462 protein oxidoreductase acting on NADH or NADPH nitrogenous group as acceptor, putative, expressed no original description	-0.253	-0.39	-0.296	0.088	-0.287	-0.001	0.483	0.293	0.913
12.4	N-metabolism.misc	mloc_40949.1	very weakly similar to (93.6) AT3G63510 | Symbols: | FAD binding / catalytic/ tRNA dihydrouridine synthase | chr3:23450615-23452682 FORWARDweakly similar to ( 115) loc_os04g20990 12004.m07252 protein tRNA-dihydrouridine synthase A, putative, expressed no original description	-0.186	-0.421	-0.709	-0.017	-0.365	-0.12	0.678	0.385	0.599
13.1.3.4.1	amino acid metabolism.synthesis.aspartate family.methionine.cystathionine gamma-synthase	ak353580	highly similar to ( 633) AT3G01120 | Symbols: MTO1, CGS, ATCYS1, CGS1 | MTO1 (METHIONINE OVERACCUMULATION 1); cystathionine gamma-synthase | chr3:39234-41865 REVERSEhighly similar to ( 824) loc_os03g25940 12003.m78868 protein cystathionine beta-lyase, putative, expressed no original description	-0.242	-0.396	-0.484	0.247	-0.137	-0.131	0.726	0.303	0.618
13.1.3.4.12	amino acid metabolism.synthesis.aspartate family.methionine.homocysteine S-methyltransferase	ak362947	moderately similar to ( 380) AT2G41040 | Symbols: | methyltransferase-related | chr2:17121499-17123064 FORWARDhighly similar to ( 516) loc_os06g43800 12006.m091748 protein S-adenosylmethionine-dependent methyltransferase, putative, expressed no original description	-0.144	-0.185	-0.266	0.043	-0.284	-0.008	0.422	0.331	0.54
13.1.3.4.13	amino acid metabolism.synthesis.aspartate family.methionine.methionine S-methyltransferase	ak368357	moderately similar to ( 232) AT2G43940 | Symbols: | thiol methyltransferase, putative | chr2:18196091-18197664 REVERSEmoderately similar to ( 323) loc_os03g62670 12003.m35520 protein S-adenosylmethionine-dependent methyltransferase/ methyltransferase/ thiopurine S-methyltransferase, putative, expressed no original description	-1.191	0.034	0.309	-1.67	0.149	0.718	-3.556	-0.513	0.515
13.1.3.5.2	amino acid metabolism.synthesis.aspartate family.lysine.dihydrodipicolinate reductase	ak252745.1	moderately similar to ( 308) AT5G52100 | Symbols: crr1 | crr1 (chlororespiration reduction 1); dihydrodipicolinate reductase | chr5:21170203-21172107 FORWARDmoderately similar to ( 385) loc_os03g02690 12003.m101161 protein dihydrodipicolinate reductase, putative, expressed no original description	-0.75	-0.57	-1.361	0.715	-0.293	-0.645	2.064	0.885	0.859
13.1.3.5.2	amino acid metabolism.synthesis.aspartate family.lysine.dihydrodipicolinate reductase	ak368319	moderately similar to ( 390) AT3G59890 | Symbols: | dihydrodipicolinate reductase family protein | chr3:22124497-22126491 REVERSEmoderately similar to ( 500) loc_os03g14120 12003.m34820 protein dihydrodipicolinate reductase, putative, expressed no original description	0.056	-0.408	0.061	0.49	-0.346	-0.2	1.449	0.291	0.015
13.1.3.6.1.1	amino acid metabolism.synthesis.aspartate family.misc.homoserine.aspartate kinase	ak376220	nearly identical (1281) AT1G31230 | Symbols: AK-HSDH I, AK-HSDH | AK-HSDH I (ASPARTATE KINASE-HOMOSERINE DEHYDROGENASE I); aspartate kinase/ homoserine dehydrogenase | chr1:11158744-11163055 REVERSEnearly identical (1537) AKH2_MAIZE Bifunctional aspartokinase/homoserine dehydrogenase 2, chloroplast precursor (AK-HD 2) (AK-HSDH 2) [Includes: Aspartokinase (EC 2.7.2.4); Homoserine dehydrogenase (EC…	-0.17	0.535	0.453	-0.251	0.015	0.426	-1.135	-0.883	-0.058
13.1.3.6.1.1	amino acid metabolism.synthesis.aspartate family.misc.homoserine.aspartate kinase	mloc_25403.2	moderately similar to ( 414) AT5G21060 | Symbols: | homoserine dehydrogenase family protein | chr5:7149153-7152745 REVERSEweakly similar to ( 155) AKH2_MAIZE Bifunctional aspartokinase/homoserine dehydrogenase 2, chloroplast precursor (AK-HD 2) (AK-HSDH 2) [Includes: Aspartokinase (EC 2.7.2.4); Homoserine dehydrogenase (EC 1.1.1.3)] - Zea mays (Maize)highly similar to ( 562) loc_os11g03470 12011.…	0.198	0.012	-0.031	0.142	-0.177	0.091	-0.037	-0.825	-0.556
13.1.3.6.1.2	amino acid metabolism.synthesis.aspartate family.misc.homoserine.aspartate semialdehyde dehydrogenase	ak359713	moderately similar to ( 487) AT1G14810 | Symbols: | semialdehyde dehydrogenase family protein | chr1:5102684-5104633 REVERSEhighly similar to ( 593) loc_os03g55280 12003.m10443 protein aspartate-semialdehyde dehydrogenase, putative, expressed no original description	0.075	-0.982	-0.8	0.819	-0.546	-0.608	1.158	0.241	0.331
13.1.4.1	amino acid metabolism.synthesis.branched chain group.common	ak368472	moderately similar to ( 377) AT5G11880 | Symbols: | diaminopimelate decarboxylase, putative / DAP carboxylase, putative | chr5:3827806-3829942 REVERSEmoderately similar to ( 412) loc_os02g24354 12002.m07582 protein diaminopimelate decarboxylase, putative, expressed no original description	0.046	0.107	0.103	0.203	0.074	0.018	-0.243	-0.397	-0.181
13.1.4.1.1	amino acid metabolism.synthesis.branched chain group.common.acetolactate synthase	ak361032	highly similar to ( 600) AT2G31810 | Symbols: | acetolactate synthase small subunit, putative | chr2:13524271-13528246 FORWARDhighly similar to ( 718) loc_os02g39570 12002.m33761 protein acetolactate synthase/ amino acid binding protein, putative, expressed no original description	0.061	-0.01	0.286	0	-0.148	0.224	-0.486	-0.556	-0.612
13.1.5.1.3	amino acid metabolism.synthesis.serine-glycine-cysteine group.serine.phosphoserine phosphatase	mloc_57724.1	moderately similar to ( 347) AT1G18640 | Symbols: PSP | PSP (3-PHOSPHOSERINE PHOSPHATASE); phosphoserine phosphatase | chr1:6416524-6418245 REVERSEmoderately similar to ( 442) loc_os11g41160 12011.m080049 protein phosphoserine phosphatase, chloroplast precursor, putative, expressed no original description	0.941	0.028	0.262	0.701	-0.177	-0.168	0.281	-1.06	-1.439
13.1.5.3.1	amino acid metabolism.synthesis.serine-glycine-cysteine group.cysteine.OASTL	ak248898.1	moderately similar to ( 493) AT4G14880 | Symbols: OASA1, CYTACS1, ATCYS-3A | OASA1 (O-ACETYLSERINE (THIOL) LYASE (OAS-TL) ISOFORM A1); cysteine synthase | chr4:8518209-8520050 REVERSEhighly similar to ( 585) CYSK_WHEAT Cysteine synthase (EC 2.5.1.47) (O-acetylserine sulfhydrylase) (O-acetylserine (Thiol)-lyase) (CSase A) (OAS-TL A) - Triticum aestivum (Wheat)highly similar to ( 539) loc_os12g4298…	0.292	0.231	0.114	-0.04	0.05	-0.163	-0.465	-0.241	-0.579
13.1.5.3.1	amino acid metabolism.synthesis.serine-glycine-cysteine group.cysteine.OASTL	ak363784	moderately similar to ( 308) AT2G43750 | Symbols: OASB, ACS1, CPACS1, ATCS-B | OASB (O-ACETYLSERINE (THIOL) LYASE B); cysteine synthase | chr2:18129604-18132322 REVERSEmoderately similar to ( 312) CYSKP_SPIOL Cysteine synthase, chloroplast precursor (EC 2.5.1.47) (O-acetylserine sulfhydrylase) (O-acetylserine (Thiol)-lyase) (CSase B) (CS-B) (OAS-TL B) - Spinacia oleracea (Spinach)highly similar t…	0.09	-0.598	-0.297	0.108	-0.331	-0.423	0.731	0.255	0.123
13.1.5.3.1	amino acid metabolism.synthesis.serine-glycine-cysteine group.cysteine.OASTL	mloc_65632.1	moderately similar to ( 412) AT3G03630 | Symbols: CS26 | CS26; cysteine synthase | chr3:878388-880400 REVERSEmoderately similar to ( 402) CYSKP_CAPAN Cysteine synthase, chloroplast precursor (EC 2.5.1.47) (O-acetylserine sulfhydrylase) (O-acetylserine (Thiol)-lyase) (CSase B) (CS-B) (OAS-TL B) - Capsicum annuum (Bell pepper)highly similar to ( 555) loc_os01g59920 12001.m12126 protein cysteine syn…	-0.415	-0.674	-0.393	0.379	-0.474	-0.014	1.755	0.735	1.117
13.1.5.3.1	amino acid metabolism.synthesis.serine-glycine-cysteine group.cysteine.OASTL	mloc_65981.3	moderately similar to ( 322) AT3G59760 | Symbols: OASC, ATCS-C | OASC (O-ACETYLSERINE (THIOL) LYASE ISOFORM C); ATP binding / cysteine synthase | chr3:22072661-22075345 REVERSEmoderately similar to ( 330) CYSKP_SPIOL Cysteine synthase, chloroplast precursor (EC 2.5.1.47) (O-acetylserine sulfhydrylase) (O-acetylserine (Thiol)-lyase) (CSase B) (CS-B) (OAS-TL B) - Spinacia oleracea (Spinach)highly s…	0.046	-0.593	-0.452	0.398	-0.428	-0.34	1.134	0.361	0.095
13.1.5.3.1	amino acid metabolism.synthesis.serine-glycine-cysteine group.cysteine.OASTL	mloc_9250.2	weakly similar to ( 105) AT3G59760 | Symbols: OASC, ATCS-C | OASC (O-ACETYLSERINE (THIOL) LYASE ISOFORM C); ATP binding / cysteine synthase | chr3:22072661-22075345 REVERSEweakly similar to ( 117) CYSK_WHEAT Cysteine synthase (EC 2.5.1.47) (O-acetylserine sulfhydrylase) (O-acetylserine (Thiol)-lyase) (CSase A) (OAS-TL A) - Triticum aestivum (Wheat)weakly similar to ( 117) loc_os12g42980 12012.m26…	-0.212	-0.397	-0.715	0.613	-0.271	-0.076	0.977	0.347	0.674
13.1.6.1.1	amino acid metabolism.synthesis.aromatic aa.chorismate.3-deoxy-D-arabino-heptulosonate 7-phosphate synthase	ak365214	highly similar to ( 718) AT4G33510 | Symbols: DHS2 | DHS2 (3-deoxy-d-arabino-heptulosonate 7-phosphate synthase); 3-deoxy-7-phosphoheptulonate synthase | chr4:16116496-16118233 FORWARDhighly similar to ( 723) AROF_SOLTU Phospho-2-dehydro-3-deoxyheptonate aldolase 1, chloroplast precursor (EC 2.5.1.54) (Phospho-2-keto-3-deoxyheptonate aldolase 1) (DAHP synthetase 1) (3-deoxy-D-arabino-heptulosonat…	-0.26	-0.158	-0.251	0.412	-0.171	-0.011	1.56	0.753	0.972
13.1.6.5.5	amino acid metabolism.synthesis.aromatic aa.tryptophan.tryptophan synthase	mloc_59863.1	moderately similar to ( 314) AT4G02610 | Symbols: | tryptophan synthase, alpha subunit, putative | chr4:1147662-1149217 FORWARDmoderately similar to ( 346) TRPA_MAIZE Indole-3-glycerol phosphate lyase, chloroplast precursor (EC 4.1.2.8) (Indole synthase) (Tryptophan synthase alpha chain) (EC 4.2.1.20) (Benzoxazineless 1) - Zea mays (Maize)moderately similar to ( 385) loc_os03g58300 12003.m10741 p…	0.872	1.806	3.534	-0.092	-0.038	0.676	-0.275	-0.09	0.249
13.2.2.3	amino acid metabolism.degradation.glutamate family.arginine	mloc_65968.1	highly similar to ( 581) AT4G08900 | Symbols: | arginase | chr4:5703499-5705180 FORWARDhighly similar to ( 503) ARGI_SOYBN Arginase (EC 3.5.3.1) - Glycine max (Soybean)highly similar to ( 613) loc_os04g01590 12004.m05476 protein arginase, putative, expressed no original description	0.075	0.229	0.462	-0.309	0.073	0.427	-0.411	-0.429	-0.169
13.2.2.3	amino acid metabolism.degradation.glutamate family.arginine	mloc_78110.1	weakly similar to ( 122) AT2G34470 | Symbols: UREG, PSKF109 | UREG (UREASE ACCESSORY PROTEIN G); ATP binding / metal ion binding / nickel ion binding / nucleotide binding | chr2:14530900-14532411 REVERSEweakly similar to ( 123) loc_os05g49050 12005.m08975 protein urease accessory protein ureG, putative, expressed no original description	0.306	0.785	0.028	-1.869	-2.366	-2.33	0.531	-0.112	0.327
13.2.3.2	amino acid metabolism.degradation.aspartate family.threonine	mloc_12359.2	moderately similar to ( 441) AT1G67280 | Symbols: | lactoylglutathione lyase, putative / glyoxalase I, putative | chr1:25188563-25190134 REVERSEhighly similar to ( 553) LGUL_ORYSA Lactoylglutathione lyase (EC 4.4.1.5) (Methylglyoxalase) (Aldoketomutase) (Glyoxalase I) (Glx I) (Ketone-aldehyde mutase) (S-D-lactoylglutathione methylglyoxal lyase) (Allergen Ory s ?) (Allergen Glb33) (PP33) - Oryza s…	0.416	0.082	0.2	0.174	-0.085	-0.096	-0.123	-0.828	-0.644
13.2.6.2	amino acid metabolism.degradation.aromatic aa.tyrosine	ak361925	moderately similar to ( 483) AT5G36160 | Symbols: | aminotransferase-related | chr5:14233261-14235129 REVERSEhighly similar to ( 665) loc_os02g19924 12002.m07233 protein tyrosine aminotransferase, putative, expressed no original description	-0.767	-0.631	-0.602	0.16	-0.147	-0.186	1.639	0.778	0.442
13.2.6.2	amino acid metabolism.degradation.aromatic aa.tyrosine	mloc_14553.1	moderately similar to ( 341) AT5G36160 | Symbols: | aminotransferase-related | chr5:14233261-14235129 REVERSEmoderately similar to ( 450) loc_os02g19970 12002.m33655 protein tyrosine aminotransferase, putative, expressed no original description	-0.707	-0.639	-0.303	-0.104	-0.095	0.236	0.298	-0.041	0.468
13.2.6.2	amino acid metabolism.degradation.aromatic aa.tyrosine	mloc_4361.1	moderately similar to ( 430) AT5G53970 | Symbols: | aminotransferase, putative | chr5:21910676-21912594 FORWARDvery weakly similar to (86.7) 1A12_CUCMA 1-aminocyclopropane-1-carboxylate synthase CMA101 (EC 4.4.1.14) (ACC synthase) (S-adenosyl-L-methionine methylthioadenosine-lyase) - Cucurbita maxima (Pumpkin) (Winter squash)highly similar to ( 656) loc_os02g20360 12002.m33659 protein tyrosine am…	0.09	0.253	0.917	-0.276	0.159	0.539	-0.783	-0.572	-0.466
13.2.6.2	amino acid metabolism.degradation.aromatic aa.tyrosine	mloc_4787.2	moderately similar to ( 223) AT1G77670 | Symbols: | aminotransferase class I and II family protein | chr1:29189043-29190901 REVERSEhighly similar to ( 604) loc_os10g34350 12010.m06261 protein kynurenine--oxoglutarate transaminase 1, putative, expressed no original description	-0.323	-1.701	-1.605	0.682	-0.948	-1.205	2.104	0.816	0.511
14.1	S-assimilation.ATPS	ak356013	highly similar to ( 666) AT1G19920 | Symbols: APS2, ASA1 | APS2; sulfate adenylyltransferase (ATP) | chr1:6914835-6916657 REVERSEhighly similar to ( 669) loc_os04g02050 12004.m35236 protein bifunctional 3-phosphoadenosine 5-phosphosulfate synthetase 2, putative, expressed no original description	-0.433	-0.206	-0.17	0.022	0.215	0.153	-0.205	0.27	0.666
14.2	S-assimilation.APR	mloc_34830.1	highly similar to ( 618) AT4G04610 | Symbols: APR1, APR, PRH19, ATAPR1 | APR1 (APS REDUCTASE 1); adenylyl-sulfate reductase | chr4:2325069-2326718 FORWARDhighly similar to ( 681) loc_os07g32570 12007.m07520 protein OsAPRL1 - Oryza sativa adenosine 5'-phosphosulfate reductase-like, expressed no original description	0.305	0.105	0.011	0.093	0.007	0.017	-0.631	-0.368	-0.217
14.3	S-assimilation.sulfite redox	mloc_64246.1	very weakly similar to (94.0) AT5G04590 | Symbols: SIR | SIR; sulfite reductase (ferredoxin)/ sulfite reductase | chr5:1319404-1322298 FORWARDweakly similar to ( 135) loc_os05g42350 12005.m08408 protein sulfite reductase, putative, expressed no original description	-0.012	0.165	0.111	0.047	0.184	0.424	-0.628	-0.645	-0.336
15.2	metal handling.binding, chelation and storage	ak249342.1	weakly similar to ( 171) AT5G63530 | Symbols: ATFP3, FP3 | ATFP3; metal ion binding / transition metal ion binding | chr5:25433423-25435614 FORWARDmoderately similar to ( 225) loc_os04g32030 12004.m08302 protein ATFP3, putative, expressed no original description	-0.612	-0.613	-0.853	0.541	0.023	-0.108	0.74	0.103	0.295
15.2	metal handling.binding, chelation and storage	ak250170.1	highly similar to ( 776) AT4G36390 | Symbols: | radical SAM domain-containing protein / TRAM domain-containing protein | chr4:17194746-17197054 REVERSEhighly similar to ( 922) CK5P1_ORYSA CDK5RAP1-like protein - Oryza sativa (Rice)highly similar to ( 922) loc_os11g38030 12011.m07650 protein CDK5RAP1-like protein, putative, expressed no original description	-0.387	-0.266	-0.395	0.12	-0.073	0.117	0.312	0.048	0.412
15.2	metal handling.binding, chelation and storage	ak251315.1	weakly similar to ( 171) AT5G63530 | Symbols: ATFP3, FP3 | ATFP3; metal ion binding / transition metal ion binding | chr5:25433423-25435614 FORWARDmoderately similar to ( 225) loc_os04g32030 12004.m08302 protein ATFP3, putative, expressed no original description	-0.531	-0.513	-0.867	0.567	-0.007	-0.08	0.729	0.108	0.266
15.2	metal handling.binding, chelation and storage	ak367163	moderately similar to ( 275) AT1G56430 | Symbols: ATNAS4, NAS4 | NAS4 (NICOTIANAMINE SYNTHASE 4); nicotianamine synthase | chr1:21137023-21137997 FORWARDhighly similar to ( 594) NAS9_HORVU Nicotianamine synthase 9 (EC 2.5.1.43) (S-adenosyl-L-methionine:S-adenosyl-L-methionine:S-adenosyl-methionine 3-amino-3-carboxypropyltransferase 9) - Hordeum vulgare (Barley)moderately similar to ( 430) loc_os0…	-0.227	0.099	0.154	-0.007	0.278	0.393	-0.633	-0.646	-0.241
15.2	metal handling.binding, chelation and storage	mloc_38510.1	moderately similar to ( 280) AT2G40300 | Symbols: ATFER4 | ATFER4 (ferritin 4); binding / ferric iron binding / oxidoreductase/ transition metal ion binding | chr2:16831501-16833214 REVERSEmoderately similar to ( 340) FRI1_MAIZE Ferritin-1, chloroplast precursor (EC 1.16.3.1) (ZmFer1) - Zea mays (Maize)moderately similar to ( 346) loc_os12g01530 12012.m26727 protein ferritin-1, chloroplast precur…	0.285	-0.177	-0.414	0.722	-0.204	-0.143	1.447	0.227	0.07
15.2	metal handling.binding, chelation and storage	mloc_57382.1	weakly similar to ( 105) AT1G53030 | Symbols: | cytochrome c oxidase copper chaperone family protein | chr1:19760224-19760442 REVERSEweakly similar to ( 135) loc_os02g55134 12002.m100588 protein cytochrome c oxidase copper chaperone, putative, expressed no original description	-0.074	0.246	0.906	-1.297	-0.079	0.778	-1.531	-0.502	0.232
15.3	metal handling.regulation	mloc_36909.1	moderately similar to ( 302) AT2G01770 | Symbols: VIT1 | VIT1 (vacuolar iron transporter 1); iron ion transmembrane transporter | chr2:334775-336425 REVERSEmoderately similar to ( 388) loc_os09g23300 12009.m05487 protein protein CCC1, putative, expressed no original description	-0.048	0.233	0.163	-0.305	0.942	1.07	-1.07	-0.122	-0.025
15.3	metal handling.regulation	mloc_61500.3	moderately similar to ( 296) AT2G01770 | Symbols: VIT1 | VIT1 (vacuolar iron transporter 1); iron ion transmembrane transporter | chr2:334775-336425 REVERSEmoderately similar to ( 358) loc_os04g38940 12004.m35331 protein protein CCC1, putative, expressed no original description	-0.143	-0.313	-0.194	0.076	-0.099	-0.138	0.646	0.198	0.125
16.1.1.10	secondary metabolism.isoprenoids.non-mevalonate pathway.geranylgeranyl pyrophosphate synthase	ak363280	moderately similar to ( 307) AT4G36810 | Symbols: GGPS1 | GGPS1 (GERANYLGERANYL PYROPHOSPHATE SYNTHASE 1); farnesyltranstransferase | chr4:17343513-17344628 FORWARDmoderately similar to ( 317) GGPPS_HEVBR Geranylgeranyl pyrophosphate synthetase, chloroplast precursor (GGPP synthetase) [Includes: Dimethylallyltranstransferase (EC 2.5.1.1); Geranyltranstransferase (EC 2.5.1.10); Farnesyltranstransf…	-0.367	-0.689	-0.022	-0.058	-0.503	-0.019	0.644	0.253	0.616
16.1.1.10	secondary metabolism.isoprenoids.non-mevalonate pathway.geranylgeranyl pyrophosphate synthase	ak367345	weakly similar to ( 130) AT4G36810 | Symbols: GGPS1 | GGPS1 (GERANYLGERANYL PYROPHOSPHATE SYNTHASE 1); farnesyltranstransferase | chr4:17343513-17344628 FORWARDweakly similar to ( 135) GGPPS_HEVBR Geranylgeranyl pyrophosphate synthetase, chloroplast precursor (GGPP synthetase) [Includes: Dimethylallyltranstransferase (EC 2.5.1.1); Geranyltranstransferase (EC 2.5.1.10); Farnesyltranstransferase (E…	-0.195	-0.844	-0.32	0.268	-0.697	-0.38	1.208	0.255	0.341
16.1.2.7	secondary metabolism.isoprenoids.mevalonate pathway.isopentenyl pyrophosphate:dimethyllallyl pyrophosphate isomerase	ak250098.1	moderately similar to ( 402) AT3G02780 | Symbols: IPP2, IPIAT1, IDI2 | IPP2 (ISOPENTENYL PYROPHOSPHATE:DIMETHYLALLYL PYROPHOSPHATE ISOMERASE 2); isopentenyl-diphosphate delta-isomerase | chr3:602578-604648 REVERSEmoderately similar to ( 436) loc_os07g36190 12007.m07872 protein isopentenyl-diphosphate delta-isomerase II, putative, expressed no original description	-0.065	0.098	0.189	-0.415	0.189	0.177	-1.402	-0.33	0.016
16.1.2.9	secondary metabolism.isoprenoids.mevalonate pathway.farnesyl pyrophosphate synthetase	ak252036.1	highly similar to ( 513) AT5G47770 | Symbols: FPS1 | FPS1 (FARNESYL DIPHOSPHATE SYNTHASE 1); dimethylallyltranstransferase/ geranyltranstransferase | chr5:19345297-19347415 FORWARDhighly similar to ( 623) FPPS_MAIZE Farnesyl pyrophosphate synthetase (FPP synthetase) (FPS) (Farnesyl diphosphate synthetase) [Includes: Dimethylallyltranstransferase (EC 2.5.1.1); Geranyltranstransferase (EC 2.5.1.10)…	0.718	0.014	0.203	0.393	-0.252	-0.013	0.316	-1.291	-0.781
16.1.3	secondary metabolism.isoprenoids.tocopherol biosynthesis	ak363430	highly similar to ( 502) AT3G11945 | Symbols: ATHST | homogentisate farnesyltransferase/ homogentisate geranylgeranyltransferase/ homogentisate solanesyltransferase | chr3:3780041-3782880 REVERSEhighly similar to ( 608) loc_os07g38850 12007.m08130 protein prenyltransferase/ zinc ion binding protein, putative, expressed no original description	-0.187	-0.367	-0.557	0.182	0.047	-0.001	0.029	0.16	0.392
16.1.3.3	secondary metabolism.isoprenoids.tocopherol biosynthesis.MPBQ/MSBQ methyltransferase	ak251322.1	moderately similar to ( 380) AT3G63410 | Symbols: APG1, VTE3, IEP37, E37 | APG1 (ALBINO OR PALE GREEN MUTANT 1); 2-methyl-6-phytyl-1,4-benzoquinone methyltransferase/ S-adenosylmethionine-dependent methyltransferase/ methyltransferase | chr3:23415816-23417002 REVERSEmoderately similar to ( 393) IN37_SPIOL 37 kDa inner envelope membrane protein, chloroplast precursor (E37) - Spinacia oleracea (Spi…	1.92	0.104	-1.442	2.218	0.168	-0.681	1.651	-1.472	-2.061
16.1.4	secondary metabolism.isoprenoids.carotenoids	ak356120	moderately similar to ( 417) AT3G09580 | Symbols: | amine oxidase family protein | chr3:2942614-2944047 REVERSEhighly similar to ( 706) loc_os07g43370 12007.m08565 protein oxidoreductase, putative, expressed no original description	0.102	-0.368	-0.548	0.393	-0.175	-0.599	0.798	0.493	0.406
16.1.4	secondary metabolism.isoprenoids.carotenoids	ak375845	moderately similar to ( 365) AT3G09580 | Symbols: | amine oxidase family protein | chr3:2942614-2944047 REVERSEhighly similar to ( 601) loc_os07g43370 12007.m08565 protein oxidoreductase, putative, expressed no original description	-0.078	-0.4	-0.185	-0.035	-0.051	-0.417	0.562	0.606	0.556
16.1.4.2	secondary metabolism.isoprenoids.carotenoids.phytoene dehydrogenase	mloc_10702.4	highly similar to ( 899) AT4G14210 | Symbols: PDS3, PDS, PDE226 | PDS3 (PHYTOENE DESATURASE 3); phytoene dehydrogenase | chr4:8190426-8194769 REVERSEnearly identical (1051) CRTI_ORYSA Phytoene dehydrogenase, chloroplast precursor (EC 1.14.99.-) (Phytoene desaturase) - Oryza sativa (Rice)nearly identical (1051) loc_os03g08570 12003.m06365 protein phytoene dehydrogenase, chloroplast precursor, puta…	-0.376	-0.297	-0.149	0.045	-0.305	0.008	0.57	0.32	0.438
16.1.4.3	secondary metabolism.isoprenoids.carotenoids.zeta-carotene desaturase	ak358126	highly similar to ( 562) AT3G04870 | Symbols: ZDS, PDE181 | ZDS (ZETA-CAROTENE DESATURASE); carotene 7,8-desaturase | chr3:1342842-1346189 FORWARDhighly similar to ( 652) ZDS_MAIZE Zeta-carotene desaturase, chloroplast precursor (EC 1.14.99.30) (Carotene 7,8-desaturase) - Zea mays (Maize)highly similar to ( 659) loc_os07g10490 12007.m05504 protein zeta-carotene desaturase, chloroplast precursor, …	-0.406	-0.182	-0.097	-0.188	-0.104	0.22	0.182	0.162	0.486
16.1.4.3	secondary metabolism.isoprenoids.carotenoids.zeta-carotene desaturase	ak365074	highly similar to ( 895) AT3G04870 | Symbols: ZDS, PDE181 | ZDS (ZETA-CAROTENE DESATURASE); carotene 7,8-desaturase | chr3:1342842-1346189 FORWARDhighly similar to ( 991) ZDS_MAIZE Zeta-carotene desaturase, chloroplast precursor (EC 1.14.99.30) (Carotene 7,8-desaturase) - Zea mays (Maize)nearly identical (1032) loc_os07g10490 12007.m05504 protein zeta-carotene desaturase, chloroplast precursor, p…	-0.411	-0.154	-0.172	-0.094	-0.07	0.208	0.226	0.27	0.541
16.1.4.6	secondary metabolism.isoprenoids.carotenoids.carotenoid beta ring hydroxylase	ak370213	moderately similar to ( 324) AT4G25700 | Symbols: BETA-OHASE 1, B1, chy1 | BETA-OHASE 1 (BETA-HYDROXYLASE 1); carotene beta-ring hydroxylase | chr4:13094965-13095866 REVERSEmoderately similar to ( 358) loc_os03g03370 12003.m34991 protein beta-carotene hydroxylase, putative, expressed no original description	-0.22	0.222	0.187	-0.43	0.09	0.129	-0.903	-0.383	0.014
16.1.4.21	secondary metabolism.isoprenoids.carotenoids.violaxanthin de-epoxidase	mloc_43271.1	highly similar to ( 671) AT2G21860 | Symbols: | violaxanthin de-epoxidase-related | chr2:9318333-9319990 REVERSEhighly similar to ( 842) loc_os01g51860 12001.m42522 protein violaxanthin de-epoxidase family protein, expressed no original description	-0.49	-0.345	-0.49	0.34	-0.096	-0.065	1.025	0.785	0.856
16.1.4.21	secondary metabolism.isoprenoids.carotenoids.violaxanthin de-epoxidase	mloc_61961.2	highly similar to ( 558) AT1G08550 | Symbols: NPQ1, AVDE1 | NPQ1 (NON-PHOTOCHEMICAL QUENCHING 1); violaxanthin de-epoxidase | chr1:2707462-2709387 FORWARDhighly similar to ( 685) loc_os04g31040 12004.m35285 protein violaxanthin de-epoxidase, putative, expressed no original description	-0.444	-0.467	-0.962	0.243	-0.244	-0.282	0.729	0.521	0.648
16.1.5	secondary metabolism.isoprenoids.terpenoids	mloc_12039.2	moderately similar to ( 236) AT5G23960 | Symbols: ATTPS21, TPS21 | TPS21 (TERPENE SYNTHASE 21); (-)-E-beta-caryophyllene synthase/ alpha-humulene synthase | chr5:8092969-8095128 FORWARDmoderately similar to ( 323) DCS1_GOSHI (+)-delta-cadinene synthase (EC 4.2.3.13) (D-cadinene synthase) - Gossypium hirsutum (Upland cotton)moderately similar to ( 472) loc_os04g27190 12004.m35275 protein terpene s…	-1.437	-0.989	-1.245	-0.849	0.062	0.753	0.404	1.244	2.02
16.1.5	secondary metabolism.isoprenoids.terpenoids	mloc_59480.2	moderately similar to ( 277) AT5G23960 | Symbols: ATTPS21, TPS21 | TPS21 (TERPENE SYNTHASE 21); (-)-E-beta-caryophyllene synthase/ alpha-humulene synthase | chr5:8092969-8095128 FORWARDmoderately similar to ( 331) DCS1_GOSHI (+)-delta-cadinene synthase (EC 4.2.3.13) (D-cadinene synthase) - Gossypium hirsutum (Upland cotton)highly similar to ( 658) loc_os08g04500 12008.m04593 protein terpene synth…	-0.249	0.581	0.15	-0.016	0.514	0.84	-0.953	-1.032	-0.097
16.1.5	secondary metabolism.isoprenoids.terpenoids	mloc_68780.1	moderately similar to ( 239) AT1G61680 | Symbols: TPS14, ATTPS14 | TPS14 (TERPENE SYNTHASE 14); S-linalool synthase | chr1:22772455-22774687 REVERSEweakly similar to ( 184) DCS1_GOSHI (+)-delta-cadinene synthase (EC 4.2.3.13) (D-cadinene synthase) - Gossypium hirsutum (Upland cotton)highly similar to ( 595) loc_os02g02930 12002.m05643 protein terpene synthase 2, putative, expressed no original de…	-1.953	-0.314	-0.46	-1.095	0.331	0.771	0.048	0.955	1.477
16.2	secondary metabolism.phenylpropanoids	ak354831	weakly similar to ( 186) AT1G31490 | Symbols: | transferase family protein | chr1:11271744-11273078 REVERSEhighly similar to ( 619) loc_os06g05750 12006.m05301 protein transferase, putative, expressed no original description	0.315	0.111	0.614	-0.003	-0.024	0.157	-0.605	-0.9	-0.54
16.2	secondary metabolism.phenylpropanoids	mloc_19305.1	weakly similar to ( 147) AT4G35160 | Symbols: | O-methyltransferase family 2 protein | chr4:16730989-16732808 REVERSEmoderately similar to ( 238) ZRP4_MAIZE O-methyltransferase ZRP4 (EC 2.1.1.-) (OMT) - Zea mays (Maize)highly similar to ( 563) loc_os11g20090 12011.m06084 protein O-methyltransferase ZRP4, putative, expressed no original description	0.953	0.639	-0.083	0.64	-0.116	-0.568	0.74	-1.048	-1.491
16.2	secondary metabolism.phenylpropanoids	mloc_45824.1	weakly similar to ( 127) loc_os08g43020 12008.m08279 protein transferase, putative no original description	0.168	-0.015	0.072	0.395	0.112	0.174	-0.197	-0.525	-0.747
16.2	secondary metabolism.phenylpropanoids	mloc_7754.3	moderately similar to ( 299) AT3G62160 | Symbols: | transferase family protein | chr3:23014333-23015808 REVERSEweakly similar to ( 128) HCBT2_DIACA Anthranilate N-benzoyltransferase protein 2 (EC 2.3.1.144) (Anthranilate N-hydroxycinnamoyl/benzoyltransferase 2) - Dianthus caryophyllus (Carnation) (Clove pink)highly similar to ( 733) loc_os06g39470 12006.m08485 protein 10-deacetylbaccatin III 10-O…	1.011	0.046	-0.112	1.292	0.147	-0.154	1.202	-0.861	-0.916
16.2.1.3	secondary metabolism.phenylpropanoids.lignin biosynthesis.4CL	mloc_7534.2	highly similar to ( 516) AT1G30520 | Symbols: AAE14 | AAE14 (Acyl-Activating Enzyme 14); AMP binding / o-succinylbenzoate-CoA ligase | chr1:10811039-10813546 FORWARDweakly similar to ( 155) 4CL2_SOYBN 4-coumarate--CoA ligase 2 (EC 6.2.1.12) (4CL 2) (4-coumaroyl-CoA synthase 2) (Clone 4CL16) - Glycine max (Soybean)moderately similar to ( 390) loc_os08g03630 12008.m04507 protein AMP binding protein…	-0.48	-0.722	-1.656	0.519	-0.187	-0.648	0.648	0.326	0.393
16.2.1.4	secondary metabolism.phenylpropanoids.lignin biosynthesis.HCT	mloc_45824.1	weakly similar to ( 127) loc_os08g43020 12008.m08279 protein transferase, putative no original description	0.168	-0.015	0.072	0.395	0.112	0.174	-0.197	-0.525	-0.747
16.2.1.6	secondary metabolism.phenylpropanoids.lignin biosynthesis.CCoAOMT	mloc_59507.3	moderately similar to ( 338) AT3G62000 | Symbols: | O-methyltransferase family 3 protein | chr3:22959441-22961180 REVERSEweakly similar to ( 158) CAMT_PETCR Caffeoyl-CoA O-methyltransferase (EC 2.1.1.104) (Trans-caffeoyl-CoA 3-O-methyltransferase) (CCOAMT) (CCOAOMT) - Petroselinum crispum (Parsley) (Petroselinum hortense)moderately similar to ( 393) loc_os08g05790 12008.m080088 protein caffeoyl-C…	-0.269	-0.083	-0.349	-0.046	-0.322	0.105	0.516	0.28	0.383
16.5.99.1	secondary metabolism.sulfur-containing.misc.alliinase	ak362306	moderately similar to ( 416) AT1G34060 | Symbols: | alliinase family protein | chr1:12396561-12398299 REVERSEhighly similar to ( 649) loc_os01g52010 12001.m11376 protein alliin lyase precursor, putative, expressed no original description	-0.535	0.309	0.813	-0.651	0.17	1.075	-1.725	-1.013	0.109
16.7	secondary metabolism.wax	mloc_70751.2	highly similar to ( 744) AT5G57800 | Symbols: FLP1, YRE, CER3, WAX2 | CER3 (ECERIFERUM 3); binding / catalytic/ iron ion binding / oxidoreductase | chr5:23420589-23423832 FORWARDhighly similar to ( 998) loc_os09g25850 12009.m05737 protein gl1 protein, putative, expressed no original description	-0.19	-0.681	-0.374	0.175	-0.097	0.125	0.166	-0.055	0.434
16.8.2	secondary metabolism.flavonoids.chalcones	mloc_80571.3	moderately similar to ( 219) AT3G55120 | Symbols: TT5, A11, CFI | TT5 (TRANSPARENT TESTA 5); chalcone isomerase | chr3:20430248-20431415 REVERSEmoderately similar to ( 297) CFI_MAIZE Chalcone--flavonone isomerase (EC 5.5.1.6) (Chalcone isomerase) - Zea mays (Maize)moderately similar to ( 314) loc_os03g60509 12003.m10939 protein expressed protein no original description	0.159	-0.087	-0.842	1.117	0.608	-0.152	0.828	-0.011	-0.223
16.8.3	secondary metabolism.flavonoids.dihydroflavonols	mloc_21668.1	weakly similar to ( 108) loc_os01g35970 12001.m09894 protein transposon protein, putative, Mariner sub-class no original description	-0.541	-0.463	-0.965	-0.087	-0.197	0.053	0.518	0.393	0.889
16.8.3.1	secondary metabolism.flavonoids.dihydroflavonols.dihydroflavonol 4-reductase	ak249019.1	moderately similar to ( 372) AT2G33590 | Symbols: | cinnamoyl-CoA reductase family | chr2:14224622-14226365 FORWARDmoderately similar to ( 216) DFRA_MAIZE Dihydroflavonol-4-reductase (EC 1.1.1.219) (DFR) (Dihydrokaempferol 4-reductase) - Zea mays (Maize)highly similar to ( 509) loc_os06g41810 12006.m08713 protein dihydroflavonol-4-reductase, putative, expressed no original description	-0.246	0.557	1.382	-1.276	0.129	1.229	-2.097	-1.251	-0.084
16.8.3.1	secondary metabolism.flavonoids.dihydroflavonols.dihydroflavonol 4-reductase	ak364861	moderately similar to ( 228) AT1G61720 | Symbols: BAN | BAN (BANYULS); oxidoreductase | chr1:22791326-22792757 REVERSEweakly similar to ( 167) DFRA_MAIZE Dihydroflavonol-4-reductase (EC 1.1.1.219) (DFR) (Dihydrokaempferol 4-reductase) - Zea mays (Maize)moderately similar to ( 309) loc_os04g53850 12004.m35472 protein leucoanthocyanidin reductase, putative, expressed no original description	0.73	0.126	-0.026	0.561	-0.144	-0.138	-0.044	-1.136	-0.915
16.8.3.1	secondary metabolism.flavonoids.dihydroflavonols.dihydroflavonol 4-reductase	ak372877	moderately similar to ( 317) AT1G76470 | Symbols: | 3-beta-hydroxy-delta5-steroid dehydrogenase/ binding / catalytic/ cinnamoyl-CoA reductase | chr1:28689955-28691405 REVERSEweakly similar to ( 181) DFRA_VITVI Dihydroflavonol-4-reductase (EC 1.1.1.219) (DFR) (Dihydrokaempferol 4-reductase) - Vitis vinifera (Grape)moderately similar to ( 471) loc_os09g31502 12009.m22008 protein dihydroflavonol-4-r…	1.112	1.824	-0.315	1.801	1.338	0.055	-1.938	-2.705	-3.076
16.8.3.1	secondary metabolism.flavonoids.dihydroflavonols.dihydroflavonol 4-reductase	mloc_24621.1	very weakly similar to (80.9) loc_os07g40986 12007.m79911 protein dihydroflavonol-4-reductase, putative, expressed no original description	-0.91	-0.188	0.08	-1.14	-0.582	-0.016	0.439	0.448	0.869
16.8.3.1	secondary metabolism.flavonoids.dihydroflavonols.dihydroflavonol 4-reductase	mloc_28841.3	very weakly similar to (99.8) loc_os09g31514 12009.m22250 protein dihydroflavonol-4-reductase, putative, expressed no original description	0.069	-0.438	-1.257	0.644	-0.577	-0.583	1.385	0.554	0.894
16.8.3.1	secondary metabolism.flavonoids.dihydroflavonols.dihydroflavonol 4-reductase	mloc_3543.1	moderately similar to ( 362) AT5G58490 | Symbols: | cinnamoyl-CoA reductase family | chr5:23643068-23644455 FORWARDweakly similar to ( 167) DFRA_VITVI Dihydroflavonol-4-reductase (EC 1.1.1.219) (DFR) (Dihydrokaempferol 4-reductase) - Vitis vinifera (Grape)moderately similar to ( 481) loc_os03g60380 12003.m10928 protein dihydroflavonol-4-reductase, putative, expressed no original description	-0.088	-0.124	0.07	0.093	0.125	0.388	-1.023	-0.975	-0.191
16.8.3.1	secondary metabolism.flavonoids.dihydroflavonols.dihydroflavonol 4-reductase	mloc_62927.1	moderately similar to ( 292) AT1G76470 | Symbols: | 3-beta-hydroxy-delta5-steroid dehydrogenase/ binding / catalytic/ cinnamoyl-CoA reductase | chr1:28689955-28691405 REVERSEweakly similar to ( 183) DFRA_VITVI Dihydroflavonol-4-reductase (EC 1.1.1.219) (DFR) (Dihydrokaempferol 4-reductase) - Vitis vinifera (Grape)moderately similar to ( 343) loc_os09g31502 12009.m22008 protein dihydroflavonol-4-r…	0.63	-0.489	0.57	0.072	0.112	0.256	-0.822	-1.018	-1.085
16.8.3.1	secondary metabolism.flavonoids.dihydroflavonols.dihydroflavonol 4-reductase	mloc_71382.1	moderately similar to ( 280) AT1G61720 | Symbols: BAN | BAN (BANYULS); oxidoreductase | chr1:22791326-22792757 REVERSEmoderately similar to ( 221) DFRA_MAIZE Dihydroflavonol-4-reductase (EC 1.1.1.219) (DFR) (Dihydrokaempferol 4-reductase) - Zea mays (Maize)moderately similar to ( 446) loc_os04g53850 12004.m35472 protein leucoanthocyanidin reductase, putative, expressed no original description	1.103	0.379	-0.598	1.29	0.133	-0.578	0.551	-0.961	-1.959
16.8.3.2	secondary metabolism.flavonoids.dihydroflavonols.flavanone 3-hydroxylase	mloc_73106.1	weakly similar to ( 115) AT4G16330 | Symbols: | oxidoreductase/ oxidoreductase, acting on paired donors, with incorporation or reduction of molecular oxygen, 2-oxoglutarate as one donor, and incorporation of one atom each of oxygen into both donors | chr4:9226298-9227235 REVERSEweakly similar to ( 160) loc_os06g06720 12006.m05397 protein flavonol synthase/flavanone 3-hydroxylase, putative, expres…	0.303	0.147	0.107	0.243	0.042	-0.011	-0.497	-0.428	-0.237
16.8.5.1	secondary metabolism.flavonoids.isoflavones.isoflavone reductase	ak252564.1	moderately similar to ( 416) AT1G32100 | Symbols: ATPRR1, PRR1 | PRR1 (PINORESINOL REDUCTASE 1); pinoresinol reductase | chr1:11546472-11547953 REVERSEmoderately similar to ( 248) IFRH_SOLTU Isoflavone reductase homolog (EC 1.3.1.-) (CP100) - Solanum tuberosum (Potato)moderately similar to ( 488) loc_os12g16410 12012.m26884 protein isoflavone reductase, putative, expressed no original description	1.64	0.008	-1.009	1.69	-0.009	-1.198	0.765	-1.894	-3.199
16.8.5.1	secondary metabolism.flavonoids.isoflavones.isoflavone reductase	ak373544	moderately similar to ( 280) AT1G32100 | Symbols: ATPRR1, PRR1 | PRR1 (PINORESINOL REDUCTASE 1); pinoresinol reductase | chr1:11546472-11547953 REVERSEweakly similar to ( 184) IFRH_SOLTU Isoflavone reductase homolog (EC 1.3.1.-) (CP100) - Solanum tuberosum (Potato)moderately similar to ( 333) loc_os12g16410 12012.m26884 protein isoflavone reductase, putative, expressed no original description	1.581	0.052	-0.775	1.682	0.094	-1.197	0.634	-1.95	-3.482
16.8.5.1	secondary metabolism.flavonoids.isoflavones.isoflavone reductase	mloc_68567.1	moderately similar to ( 385) AT1G75290 | Symbols: | oxidoreductase, acting on NADH or NADPH | chr1:28253890-28255173 FORWARDmoderately similar to ( 489) IFRH_MAIZE Isoflavone reductase homolog IRL (EC 1.3.1.-) - Zea mays (Maize)moderately similar to ( 443) loc_os01g01660 12001.m06810 protein isoflavone reductase homolog IRL, putative, expressed no original description	1.479	0.534	-1.549	2.049	0.903	-0.917	0.005	-1.346	-2.924
16.99	secondary metabolism.unspecified	mloc_54280.3	highly similar to ( 535) AT5G04620 | Symbols: ATBIOF | ATBIOF (BIOTIN F); 8-amino-7-oxononanoate synthase/ transaminase | chr5:1328004-1329934 FORWARDhighly similar to ( 761) loc_os10g41150 12010.m06879 protein 8-amino-7-oxononanoate synthase, putative, expressed no original description	0.019	-1.548	-0.778	0.312	-1.257	-0.947	1.47	0.694	0.648
17.1.1.1.10	hormone metabolism.abscisic acid.synthesis-degradation.synthesis.9-cis-epoxycarotenoid dioxygenase	mloc_17834.1	very weakly similar to (92.4) AT3G14440 | Symbols: NCED3, ATNCED3, STO1, SIS7 | NCED3 (NINE-CIS-EPOXYCAROTENOID DIOXYGENASE 3); 9-cis-epoxycarotenoid dioxygenase | chr3:4831678-4833477 REVERSEweakly similar to ( 131) loc_os03g44380 12003.m09477 protein 9-cis-epoxycarotenoid dioxygenase 2, putative, expressed no original description	-1.665	1.46	2.455	-2.003	1.457	3.077	-2.469	-1.752	-0.117
17.1.1.1.10	hormone metabolism.abscisic acid.synthesis-degradation.synthesis.9-cis-epoxycarotenoid dioxygenase	mloc_61512.1	highly similar to ( 640) AT4G19170 | Symbols: NCED4 | NCED4 (NINE-CIS-EPOXYCAROTENOID DIOXYGENASE 4) | chr4:10481835-10483622 FORWARDhighly similar to ( 883) loc_os02g47510 12002.m09785 protein carotenoid cleavage dioxygenase 1, putative, expressed no original description	-0.501	0.339	0.692	-0.19	0.026	0.873	-1.162	-1.486	0.142
17.1.2	hormone metabolism.abscisic acid.signal transduction	ak373766	weakly similar to ( 162) AT2G36270 | Symbols: ABI5, GIA1 | ABI5 (ABA INSENSITIVE 5); DNA binding / transcription activator/ transcription factor | chr2:15204980-15206571 REVERSEmoderately similar to ( 373) loc_os01g64000 12001.m150782 protein ABA response element binding factor, putative, expressed no original description	-0.007	0.016	-0.263	-0.143	-0.074	-0.039	3.164	2.301	0.286
17.1.3	hormone metabolism.abscisic acid.induced-regulated-responsive-activated	ak360701	moderately similar to ( 251) AT2G22475 | Symbols: GEM | GEM (GL2-EXPRESSION MODULATOR) | chr2:9541523-9544778 FORWARDmoderately similar to ( 347) loc_os07g42890 12007.m29269 protein FIP1, putative, expressed no original description	0.226	0.071	0.144	0.131	-0.057	0.007	-0.351	-0.423	-0.607
17.1.3	hormone metabolism.abscisic acid.induced-regulated-responsive-activated	mloc_10579.1	moderately similar to ( 231) AT1G74520 | Symbols: ATHVA22A | ATHVA22A | chr1:28008109-28009156 REVERSEweakly similar to ( 107) HVA22_HORVU Protein HVA22 - Hordeum vulgare (Barley)moderately similar to ( 343) loc_os06g12220 12006.m05939 protein HVA22-like protein a, putative, expressed no original description	0.332	0.119	0.261	0.054	0.117	0.486	-0.491	-0.682	-0.155
17.1.3	hormone metabolism.abscisic acid.induced-regulated-responsive-activated	mloc_11331.2	weakly similar to ( 184) AT5G08350 | Symbols: | GRAM domain-containing protein / ABA-responsive protein-related | chr5:2686417-2687175 REVERSEmoderately similar to ( 406) loc_os02g42430 12002.m09278 protein FIP1, putative no original description	0.235	-1.23	-0.282	0.097	-0.594	-0.738	2.578	2.03	1.221
17.1.3	hormone metabolism.abscisic acid.induced-regulated-responsive-activated	mloc_67097.1	weakly similar to ( 150) AT5G50720 | Symbols: ATHVA22E, HVA22E | ATHVA22E | chr5:20633442-20634502 REVERSEweakly similar to ( 155) HVA22_HORVU Protein HVA22 - Hordeum vulgare (Barley)moderately similar to ( 201) loc_os11g30500 12011.m06958 protein HVA22-like protein e, putative, expressed no original description	-0.405	0.457	0.721	-0.763	0.065	0.835	-1.556	-1.173	-0.046
17.2.1	hormone metabolism.auxin.synthesis-degradation	ak358964	moderately similar to ( 434) AT3G02875 | Symbols: ILR1 | ILR1 (IAA-LEUCINE RESISTANT 1); IAA-Leu conjugate hydrolase/ IAA-Phe conjugate hydrolase/ metallopeptidase | chr3:631993-633859 FORWARDhighly similar to ( 613) loc_os07g14590 12007.m05904 protein IAA-amino acid hydrolase ILR1 precursor, putative, expressed no original description	0.336	-0.318	-0.141	-0.11	-0.451	-0.217	1.033	0.502	0.519
17.2.3	hormone metabolism.auxin.induced-regulated-responsive-activated	mloc_10789.1	moderately similar to ( 302) AT3G61750 | Symbols: | auxin-responsive protein -related | chr3:22857897-22859254 REVERSEhighly similar to ( 577) loc_os05g48270 12005.m08898 protein dopamine beta-monooxygenase, putative, expressed no original description	2.037	0.078	-1.027	2.836	0.375	-0.51	1.845	-1.231	-1.91
17.2.3	hormone metabolism.auxin.induced-regulated-responsive-activated	mloc_68666.1	weakly similar to ( 150) loc_os04g52670 12004.m10160 protein OsSAUR21 - Auxin-responsive SAUR gene family member, expressed no original description	1.809	0.3	0.296	1.466	-0.942	-0.167	1.115	-2.168	-2.08
17.3.1.2.99	hormone metabolism.brassinosteroid.synthesis-degradation.sterols.other	ak355681	highly similar to ( 797) AT1G58440 | Symbols: XF1, SQE1 | XF1; squalene monooxygenase | chr1:21714094-21717246 REVERSEhighly similar to ( 822) ERG1_PANGI Squalene monooxygenase (EC 1.14.99.7) (Squalene epoxidase) (SE) - Panax ginseng (Korean ginseng)highly similar to ( 908) loc_os03g12910 12003.m101256 protein squalene monooxygenase, putative, expressed no original description	0.021	0.005	0.233	-0.011	-0.022	0.344	-0.847	-0.546	-0.019
17.5.1	hormone metabolism.ethylene.synthesis-degradation	ak372032	moderately similar to ( 364) AT2G36690 | Symbols: | oxidoreductase, 2OG-Fe(II) oxygenase family protein | chr2:15379930-15381987 FORWARDweakly similar to ( 154) FL3H_MALDO Naringenin,2-oxoglutarate 3-dioxygenase (EC 1.14.11.9) (Flavonone-3-hydroxylase) (F3H) (FHT) - Malus domestica (Apple) (Malus sylvestris)moderately similar to ( 428) loc_os08g44590 12008.m08432 protein gibberellin 20 oxidase 2,…	0.087	0.29	0.338	-0.13	-0.181	0.164	-0.336	-0.708	-0.072
17.5.1	hormone metabolism.ethylene.synthesis-degradation	ak373885	moderately similar to ( 255) AT1G30040 | Symbols: ATGA2OX2 | ATGA2OX2 (GIBBERELLIN 2-OXIDASE); gibberellin 2-beta-dioxygenase | chr1:10537769-10538781 FORWARDmoderately similar to ( 258) G2OX1_PEA Gibberellin 2-beta-dioxygenase 1 (EC 1.14.11.13) (Gibberellin 2-beta-hydroxylase 1) (Gibberellin 2-oxidase 1) (GA 2-oxidase 1) (Protein SLENDER) - Pisum sativum (Garden pea)moderately similar to ( 385) …	-0.519	-0.816	-0.42	-0.135	0.934	1.746	-0.049	0.873	1.469
17.5.1	hormone metabolism.ethylene.synthesis-degradation	ak373895	moderately similar to ( 276) AT5G20400 | Symbols: | oxidoreductase, 2OG-Fe(II) oxygenase family protein | chr5:6894871-6896185 FORWARDweakly similar to ( 184) FLS_SOLTU Flavonol synthase/flavanone 3-hydroxylase (EC 1.14.11.23) (EC 1.14.11.9) (FLS) - Solanum tuberosum (Potato)moderately similar to ( 393) loc_os06g08023 12006.m05525 protein flavonol synthase/flavanone 3-hydroxylase, putative no ori…	-0.772	-0.435	-0.265	-0.134	-0.081	0.218	1.011	0.941	1.22
17.5.1	hormone metabolism.ethylene.synthesis-degradation	mloc_16059.1	moderately similar to ( 442) AT4G25420 | Symbols: GA5, GA20OX1, AT2301, ATGA20OX1 | GA20OX1; gibberellin 20-oxidase | chr4:12990982-12992409 REVERSEhighly similar to ( 714) GAO1B_WHEAT Gibberellin 20 oxidase 1-B (EC 1.14.11.-) (Gibberellin C-20 oxidase 1-B) (GA 20-oxidase 1-B) (Ta20ox1B) (TaGA20ox1-B) - Triticum aestivum (Wheat)highly similar to ( 507) loc_os03g63970 12003.m11264 protein gibberel…	0.802	-0.395	0.205	1.181	0.208	0.071	-0.373	-2.684	-1.92
17.5.1	hormone metabolism.ethylene.synthesis-degradation	mloc_18785.1	moderately similar to ( 355) AT3G19000 | Symbols: | oxidoreductase, 2OG-Fe(II) oxygenase family protein | chr3:6554004-6554987 REVERSEweakly similar to ( 172) GAOX2_ORYSA Gibberellin 20 oxidase 2 (EC 1.14.11.-) (Gibberellin C-20 oxidase 2) (GA 20-oxidase 2) (Os20ox2) (Semidwarf-1 protein) - Oryza sativa (Rice)highly similar to ( 563) loc_os03g42130 12003.m09271 protein gibberellin 20 oxidase 2, p…	1.784	2.022	0.345	0.623	0.047	-0.139	-3.013	-2.184	-0.784
17.5.1	hormone metabolism.ethylene.synthesis-degradation	mloc_6861.1	weakly similar to ( 181) AT2G36690 | Symbols: | oxidoreductase, 2OG-Fe(II) oxygenase family protein | chr2:15379930-15381987 FORWARDweakly similar to ( 122) FL3H_DIACA Naringenin,2-oxoglutarate 3-dioxygenase (EC 1.14.11.9) (Flavonone-3-hydroxylase) (F3H) (FHT) - Dianthus caryophyllus (Carnation) (Clove pink)moderately similar to ( 409) loc_os08g37456 12008.m080186 protein flavonol synthase/flavan…	1.077	-0.208	0.603	0.111	-1.394	0.079	0.789	-2.591	-0.503
17.5.2	hormone metabolism.ethylene.signal transduction	ak356808	no original description	-0.237	-0.295	-0.594	0.227	-0.013	-0.036	0.781	0.153	0.289
17.5.3	hormone metabolism.ethylene.induced-regulated-responsive-activated	mloc_58464.12	very weakly similar to (96.3) AT1G61660 | Symbols: | basic helix-loop-helix (bHLH) family protein | chr1:22754603-22756171 REVERSEmoderately similar to ( 233) loc_os04g47810 12004.m09724 protein expressed protein no original description	0.208	0.256	0.332	0.038	-0.025	0.17	-0.555	-0.679	-0.625
17.6.1.1	hormone metabolism.gibberelin.synthesis-degradation.copalyl diphosphate synthase	mloc_5926.3	highly similar to ( 703) AT4G02780 | Symbols: GA1, ABC33, ATCPS1 | GA1 (GA REQUIRING 1); ent-copalyl diphosphate synthase/ magnesium ion binding | chr4:1237881-1244766 REVERSEhighly similar to ( 690) KSA_PEA Ent-kaurene synthase A, chloroplast precursor (EC 5.5.1.13) (Ent-copalyl diphosphate synthase) (KSA) - Pisum sativum (Garden pea)nearly identical (1098) loc_os02g17780 12002.m07022 protein en…	-0.483	0.572	1.537	-0.567	0.47	0.948	-1.216	-1.477	-0.44
17.7.1.2	hormone metabolism.jasmonate.synthesis-degradation.lipoxygenase	mloc_64972.1	highly similar to ( 800) AT3G45140 | Symbols: LOX2, ATLOX2 | LOX2 (LIPOXYGENASE 2); lipoxygenase | chr3:16525437-16529233 FORWARDnearly identical (1797) LOX21_HORVU Lipoxygenase 2.1, chloroplast precursor (EC 1.13.11.12) (LOX-100) (LOX2:Hv:1) - Hordeum vulgare (Barley)nearly identical (1006) loc_os12g37260 12012.m07511 protein lipoxygenase 2.1, chloroplast precursor, putative, expressed no origin…	1.849	1.295	4.127	-1.142	0.883	2.534	-6.188	-5.504	-1.294
17.7.1.5	hormone metabolism.jasmonate.synthesis-degradation.12-Oxo-PDA-reductase	mloc_60812.1	moderately similar to ( 333) AT1G76690 | Symbols: OPR2, ATOPR2 | OPR2 | chr1:28778976-28780355 FORWARDmoderately similar to ( 333) loc_os06g11240 12006.m05841 protein 12-oxophytodienoate reductase 2, putative, expressed no original description	0.635	0.983	1.722	-0.656	0.121	0.817	-0.57	-0.532	-0.395
17.7.3	hormone metabolism.jasmonate.induced-regulated-responsive-activated	mloc_71020.1	moderately similar to ( 321) AT1G19715 | Symbols: | jacalin lectin family protein | chr1:6816934-6819244 REVERSEmoderately similar to ( 432) loc_os05g43240 12005.m08452 protein jacalin-like lectin domain containing protein, expressed no original description	-0.029	-0.018	0.393	0.13	0.18	0.41	-0.489	-0.546	-0.179
17.8.1	hormone metabolism.salicylic acid.synthesis-degradation	mloc_5916.2	weakly similar to ( 123) AT3G11480 | Symbols: BSMT1, ATBSMT1 | BSMT1; S-adenosylmethionine-dependent methyltransferase | chr3:3614544-3617137 FORWARDweakly similar to ( 120) BAMT_ANTMA Benzoate carboxyl methyltransferase (EC 2.1.1.-) (S-adenosyl-L-methionine:benzoic acid carboxyl methyltransferase) - Antirrhinum majus (Garden snapdragon)moderately similar to ( 263) loc_os06g20630 12006.m06720 pro…	-0.105	-0.058	-0.402	0.436	0.308	0.283	-1.003	-1.631	-0.948
18	Co-factor and vitamine metabolism	ak366818	moderately similar to ( 335) AT3G21070 | Symbols: NADK1, ATNADK-1 | NADK1 (NAD KINASE 1); NAD+ kinase/ NADH kinase/ calmodulin binding | chr3:7380434-7383874 REVERSEmoderately similar to ( 427) NADK3_ORYSA Putative NAD kinase 3 (EC 2.7.1.23) - Oryza sativa (Rice)moderately similar to ( 427) loc_os05g32210 12005.m07454 protein NAD kinase 3, putative, expressed no original description	0.252	0.036	-0.334	0.522	0.059	0.345	-0.14	-2.256	-0.723
18.3	Co-factor and vitamine metabolism.riboflavin	ak251477.1	moderately similar to ( 306) AT5G23330 | Symbols: | riboflavin biosynthesis protein-related | chr5:7854194-7855738 FORWARDhighly similar to ( 530) loc_os03g58710 12003.m35465 protein riboflavin kinase family protein, expressed no original description	-0.129	-0.249	-0.005	-0.117	-0.116	0.042	0.432	0.32	0.583
18.3	Co-factor and vitamine metabolism.riboflavin	mloc_12680.3	highly similar to ( 516) AT4G21470 | Symbols: ATFMN/FHY | ATFMN/FHY (riboflavin kinase/FMN hydrolase); FMN adenylyltransferase/ riboflavin kinase | chr4:11431284-11433197 FORWARDhighly similar to ( 675) loc_os10g32730 12010.m21912 protein haloacid dehalogenase-like hydrolase domain-containing protein 1A, putative, expressed no original description	-0.055	-0.228	-0.412	0.42	-0.181	-0.037	0.704	0.054	0.495
18.3.1	Co-factor and vitamine metabolism.riboflavin.GTP cyclohydrolase II	mloc_38105.1	highly similar to ( 691) AT5G64300 | Symbols: ATGCH, GCH, ATRIBA1, RFD1 | ATGCH; 3,4-dihydroxy-2-butanone-4-phosphate synthase/ GTP cyclohydrolase II | chr5:25718459-25720790 FORWARDhighly similar to ( 697) loc_os02g36340 12002.m33397 protein riboflavin biosynthesis protein ribAB, chloroplast precursor, putative, expressed no original description	0.068	-0.37	-0.372	0.483	-0.142	-0.132	0.716	-0.013	0.302
18.5.2.1	Co-factor and vitamine metabolism.folate & vitamine K.vitamine K.isochorismate synthase	mloc_64156.7	highly similar to ( 561) AT1G18870 | Symbols: ICS2 | ICS2 (ISOCHORISMATE SYNTHASE 2); isochorismate synthase | chr1:6515746-6519176 FORWARDhighly similar to ( 537) ICS_CATRO Isochorismate synthase, chloroplast precursor (EC 5.4.4.2) - Catharanthus roseus (Rosy periwinkle) (Madagascar periwinkle)highly similar to ( 893) loc_os09g19734 12009.m50200 protein isochorismate synthase 1, chloroplast prec…	-0.03	-0.99	-2.303	1.348	-0.059	-1.202	0.732	0.186	0.352
18.5.2.7	Co-factor and vitamine metabolism.folate & vitamine K.vitamine K.DHNA Phytyltransferase	ak360340	moderately similar to ( 311) AT1G60600 | Symbols: ABC4 | ABC4 (ABERRANT CHLOROPLAST DEVELOPMENT 4); 1,4-dihydroxy-2-naphthoate octaprenyltransferase/ prenyltransferase | chr1:22324807-22326759 REVERSEmoderately similar to ( 405) loc_os03g09060 12003.m06412 protein 1,4-dihydroxy-2-naphthoate octaprenyltransferase, putative, expressed no original description	-0.169	-0.545	-1.78	0.732	-0.132	-0.478	1.038	0.28	0.864
18.5.2.8	Co-factor and vitamine metabolism.folate & vitamine K.vitamine K.2-phytyl-1,4-naphthoquinone methyltransferase	ak366633	moderately similar to ( 328) AT1G23360 | Symbols: | UbiE/COQ5 methyltransferase family protein | chr1:8295421-8296339 REVERSEmoderately similar to ( 286) loc_os04g42870 12004.m09252 protein menaquinone biosynthesis methyltransferase ubiE, putative, expressed no original description	0.082	-0.404	-0.642	0.73	-0.416	-0.457	1.956	0.717	0.297
18.5.2.8.1	Co-factor and vitamine metabolism.folate & vitamine K.vitamine K.2-phytyl-1,4-naphthoquinone methyltransferase.PHYLLO	mloc_66650.3	highly similar to ( 605) AT1G68890 | Symbols: | 2-oxoglutarate decarboxylase/ hydro-lyase/ magnesium ion binding / thiamin pyrophosphate binding | chr1:25896988-25906553 FORWARDmoderately similar to ( 379) loc_os02g37090 12002.m08797 protein esterase ytxM, putative, expressed no original description	0.28	-1.58	-1.819	1.594	-1.81	-2.013	2.941	0.593	0.277
19	tetrapyrrole synthesis	ak360838	weakly similar to ( 187) AT1G45110 | Symbols: | tetrapyrrole methylase family protein | chr1:17052572-17054546 FORWARDmoderately similar to ( 248) loc_os10g27450 12010.m21887 protein expressed protein no original description	-0.383	-0.326	-0.256	0.3	-0.416	-0.202	1.09	0.159	0.374
19.1	tetrapyrrole synthesis.glu-tRNA synthetase	ak248385.1	moderately similar to ( 321) AT3G25660 | Symbols: | glutamyl-tRNA(Gln) amidotransferase, putative | chr3:9339640-9342044 REVERSEmoderately similar to ( 431) loc_os04g55050 12004.m101672 protein glutamyl-tRNA, putative, expressed no original description	-0.144	-0.28	-0.004	0.443	-0.47	-0.227	1.251	0.136	0.186
19.3	tetrapyrrole synthesis.GSA	mloc_76419.1	highly similar to ( 726) AT5G63570 | Symbols: GSA1 | GSA1 (GLUTAMATE-1-SEMIALDEHYDE-2,1-AMINOMUTASE); glutamate-1-semialdehyde 2,1-aminomutase | chr5:25451957-25453620 FORWARDhighly similar to ( 880) GSA_HORVU Glutamate-1-semialdehyde 2,1-aminomutase, chloroplast precursor (EC 5.4.3.8) (GSA) (Glutamate-1-semialdehyde aminotransferase) (GSA-AT) - Hordeum vulgare (Barley)highly similar to ( 820) lo…	-0.324	-0.162	-0.163	0.272	-0.341	0.041	1.272	0.343	0.394
19.4	tetrapyrrole synthesis.ALA dehydratase	ak354465	highly similar to ( 575) AT1G69740 | Symbols: HEMB1 | HEMB1; catalytic/ metal ion binding / porphobilinogen synthase | chr1:26232197-26234713 FORWARDhighly similar to ( 606) HEM2_HORVU Delta-aminolevulinic acid dehydratase, chloroplast precursor (EC 4.2.1.24) (Porphobilinogen synthase) (ALADH) - Hordeum vulgare (Barley)highly similar to ( 633) loc_os06g49110 12006.m32176 protein delta-aminolevuli…	0.306	-0.105	-0.653	0.966	-0.141	-0.466	1.751	0.469	0.165
19.5	tetrapyrrole synthesis.porphobilinogen deaminase	mloc_12220.1	moderately similar to ( 468) AT5G08280 | Symbols: HEMC | HEMC (HYDROXYMETHYLBILANE SYNTHASE); hydroxymethylbilane synthase | chr5:2663763-2665596 REVERSEmoderately similar to ( 487) HEM3_PEA Porphobilinogen deaminase, chloroplast precursor (EC 2.5.1.61) (PBG) (Hydroxymethylbilane synthase) (HMBS) (Pre-uroporphyrinogen synthase) - Pisum sativum (Garden pea)highly similar to ( 584) loc_os02g07230 1…	-0.26	-0.385	-0.287	0.535	-0.148	-0.001	1.069	0.74	1.029
19.8	tetrapyrrole synthesis.coproporphyrinogen III oxidase	ak363860	highly similar to ( 572) AT1G03475 | Symbols: LIN2, HEMF1, ATCPO-I | LIN2 (LESION INITIATION 2); coproporphyrinogen oxidase | chr1:869302-871175 REVERSEhighly similar to ( 689) HEM6_HORVU Coproporphyrinogen III oxidase, chloroplast precursor (EC 1.3.3.3) (Coproporphyrinogenase) (Coprogen oxidase) - Hordeum vulgare (Barley)highly similar to ( 645) loc_os04g52130 12004.m101648 protein coproporphyri…	-0.314	-0.899	-1.351	0.691	-0.43	-0.61	0.925	0.196	0.49
19.9	tetrapyrrole synthesis.protoporphyrin IX oxidase	ak370908	highly similar to ( 697) AT4G01690 | Symbols: PPOX, HEMG1, PPO1 | PPOX; protoporphyrinogen oxidase | chr4:729929-732309 FORWARDhighly similar to ( 694) PPOC_TOBAC Protoporphyrinogen oxidase, chloroplast precursor (EC 1.3.3.4) (PPO I) (Protoporphyrinogen IX oxidase isozyme I) (PPX I) - Nicotiana tabacum (Common tobacco)highly similar to ( 820) loc_os01g18320 12001.m08374 protein protoporphyrinogen…	-0.143	-0.243	-0.647	0.796	-0.17	-0.355	1.666	0.733	0.406
19.1	tetrapyrrole synthesis.magnesium chelatase	mloc_82117.2	nearly identical (2267) AT5G13630 | Symbols: GUN5, CCH, CHLH, CCH1 | GUN5 (GENOMES UNCOUPLED 5); magnesium chelatase | chr5:4387920-4392082 REVERSEnearly identical (2410) loc_os03g20700 12003.m34853 protein Mg-chelatase subunit XANTHA-F, putative, expressed no original description	-0.478	-0.432	-1.364	0.324	0.166	-0.079	-0.486	0.211	0.725
19.14	tetrapyrrole synthesis.protochlorophyllide reductase	mloc_1579.2	moderately similar to ( 471) AT5G54190 | Symbols: PORA | PORA; oxidoreductase/ protochlorophyllide reductase | chr5:21991183-21992238 REVERSEhighly similar to ( 602) PORA_WHEAT Protochlorophyllide reductase A, chloroplast precursor (EC 1.3.1.33) (PCR A) (NADPH-protochlorophyllide oxidoreductase A) (POR A) - Triticum aestivum (Wheat)highly similar to ( 518) loc_os04g58200 12004.m35518 protein prot…	0.813	1.286	-0.868	0.872	1.092	-0.134	-3.362	-3.028	-2.624
19.2	tetrapyrrole synthesis.ferrochelatase	ak358524	highly similar to ( 687) AT2G30390 | Symbols: FC2, FC-II, ATFC-II | FC2 (FERROCHELATASE 2); ferrochelatase | chr2:12951242-12953985 REVERSEhighly similar to ( 835) HEMH_ORYSA Ferrochelatase-2, chloroplast precursor (EC 4.99.1.1) (Ferrochelatase II) (Protoheme ferro-lyase 2) (Heme synthetase 2) - Oryza sativa (Rice)highly similar to ( 835) loc_os05g29760 12005.m64189 protein ferrochelatase-2, chlo…	-0.231	-0.091	-0.39	0.031	-0.196	0.067	0.522	0.297	0.546
19.4	tetrapyrrole synthesis.regulation	mloc_6715.1	moderately similar to ( 283) AT3G14110 | Symbols: FLU | FLU (FLUORESCENT IN BLUE LIGHT); binding | chr3:4676222-4677602 REVERSEmoderately similar to ( 404) loc_os01g32730 12001.m43031 protein FLU, putative, expressed no original description	-0.056	-0.823	-2.29	0.921	-0.368	-1.279	1.291	0.508	0.404
19.99	tetrapyrrole synthesis.unspecified	ak358369	moderately similar to ( 306) AT5G43860 | Symbols: ATCLH2, CLH2 | ATCLH2; chlorophyllase | chr5:17630492-17632184 FORWARDmoderately similar to ( 202) CLH1_CITSI Chlorophyllase-1, chloroplast precursor (EC 3.1.1.14) (Chlorophyll-chlorophyllido hydrolase 1) (Chlase 1) - Citrus sinensis (Sweet orange)moderately similar to ( 431) loc_os10g28370 12010.m05717 protein chlorophyllase-2, chloroplast precur…	-0.474	-0.408	-0.033	-0.749	-0.091	0.073	0.85	0.922	0.734
20.1	stress.biotic	ak354895	highly similar to ( 592) AT2G21340 | Symbols: | antiporter/ drug transporter | chr2:9132629-9136236 FORWARDhighly similar to ( 779) loc_os02g02980 12002.m33524 protein enhanced disease susceptibility 5, putative, expressed no original description	-0.307	-0.496	-0.699	0.438	-0.237	0.011	0.701	0.251	0.519
20.1	stress.biotic	ak360496	moderately similar to ( 238) AT3G07040 | Symbols: RPM1, RPS3 | RPM1 (RESISTANCE TO P. SYRINGAE PV MACULICOLA 1); nucleotide binding / protein binding | chr3:2226244-2229024 REVERSEhighly similar to ( 716) loc_os10g04110 12010.m03828 protein MLA6 protein, putative, expressed no original description	1.355	-0.593	-0.612	-1.556	-1.774	-1.025	1.513	2.645	2.162
20.1	stress.biotic	ak368117	weakly similar to ( 167) AT5G24090 | Symbols: | acidic endochitinase (CHIB1) | chr5:8143805-8145153 REVERSEmoderately similar to ( 297) XIP1_WHEAT Xylanase inhibitor protein 1 precursor (Class III chitinase homolog) (XIP-I protein) - Triticum aestivum (Wheat)moderately similar to ( 312) loc_os07g43820 12007.m08607 protein xylanase inhibitor protein 1 precursor, putative, expressed no original des…	1.507	0.019	-0.61	1.882	0.283	-0.55	1.173	-1.112	-1.536
20.1	stress.biotic	ak371430	moderately similar to ( 265) AT3G14470 | Symbols: | disease resistance protein (NBS-LRR class), putative | chr3:4857940-4861104 FORWARDnearly identical (1467) loc_os02g25900 12002.m100199 protein pollen signalling protein with adenylyl cyclase activity, putative, expressed no original description	0.485	0.158	0.123	0.484	0.007	-0.268	-0.258	-0.802	-0.642
20.1	stress.biotic	mloc_10643.2	moderately similar to ( 361) AT3G14470 | Symbols: | disease resistance protein (NBS-LRR class), putative | chr3:4857940-4861104 FORWARDnearly identical (1468) loc_os01g57340 12001.m11885 protein rp1-like protein, putative, expressed no original description	0.097	-0.703	-0.703	0.291	-0.468	-0.816	0.656	0.342	0.295
20.1	stress.biotic	mloc_1261.1	weakly similar to ( 133) AT3G14460 | Symbols: | disease resistance protein (NBS-LRR class), putative | chr3:4851990-4856264 REVERSEmoderately similar to ( 495) loc_os11g45050 12011.m08338 protein disease resistance protein, putative, expressed no original description	0.032	-0.876	-0.122	-0.455	-0.236	-0.66	1.029	0.852	0.993
20.1	stress.biotic	mloc_14867.2	moderately similar to ( 240) AT3G14470 | Symbols: | disease resistance protein (NBS-LRR class), putative | chr3:4857940-4861104 FORWARDhighly similar to ( 707) loc_os06g16790 12006.m06392 protein cyst nematode resistance protein, putative, expressed no original description	-0.241	-0.418	-0.326	-0.008	-0.016	-0.091	0.275	0.478	0.683
20.1	stress.biotic	mloc_14928.3	moderately similar to ( 233) AT3G46730 | Symbols: | disease resistance protein (CC-NBS class), putative | chr3:17213069-17215612 REVERSEhighly similar to ( 659) loc_os12g09240 12012.m04908 protein NBS-LRR disease resistance protein, putative no original description	-0.191	-0.383	-0.314	-0.112	-0.049	-0.06	0.465	0.543	0.815
20.1	stress.biotic	mloc_16719.1	weakly similar to ( 129) loc_os05g50500 12005.m09119 protein expressed protein no original description	-0.219	0.007	0.354	0.109	0.081	0.515	-2.178	-1.788	-0.757
20.1	stress.biotic	mloc_19262.2	highly similar to ( 504) AT3G14470 | Symbols: | disease resistance protein (NBS-LRR class), putative | chr3:4857940-4861104 FORWARDnearly identical (1660) loc_os05g41290 12005.m08304 protein disease resistance RPP13-like protein 1, putative, expressed no original description	-1.578	-0.943	-1.737	1.143	0.076	-1.164	2.28	1.89	1.581
20.1	stress.biotic	mloc_4500.2	weakly similar to ( 179) AT3G14470 | Symbols: | disease resistance protein (NBS-LRR class), putative | chr3:4857940-4861104 FORWARDhighly similar to ( 987) loc_os06g49390 12006.m09463 protein NBS-LRR disease resistance protein, putative, expressed no original description	-0.11	-0.32	-0.131	-0.038	-0.298	-0.112	0.759	1.138	1.454
20.1	stress.biotic	mloc_45134.1	moderately similar to ( 330) AT2G02180 | Symbols: TOM3 | TOM3; protein binding | chr2:560976-562961 FORWARDmoderately similar to ( 435) loc_os02g45870 12002.m09624 protein tobamovirus multiplication 3, putative, expressed no original description	0.037	-0.292	-0.599	0.397	-0.107	-0.383	0.941	0.354	0.061
20.1	stress.biotic	mloc_47854.1	weakly similar to ( 136) AT3G46730 | Symbols: | disease resistance protein (CC-NBS class), putative | chr3:17213069-17215612 REVERSEmoderately similar to ( 274) loc_os11g39290 12011.m07776 protein NB-ARC domain containing protein, expressed no original description	0.978	-0.638	0.466	-1.773	-1.862	-2.257	1.247	0.361	0.087
20.1.1	stress.biotic.respiratory burst	ak363457	nearly identical (1202) AT1G64060 | Symbols: ATRBOH F, ATRBOHF, RBOHAP108, RBOHF | ATRBOH F (ARABIDOPSIS THALIANA RESPIRATORY BURST OXIDASE PROTEIN F); NAD(P)H oxidase | chr1:23770266-23776317 FORWARDnearly identical (1509) loc_os05g45210 12005.m27926 protein respiratory burst oxidase, putative, expressed no original description	0.084	-0.144	0.091	0.203	0.393	0.375	-0.302	-0.397	-0.236
20.1.7	stress.biotic.PR-proteins	mloc_75428.1	weakly similar to ( 145) AT3G17210 | Symbols: ATHS1, HS1 | HS1 (HEAT STABLE PROTEIN 1) | chr3:5882318-5882896 FORWARDweakly similar to ( 164) loc_os01g33160 12001.m09634 protein pop3 peptide, putative, expressed no original description	0.477	0.105	0.378	0.083	0.211	-0.075	-0.295	-0.863	-0.833
20.1.7	stress.biotic.PR-proteins	mloc_7556.1	weakly similar to ( 167) AT1G65870 | Symbols: | disease resistance-responsive family protein | chr1:24503624-24504193 FORWARDmoderately similar to ( 241) loc_os11g07830 12011.m04979 protein dirigent-like protein pDIR9, putative, expressed no original description	0.16	0.076	0.701	0.055	0.049	0.437	-1.01	-1.312	-0.646
20.2	stress.abiotic	ak362040	weakly similar to ( 181) AT5G52060 | Symbols: ATBAG1 | ATBAG1 (ARABIDOPSIS THALIANA BCL-2-ASSOCIATED ATHANOGENE 1); protein binding | chr5:21152449-21153741 REVERSEmoderately similar to ( 253) loc_os06g03640 12006.m31963 protein protein binding protein, putative, expressed no original description	0.335	-0.446	-0.357	0.925	-0.076	0.151	0.194	-1.739	-1.275
20.2	stress.abiotic	ak369559	moderately similar to ( 306) AT5G20150 | Symbols: ATSPX1, SPX1 | SPX1 (SPX DOMAIN GENE 1) | chr5:6802429-6803367 FORWARDmoderately similar to ( 443) loc_os06g40120 12006.m08548 protein IDS4-like protein, putative, expressed no original description	0.205	0.088	0.081	0.235	-0.06	0.03	-0.183	-0.665	-0.575
20.2	stress.abiotic	mloc_60827.1	weakly similar to ( 135) AT5G60340 | Symbols: | maoC-like dehydratase domain-containing protein | chr5:24273879-24275891 REVERSEmoderately similar to ( 201) loc_os05g09370 12005.m27729 protein carbohydrate kinase, PfkB, putative, expressed no original description	-0.066	-0.779	-0.058	0.284	-0.879	-0.212	1.883	0.2	0.308
20.2.1	stress.abiotic.heat	ak358648	moderately similar to ( 299) AT5G23240 | Symbols: | DNAJ heat shock N-terminal domain-containing protein | chr5:7826857-7828534 REVERSEmoderately similar to ( 443) loc_os04g57880 12004.m10672 protein dnaJ domain containing protein, expressed no original description	-0.642	0.218	0.6	-1.321	-0.652	0.004	-0.061	0.214	0.528
20.2.1	stress.abiotic.heat	ak362332	highly similar to ( 529) AT2G22360 | Symbols: | DNAJ heat shock family protein | chr2:9498162-9500459 FORWARDweakly similar to ( 139) DNJH_CUCSA DnaJ protein homolog (DNAJ-1) - Cucumis sativus (Cucumber)highly similar to ( 687) loc_os05g26926 12005.m06984 protein chaperone protein dnaJ, putative, expressed no original description	-0.701	-0.565	-0.382	-0.062	-0.151	0.087	0.314	0.266	0.682
20.2.1	stress.abiotic.heat	ak363910	weakly similar to ( 138) AT4G13830 | Symbols: J20 | J20 (DNAJ-LIKE 20); heat shock protein binding | chr4:8011518-8012577 FORWARDmoderately similar to ( 210) loc_os01g01160 12001.m06763 protein chaperone protein dnaJ 20, chloroplast precursor, putative, expressed no original description	-0.423	0.233	0.304	-0.445	0.114	0.365	-1.087	-0.633	0.007
20.2.1	stress.abiotic.heat	ak364223	moderately similar to ( 471) AT1G80030 | Symbols: | DNAJ heat shock protein, putative | chr1:30105398-30108873 REVERSEweakly similar to ( 118) DNJH_CUCSA DnaJ protein homolog (DNAJ-1) - Cucumis sativus (Cucumber)highly similar to ( 610) loc_os02g56040 12002.m10628 protein chaperone protein dnaJ, putative, expressed no original description	-0.258	-0.289	-0.216	0.316	-0.181	-0.05	1.002	0.604	0.641
20.2.1	stress.abiotic.heat	ak364288	weakly similar to ( 151) AT3G22830 | Symbols: AT-HSFA6B, HSFA6B | AT-HSFA6B; DNA binding / transcription factor | chr3:8078981-8080895 FORWARDmoderately similar to ( 297) loc_os03g06630 12003.m101198 protein heat shock factor protein 1, putative, expressed no original description	0.056	0.207	-0.037	0.328	-0.113	0.092	-0.487	-0.804	-0.475
20.2.1	stress.abiotic.heat	ak364560	nearly identical (1056) AT4G24280 | Symbols: cpHsc70-1 | cpHsc70-1 (chloroplast heat shock protein 70-1); ATP binding | chr4:12590094-12593437 FORWARDnearly identical (1067) HSP7S_PEA Stromal 70 kDa heat shock-related protein, chloroplast precursor - Pisum sativum (Garden pea)nearly identical (1159) loc_os12g14070 12012.m05378 protein stromal 70 kDa heat shock-related protein, chloroplast precurs…	-0.302	-0.164	-0.415	0.345	-0.23	-0.073	0.842	0.263	0.472
20.2.1	stress.abiotic.heat	ak366006	nearly identical (1471) AT5G15450 | Symbols: APG6, CLPB3, CLPB-P | CLPB3 (CASEIN LYTIC PROTEINASE B3); ATP binding / ATPase/ nucleoside-triphosphatase/ nucleotide binding / protein binding | chr5:5014399-5018255 REVERSEhighly similar to ( 818) HS101_ORYSA Heat shock protein 101 - Oryza sativa (Rice)nearly identical (1642) loc_os03g31300 12003.m34888 protein chaperone clpB 1, putative, expressed n…	-0.375	-0.455	-0.334	0.061	-0.397	0.115	0.555	0.063	0.501
20.2.1	stress.abiotic.heat	ak368827	nearly identical (1084) AT2G04030 | Symbols: CR88 | CR88; ATP binding | chr2:1281983-1285909 FORWARDhighly similar to ( 535) HSP83_IPONI Heat shock protein 83 - Ipomoea nil (Japanese morning glory) (Pharbitis nil)nearly identical (1223) loc_os09g29840 12009.m06135 protein endoplasmin precursor, putative, expressed no original description	-0.65	-0.689	0.237	-0.267	-1.019	0.194	1.42	0.099	0.587
20.2.1	stress.abiotic.heat	mloc_16607.1	moderately similar to ( 213) AT4G09350 | Symbols: | DNAJ heat shock N-terminal domain-containing protein | chr4:5931317-5932152 REVERSEmoderately similar to ( 284) loc_os11g10990 12011.m05292 protein heat shock protein binding protein, putative, expressed no original description	0.035	0.364	0.181	-0.262	0.427	0.444	-1.128	-0.524	-0.026
20.2.1	stress.abiotic.heat	mloc_59824.1	highly similar to ( 538) AT2G22360 | Symbols: | DNAJ heat shock family protein | chr2:9498162-9500459 FORWARDweakly similar to ( 147) DNJH_CUCSA DnaJ protein homolog (DNAJ-1) - Cucumis sativus (Cucumber)highly similar to ( 696) loc_os05g26926 12005.m06984 protein chaperone protein dnaJ, putative, expressed no original description	-0.576	-0.487	-0.42	-0.035	-0.074	0.242	0.398	0.406	0.826
20.2.1	stress.abiotic.heat	mloc_67507.3	moderately similar to ( 446) AT3G17830 | Symbols: | DNAJ heat shock family protein | chr3:6101868-6104503 FORWARDweakly similar to ( 158) DNJH_CUCSA DnaJ protein homolog (DNAJ-1) - Cucumis sativus (Cucumber)moderately similar to ( 347) loc_os02g56040 12002.m10628 protein chaperone protein dnaJ, putative, expressed no original description	-0.025	-0.377	-0.405	0.341	-0.368	-0.083	0.993	0.181	0.599
20.2.1	stress.abiotic.heat	mloc_78867.1	nearly identical (1120) AT5G02500 | Symbols: HSC70-1, HSP70-1, AT-HSC70-1, HSC70 | HSC70-1 (HEAT SHOCK COGNATE PROTEIN 70-1); ATP binding | chr5:554055-556334 REVERSEnearly identical (1106) HSP7C_PETHY Heat shock cognate 70 kDa protein - Petunia hybrida (Petunia)nearly identical (1136) loc_os11g47760 12011.m080070 protein heat shock cognate 70 kDa protein 2, putative, expressed no original descri…	-0.07	-0.81	-0.552	0.035	-0.157	-0.042	0.43	0.429	0.732
20.2.2	stress.abiotic.cold	ak251160.1	weakly similar to ( 191) AT2G15970 | Symbols: COR413-PM1, WCOR413, WCOR413-LIKE, ATCOR413-PM1, FL3-5A3 | COR413-PM1 | chr2:6950163-6951012 FORWARDmoderately similar to ( 230) loc_os03g55850 12003.m10496 protein cold acclimation protein COR413-PM1, putative, expressed no original description	0.059	0.566	0.711	0.01	0.317	0.802	-0.416	-1.891	-0.966
20.2.3	stress.abiotic.drought/salt	ak355948	highly similar to ( 627) AT3G01100 | Symbols: HYP1, ATHYP1 | HYP1 (HYPOTHETICAL PROTEIN 1) | chr3:35810-38176 REVERSEnearly identical (1053) loc_os12g39320 12012.m07717 protein HYP1, putative, expressed no original description	0.308	0.072	-0.191	0.556	0.088	0.089	-0.183	-0.414	-0.272
20.2.99	stress.abiotic.unspecified	ak375503	weakly similar to ( 129) AT5G45880 | Symbols: | pollen Ole e 1 allergen and extensin family protein | chr5:18609934-18611066 REVERSEmoderately similar to ( 219) PSC13_MAIZE Pollen-specific protein C13 precursor - Zea mays (Maize)moderately similar to ( 249) loc_os04g32680 12004.m08366 protein pollen-specific protein C13 precursor, putative, expressed no original description	-0.027	0.828	0.404	-0.155	0.881	0.916	-3.011	-1.242	-0.199
21.1	redox.thioredoxin	ak251450.1	weakly similar to ( 198) AT2G04700 | Symbols: | ferredoxin thioredoxin reductase catalytic beta chain family protein | chr2:1646961-1648345 FORWARDmoderately similar to ( 222) FTRC_MAIZE Ferredoxin-thioredoxin reductase catalytic chain, chloroplast precursor (EC 1.18.-.-) (FTR-C) (Ferredoxin-thioredoxin reductase subunit B) (FTR-B) - Zea mays (Maize)moderately similar to ( 224) loc_os09g07570 120…	-0.154	0.065	0.106	-0.16	0.275	0.27	-1.096	-0.323	0.162
21.1	redox.thioredoxin	ak358552	highly similar to ( 727) AT2G41680 | Symbols: NTRC | NTRC (NADPH-DEPENDENT THIOREDOXIN REDUCTASE C); thioredoxin-disulfide reductase | chr2:17376349-17379028 REVERSEhighly similar to ( 789) loc_os07g46410 12007.m08858 protein bifunctional thioredoxin reductase/thioredoxin, putative, expressed no original description	-0.393	-0.216	-0.78	0.15	-0.015	-0.156	0.096	0.348	0.623
21.1	redox.thioredoxin	ak360358	moderately similar to ( 412) AT2G41680 | Symbols: NTRC | NTRC (NADPH-DEPENDENT THIOREDOXIN REDUCTASE C); thioredoxin-disulfide reductase | chr2:17376349-17379028 REVERSEmoderately similar to ( 443) loc_os07g46410 12007.m08858 protein bifunctional thioredoxin reductase/thioredoxin, putative, expressed no original description	-0.416	-0.153	-0.608	0.163	0.074	0.032	-0.121	0.335	0.801
21.1	redox.thioredoxin	mloc_61025.1	weakly similar to ( 132) AT5G51010 | Symbols: | rubredoxin family protein | chr5:20744615-20745344 FORWARDweakly similar to ( 181) loc_os11g32500 12011.m07151 protein rubredoxin family protein, expressed no original description	0.035	-0.465	-0.885	0.565	-0.011	-0.366	1.093	0.39	0.15
21.1	redox.thioredoxin	mloc_68180.4	weakly similar to ( 191) AT3G06730 | Symbols: | thioredoxin family protein | chr3:2124276-2125845 FORWARDmoderately similar to ( 236) loc_os08g29110 12008.m06915 protein thioredoxin, putative, expressed no original description	-0.051	-1.269	-0.849	1.641	-0.664	-0.421	2.974	1.299	1.276
21.2.1	redox.ascorbate and glutathione.ascorbate	ak359422	moderately similar to ( 299) AT1G75270 | Symbols: DHAR2 | DHAR2 (DEHYDROASCORBATE REDUCTASE 2); glutathione binding / glutathione dehydrogenase (ascorbate) | chr1:28250255-28251237 REVERSEmoderately similar to ( 384) loc_os05g02530 12005.m04789 protein chloride intracellular channel 6, putative, expressed no original description	0.233	0.367	0.444	-0.011	0.205	0.132	-1.14	-0.964	-0.586
21.2.1	redox.ascorbate and glutathione.ascorbate	ak365804	moderately similar to ( 348) AT5G16710 | Symbols: DHAR3 | DHAR3 (dehydroascorbate reductase 1); glutathione dehydrogenase (ascorbate) | chr5:5483312-5484926 FORWARDmoderately similar to ( 401) loc_os06g12630 12006.m091563 protein dehydroascorbate reductase, putative, expressed no original description	0.358	-0.514	-1.68	0.807	-0.016	-1.256	1.347	0.422	-0.101
21.2.1	redox.ascorbate and glutathione.ascorbate	ak366756	moderately similar to ( 348) AT5G16710 | Symbols: DHAR3 | DHAR3 (dehydroascorbate reductase 1); glutathione dehydrogenase (ascorbate) | chr5:5483312-5484926 FORWARDmoderately similar to ( 401) loc_os06g12630 12006.m091563 protein dehydroascorbate reductase, putative, expressed no original description	0.378	-0.412	-1.506	1.152	0.061	-1.259	1.393	0.472	-0.201
21.5	redox.peroxiredoxin	mloc_74367.1	moderately similar to ( 229) AT3G52960 | Symbols: | peroxiredoxin type 2, putative | chr3:19639699-19640403 FORWARDmoderately similar to ( 257) loc_os02g09940 12002.m06291 protein peroxiredoxin-5, mitochondrial precursor, putative, expressed no original description	-0.5	-0.436	-0.218	-0.086	-0.115	0.173	0.492	0.392	0.739
21.5.1	redox.peroxiredoxin.BAS1	ak367302	moderately similar to ( 378) AT5G06290 | Symbols: 2-Cys Prx B | 2-Cys Prx B (2-Cysteine peroxiredoxin B); antioxidant/ peroxiredoxin | chr5:1919380-1921211 FORWARDmoderately similar to ( 391) BAS1_HORVU 2-cys peroxiredoxin BAS1, chloroplast precursor (EC 1.11.1.15) (Thiol-specific antioxidant protein) (Fragment) - Hordeum vulgare (Barley)moderately similar to ( 380) loc_os02g33450 12002.m100226 p…	0.182	-0.261	-0.928	0.462	-0.126	-0.636	0.616	0.233	-0.052
21.6	redox.dismutases and catalases	ak248365.1	moderately similar to ( 323) AT5G23310 | Symbols: FSD3 | FSD3 (FE SUPEROXIDE DISMUTASE 3); superoxide dismutase | chr5:7850624-7852241 FORWARDmoderately similar to ( 227) SODF_NICPL Superoxide dismutase [Fe], chloroplast (EC 1.15.1.1) (Fragment) - Nicotiana plumbaginifolia (Leadwort-leaved tobacco)moderately similar to ( 397) loc_os06g05110 12006.m31976 protein superoxide dismutase, chloroplast, …	-0.608	-0.424	-0.538	0.211	-0.391	0.062	1.084	0.46	0.86
21.6	redox.dismutases and catalases	ak355761	moderately similar to ( 344) AT3G10920 | Symbols: MSD1 | MSD1 (MANGANESE SUPEROXIDE DISMUTASE 1); metal ion binding / superoxide dismutase | chr3:3418015-3419581 FORWARDmoderately similar to ( 384) SODM_ORYSA Superoxide dismutase [Mn], mitochondrial precursor (EC 1.15.1.1) - Oryza sativa (Rice)moderately similar to ( 384) loc_os05g25850 12005.m083692 protein superoxide dismutase, mitochondrial pr…	0.208	0.119	0.401	-0.127	0.16	0.024	-0.387	-0.2	-0.188
21.6	redox.dismutases and catalases	mloc_69817.1	moderately similar to ( 263) AT5G51100 | Symbols: FSD2 | FSD2 (FE SUPEROXIDE DISMUTASE 2); superoxide dismutase | chr5:20773357-20775635 REVERSEmoderately similar to ( 238) SODF_NICPL Superoxide dismutase [Fe], chloroplast (EC 1.15.1.1) (Fragment) - Nicotiana plumbaginifolia (Leadwort-leaved tobacco)moderately similar to ( 457) loc_os06g02500 12006.m04983 protein superoxide dismutase, chloroplast…	0.091	-2.395	-1.146	1.753	-1.321	-1.593	3.451	1.335	0.646
21.99	redox.misc	mloc_67164.1	weakly similar to ( 162) AT1G31170 | Symbols: ATSRX, SRX | SRX (SULFIREDOXIN); DNA binding / oxidoreductase, acting on sulfur group of donors | chr1:11133521-11134228 FORWARDmoderately similar to ( 204) loc_os06g07760 12006.m05498 protein sulfiredoxin-1, putative, expressed no original description	-0.266	0.12	0.333	-0.881	0.024	0.525	-1.023	-0.58	0.04
22.1.4	polyamine metabolism.synthesis.agmatine deiminase	mloc_15403.1	moderately similar to ( 428) AT5G08170 | Symbols: EMB1873, ATAIH | EMB1873 (EMBRYO DEFECTIVE 1873); agmatine deiminase | chr5:2628663-2631047 REVERSEmoderately similar to ( 476) loc_os04g39210 12004.m08910 protein agmatine deiminase, putative, expressed no original description	1.074	0.061	-0.159	1.017	0.129	-0.161	0.305	-0.972	-0.595
22.2.1	polyamine metabolism.degradation.polyamin oxidase	mloc_38658.1	moderately similar to ( 423) AT5G13700 | Symbols: ATPAO1, APAO, PAO1 | ATPAO1 (ARABIDOPSIS THALIANA POLYAMINE OXIDASE 1); FAD binding / polyamine oxidase | chr5:4420222-4422974 REVERSEhighly similar to ( 738) PAO_MAIZE Polyamine oxidase precursor (EC 1.5.3.11) - Zea mays (Maize)highly similar to ( 708) loc_os09g20284 12009.m05235 protein polyamine oxidase precursor, putative, expressed no origina…	1.583	-0.811	1.081	1.802	-0.24	-0.015	-0.07	-4.639	-3.269
23.1.1.10	nucleotide metabolism.synthesis.pyrimidine.CTP synthetase	ak367678	highly similar to ( 840) AT3G12670 | Symbols: emb2742 | emb2742 (embryo defective 2742); CTP synthase/ catalytic | chr3:4020351-4024086 REVERSEhighly similar to ( 972) loc_os01g43020 12001.m10565 protein CTP synthase, putative, expressed no original description	-0.052	-0.847	0.053	-0.114	-0.714	-0.287	1.219	0.742	0.772
23.1.1.10	nucleotide metabolism.synthesis.pyrimidine.CTP synthetase	mloc_78143.2	highly similar to ( 849) AT3G12670 | Symbols: emb2742 | emb2742 (embryo defective 2742); CTP synthase/ catalytic | chr3:4020351-4024086 REVERSEhighly similar to ( 992) loc_os05g49770 12005.m27984 protein CTP synthase, putative, expressed no original description	-0.681	-0.298	0.275	-0.537	-0.116	0.422	0.03	0.624	0.971
23.2	nucleotide metabolism.degradation	mloc_16300.1	moderately similar to ( 392) AT5G18280 | Symbols: ATAPY2, APY2 | ATAPY2 (ARABIDOPSIS THALIANA APYRASE 2); ATPase/ nucleotide diphosphatase | chr5:6050799-6054875 REVERSEmoderately similar to ( 409) NTPA_PEA Nucleoside-triphosphatase (EC 3.6.1.15) (Nucleoside triphosphate phosphohydrolase) (NTPase) (Apyrase) - Pisum sativum (Garden pea)highly similar to ( 620) loc_os11g03290 12011.m04525 protein n…	0.468	0.455	1.991	-0.417	0.235	1.417	-2.151	-3.629	-0.81
23.2	nucleotide metabolism.degradation	mloc_26398.1	moderately similar to ( 219) AT2G26230 | Symbols: | uricase / urate oxidase / nodulin 35, putative | chr2:11164956-11166968 FORWARDmoderately similar to ( 218) URIC_PHAVU Uricase-2 (EC 1.7.3.3) (Uricase II) (Urate oxidase) (Nodule-specific uricase) - Phaseolus vulgaris (Kidney bean) (French bean)moderately similar to ( 281) loc_os01g64520 12001.m97562 protein uricase, putative, expressed no origi…	0.224	0.075	0.652	-0.045	-0.178	0.183	-0.33	-0.795	-0.602
23.3	nucleotide metabolism.salvage	mloc_63902.1	highly similar to ( 550) AT1G72040 | Symbols: | deoxynucleoside kinase family | chr1:27112159-27114248 REVERSEhighly similar to ( 657) loc_os01g65350 12001.m12648 protein ATP binding protein, putative, expressed no original description	-0.324	-0.734	0.193	-0.033	-0.832	-0.002	1.445	0.023	0.157
23.3.1.1	nucleotide metabolism.salvage.phosphoribosyltransferases.aprt	ak355081	weakly similar to ( 140) AT1G80050 | Symbols: APT2, ATAPT2 | APT2 (ADENINE PHOSPHORIBOSYL TRANSFERASE 2); adenine phosphoribosyltransferase/ phosphate transmembrane transporter | chr1:30111708-30113261 REVERSEweakly similar to ( 124) APT1_WHEAT Adenine phosphoribosyltransferase 1 (EC 2.4.2.7) (APRT 1) - Triticum aestivum (Wheat)weakly similar to ( 176) loc_os04g42520 12004.m78967 protein adenine …	0.27	0.223	0.523	0.517	-0.185	0.277	-0.623	-2.097	-0.812
23.3.1.1	nucleotide metabolism.salvage.phosphoribosyltransferases.aprt	ak360483	moderately similar to ( 281) AT1G27450 | Symbols: APT1, ATAPT1 | APT1 (ADENINE PHOSPHORIBOSYL TRANSFERASE 1); adenine phosphoribosyltransferase | chr1:9532421-9533807 FORWARDmoderately similar to ( 353) APT1_WHEAT Adenine phosphoribosyltransferase 1 (EC 2.4.2.7) (APRT 1) - Triticum aestivum (Wheat)moderately similar to ( 300) loc_os12g39860 12012.m07770 protein adenine phosphoribosyltransferase 1…	0.571	-0.096	0.572	0.149	0.076	0.083	-0.225	-0.504	-0.463
23.3.1.1	nucleotide metabolism.salvage.phosphoribosyltransferases.aprt	mloc_69815.1	moderately similar to ( 256) AT1G80050 | Symbols: APT2, ATAPT2 | APT2 (ADENINE PHOSPHORIBOSYL TRANSFERASE 2); adenine phosphoribosyltransferase/ phosphate transmembrane transporter | chr1:30111708-30113261 REVERSEmoderately similar to ( 233) APT1_WHEAT Adenine phosphoribosyltransferase 1 (EC 2.4.2.7) (APRT 1) - Triticum aestivum (Wheat)moderately similar to ( 332) loc_os04g42520 12004.m78967 prot…	0.949	0.07	0.38	0.549	-0.219	0.033	-0.108	-1.5	-0.906
23.3.1.2	nucleotide metabolism.salvage.phosphoribosyltransferases.hgprt	ak368453	moderately similar to ( 206) AT1G71750 | Symbols: | phosphoribosyltransferase family protein | chr1:26987954-26989144 REVERSEmoderately similar to ( 282) loc_os05g08950 12005.m05409 protein bifunctional protein tilS/hprT, putative, expressed no original description	-0.009	-0.434	0.08	-0.282	-0.257	0.102	0.879	0.792	0.774
23.3.1.3	nucleotide metabolism.salvage.phosphoribosyltransferases.upp	ak372952	weakly similar to ( 164) AT5G40870 | Symbols: AtUK/UPRT1 | AtUK/UPRT1 (Uridine kinase/Uracil phosphoribosyltransferase 1); ATP binding / kinase/ uracil phosphoribosyltransferase/ uridine kinase | chr5:16375021-16378384 FORWARDmoderately similar to ( 227) loc_os09g32820 12009.m06368 protein uridine/cytidine kinase-like 1, putative, expressed no original description	0.132	-0.412	-0.954	0.765	-0.121	-0.227	0.845	0.131	0.278
23.4.3	nucleotide metabolism.phosphotransfer and pyrophosphatases.uridylate kinase	ak366982	moderately similar to ( 417) AT3G18680 | Symbols: | aspartate/glutamate/uridylate kinase family protein | chr3:6427533-6429520 FORWARDmoderately similar to ( 473) loc_os01g73450 12001.m13373 protein uridylate kinase, putative, expressed no original description	-0.365	-0.113	0.011	-0.175	-0.484	-0.016	1.003	0.384	0.583
23.4.10	nucleotide metabolism.phosphotransfer and pyrophosphatases.nucleoside diphosphate kinase	mloc_20045.2	moderately similar to ( 244) AT5G63310 | Symbols: NDPK2, NDPK1A, NDPK IA IA, NDPK IA, ATNDPK2 | NDPK2 (NUCLEOSIDE DIPHOSPHATE KINASE 2); ATP binding / nucleoside diphosphate kinase/ protein binding | chr5:25372122-25373838 REVERSEmoderately similar to ( 256) NDK2_TOBAC Nucleoside diphosphate kinase 2, chloroplast precursor (EC 2.7.4.6) (Nucleoside diphosphate kinase II) (NDK II) (NDP kinase II) (…	0.137	-0.471	-0.633	0.558	-0.209	-0.482	1.054	0.227	0.034
23.5.2	nucleotide metabolism.deoxynucleotide metabolism.pseudouridine synthase	ak354632	moderately similar to ( 460) AT5G14460 | Symbols: | pseudouridine synthase/ transporter | chr5:4660239-4662543 REVERSEhighly similar to ( 555) loc_os05g01750 12005.m04712 protein pseudouridylate synthase/ transporter, putative, expressed no original description	-0.249	-0.164	-0.113	0.096	-0.335	-0.076	0.903	0.318	0.752
23.5.3	nucleotide metabolism.deoxynucleotide metabolism.cytosine deaminase	mloc_53310.3	highly similar to ( 629) AT3G47390 | Symbols: | cytidine/deoxycytidylate deaminase family protein | chr3:17462094-17464655 FORWARDhighly similar to ( 730) loc_os02g27340 12002.m07878 protein riboflavin biosynthesis protein ribD, putative, expressed no original description	-0.284	-0.461	-0.526	0.283	-0.088	-0.229	0.492	0.576	0.827
23.5.5	nucleotide metabolism.deoxynucleotide metabolism.dUTP diphosphatase	mloc_74118.1	moderately similar to ( 230) AT3G46940 | Symbols: | deoxyuridine 5'-triphosphate nucleotidohydrolase family | chr3:17288367-17288867 REVERSEmoderately similar to ( 274) loc_os03g46640 12003.m09682 protein deoxyuridine 5-triphosphate nucleotidohydrolase, putative, expressed no original description	0.345	0.535	0.098	-0.111	0.187	-0.018	-1.688	-1.636	-1.531
24.1	Biodegradation of Xenobiotics.hydroxyacylglutathione hydrolase	mloc_57915.1	moderately similar to ( 415) AT1G06130 | Symbols: GLX2-4 | GLX2-4 (glyoxalase 2-4); hydrolase/ hydroxyacylglutathione hydrolase/ zinc ion binding | chr1:1858034-1860640 REVERSEhighly similar to ( 602) loc_os09g34100 12009.m06459 protein hydroxyacylglutathione hydrolase 2, mitochondrial precursor, putative, expressed no original description	-0.023	0.199	0.029	0.045	0.282	0.419	-0.559	-0.469	-0.075
24.2	Biodegradation of Xenobiotics.lactoylglutathione lyase	mloc_12179.1	moderately similar to ( 499) AT1G67280 | Symbols: | lactoylglutathione lyase, putative / glyoxalase I, putative | chr1:25188563-25190134 REVERSEmoderately similar to ( 425) LGUL_ORYSA Lactoylglutathione lyase (EC 4.4.1.5) (Methylglyoxalase) (Aldoketomutase) (Glyoxalase I) (Glx I) (Ketone-aldehyde mutase) (S-D-lactoylglutathione methylglyoxal lyase) (Allergen Ory s ?) (Allergen Glb33) (PP33) - Ory…	-0.294	-0.306	-0.941	0.205	-0.026	-0.262	0.113	0.205	0.431
25.4	C1-metabolism.5-formyltetrahydrofolate cyclo-ligase	ak367116	moderately similar to ( 401) AT1G76730 | Symbols: | 5-formyltetrahydrofolate cyclo-ligase family protein | chr1:28803033-28804703 REVERSEmoderately similar to ( 478) loc_os12g07020 12012.m073774 protein 5-formyltetrahydrofolate cyclo-ligase, putative, expressed no original description	0.391	0.186	0.007	0.607	-0.028	-0.044	-0.355	-0.695	-0.288
25.8	C1-metabolism.tetrahydrofolate synthase	ak361367	moderately similar to ( 437) AT5G41480 | Symbols: GLA1, ATDFA, DFA | GLA1 (GLOBULAR ARREST1); dihydrofolate synthase | chr5:16595967-16598523 FORWARDhighly similar to ( 701) loc_os12g42870 12012.m27052 protein GLA1, putative, expressed no original description	0.004	-0.237	-0.262	0.379	-0.224	-0.04	0.651	0.068	0.297
26.1	misc.misc2	ak250967.1	moderately similar to ( 333) AT4G37550 | Symbols: | formamidase, putative / formamide amidohydrolase, putative | chr4:17643684-17645249 FORWARDmoderately similar to ( 391) loc_os01g55950 12001.m11751 protein acetamidase, putative, expressed no original description	0.08	0.27	0.685	-0.29	0.21	0.747	-1.785	-1.215	-0.254
26.1	misc.misc2	ak252225.1	highly similar to ( 753) AT4G37550 | Symbols: | formamidase, putative / formamide amidohydrolase, putative | chr4:17643684-17645249 FORWARDhighly similar to ( 865) loc_os01g55950 12001.m11751 protein acetamidase, putative, expressed no original description	0.057	0.351	0.842	-0.321	0.071	0.584	-1.952	-1.202	-0.503
26.1	misc.misc2	ak370389	moderately similar to ( 274) AT1G15390 | Symbols: PDF1A, ATDEF1 | PDF1A (PEPTIDE DEFORMYLASE 1A); peptide deformylase | chr1:5294653-5295625 FORWARDmoderately similar to ( 351) loc_os01g37510 12001.m10040 protein peptide deformylase, mitochondrial precursor, putative, expressed no original description	0.101	-0.407	-0.478	0.443	-0.617	-0.537	1.523	0.278	0.018
26.1	misc.misc2	mloc_54916.3	weakly similar to ( 197) AT3G51000 | Symbols: | epoxide hydrolase, putative | chr3:18945258-18946499 REVERSEmoderately similar to ( 493) loc_os10g35520 12010.m06376 protein epoxide hydrolase 2, putative, expressed no original description	-0.012	0.231	0.813	-0.21	0.249	0.694	-1.351	-0.231	-0.472
26.2	misc.UDP glucosyl and glucoronyl transferases	ak252599.1	moderately similar to ( 300) AT3G11340 | Symbols: | UDP-glucoronosyl/UDP-glucosyl transferase family protein | chr3:3556728-3558149 FORWARDweakly similar to ( 157) UFO1_MAIZE Anthocyanidin 3-O-glucosyltransferase (EC 2.4.1.115) (Flavonol 3-O-glucosyltransferase) (UDP-glucose flavonoid 3-O-glucosyltransferase) (Bronze-1) (Bz-McC allele) - Zea mays (Maize)highly similar to ( 559) loc_os11g25454 120…	-0.101	0.017	0.423	0.026	-0.052	0.402	-0.846	-0.973	-0.106
26.2	misc.UDP glucosyl and glucoronyl transferases	ak353909	moderately similar to ( 367) AT2G36800 | Symbols: DOGT1, UGT73C5 | DOGT1 (DON-GLUCOSYLTRANSFERASE 1); UDP-glycosyltransferase/ cis-zeatin O-beta-D-glucosyltransferase/ glucosyltransferase/ quercetin 4'-O-glucosyltransferase/ quercetin 7-O-glucosyltransferase/ trans-zeatin O-beta-D-glucosyltransferase/ transferase, transf | chr2:15423493-15424980 REVERSEweakly similar to ( 187) CZOG_SORBI Putative…	-0.555	0.183	0.728	-0.264	0.359	1.102	-1.311	-1.186	0.012
26.2	misc.UDP glucosyl and glucoronyl transferases	ak357864	moderately similar to ( 308) AT2G30140 | Symbols: | UDP-glucoronosyl/UDP-glucosyl transferase family protein | chr2:12872200-12873691 FORWARDweakly similar to ( 177) IAAG_MAIZE Indole-3-acetate beta-glucosyltransferase (EC 2.4.1.121) (IAA-Glu synthetase) ((Uridine 5'-diphosphate-glucose:indol-3-ylacetyl)-beta-D-glucosyl transferase) - Zea mays (Maize)highly similar to ( 625) loc_os01g59110 12001.…	-0.634	-0.422	-0.749	0.424	-0.04	-0.039	0.434	0.194	0.658
26.2	misc.UDP glucosyl and glucoronyl transferases	ak358209	highly similar to ( 531) AT2G36970 | Symbols: | UDP-glucoronosyl/UDP-glucosyl transferase family protein | chr2:15529050-15530712 FORWARDmoderately similar to ( 223) IAAG_MAIZE Indole-3-acetate beta-glucosyltransferase (EC 2.4.1.121) (IAA-Glu synthetase) ((Uridine 5'-diphosphate-glucose:indol-3-ylacetyl)-beta-D-glucosyl transferase) - Zea mays (Maize)highly similar to ( 748) loc_os10g30560 12010.…	0.049	0.212	0.204	-0.334	0.103	0.183	-0.955	-0.796	-0.718
26.2	misc.UDP glucosyl and glucoronyl transferases	ak361975	moderately similar to ( 319) AT4G01070 | Symbols: GT72B1, UGT72B1 | GT72B1; UDP-glucosyltransferase/ UDP-glycosyltransferase/ transferase, transferring glycosyl groups | chr4:461858-463300 REVERSEweakly similar to ( 150) IAAG_MAIZE Indole-3-acetate beta-glucosyltransferase (EC 2.4.1.121) (IAA-Glu synthetase) ((Uridine 5'-diphosphate-glucose:indol-3-ylacetyl)-beta-D-glucosyl transferase) - Zea may…	1.455	-0.078	-0.616	1.584	0.076	-1.054	0.273	-1.282	-1.886
26.2	misc.UDP glucosyl and glucoronyl transferases	ak363562	highly similar to ( 551) AT1G22360 | Symbols: AtUGT85A2 | AtUGT85A2 (UDP-glucosyl transferase 85A2); UDP-glycosyltransferase/ glucuronosyltransferase/ transferase, transferring glycosyl groups | chr1:7895068-7897527 REVERSEmoderately similar to ( 204) UFO1_MAIZE Anthocyanidin 3-O-glucosyltransferase (EC 2.4.1.115) (Flavonol 3-O-glucosyltransferase) (UDP-glucose flavonoid 3-O-glucosyltransferase) …	-0.356	0.339	0.543	-0.541	0.473	0.703	-2.305	-1.31	-0.223
26.2	misc.UDP glucosyl and glucoronyl transferases	ak366051	moderately similar to ( 397) AT1G22340 | Symbols: AtUGT85A7 | AtUGT85A7 (UDP-glucosyl transferase 85A7); UDP-glycosyltransferase/ glucuronosyltransferase/ transferase, transferring glycosyl groups | chr1:7890464-7892090 REVERSEweakly similar to ( 154) IAAG_MAIZE Indole-3-acetate beta-glucosyltransferase (EC 2.4.1.121) (IAA-Glu synthetase) ((Uridine 5'-diphosphate-glucose:indol-3-ylacetyl)-beta-D-…	0.452	0.043	0.243	0.287	0.264	-0.133	-0.313	-0.935	-1.044
26.2	misc.UDP glucosyl and glucoronyl transferases	ak375575	moderately similar to ( 306) AT4G15550 | Symbols: IAGLU | IAGLU (INDOLE-3-ACETATE BETA-D-GLUCOSYLTRANSFERASE); UDP-glycosyltransferase/ transferase, transferring glycosyl groups | chr4:8877877-8879301 REVERSEmoderately similar to ( 239) IAAG_MAIZE Indole-3-acetate beta-glucosyltransferase (EC 2.4.1.121) (IAA-Glu synthetase) ((Uridine 5'-diphosphate-glucose:indol-3-ylacetyl)-beta-D-glucosyl transf…	-0.434	0.969	0.886	-0.596	0.695	0.89	-0.925	-0.657	-0.11
26.2	misc.UDP glucosyl and glucoronyl transferases	mloc_28319.1	very weakly similar to (86.3) loc_os04g12980 12004.m06538 protein indole-3-acetate beta-glucosyltransferase, putative, expressed no original description	0.128	-0.27	-0.735	0.279	-0.43	-0.46	0.992	0.397	0.278
26.2	misc.UDP glucosyl and glucoronyl transferases	mloc_50835.2	moderately similar to ( 346) AT4G01070 | Symbols: GT72B1, UGT72B1 | GT72B1; UDP-glucosyltransferase/ UDP-glycosyltransferase/ transferase, transferring glycosyl groups | chr4:461858-463300 REVERSEweakly similar to ( 171) ZOX_PHAVU Zeatin O-xylosyltransferase (EC 2.4.2.40) (Zeatin O-beta-D-xylosyltransferase) - Phaseolus vulgaris (Kidney bean) (French bean)highly similar to ( 607) loc_os01g43270 1…	-0.085	0.126	-0.304	0.389	0.405	0.296	-0.398	-0.924	-0.409
26.2	misc.UDP glucosyl and glucoronyl transferases	mloc_50928.1	moderately similar to ( 360) AT2G36790 | Symbols: UGT73C6 | UGT73C6 (UDP-glucosyl transferase 73C6); UDP-glucosyltransferase/ UDP-glycosyltransferase/ quercetin 3-O-glucosyltransferase/ quercetin 4'-O-glucosyltransferase/ quercetin 7-O-glucosyltransferase/ transferase, transferring glycosyl groups | chr2:15420339-15421826 REVERSEweakly similar to ( 197) CZOG_SORBI Putative cis-zeatin O-glucosyltr…	-0.204	-1.329	-2.73	1.309	-0.795	-1.372	2.19	0.456	0.319
26.2	misc.UDP glucosyl and glucoronyl transferases	mloc_60784.1	moderately similar to ( 353) AT4G15480 | Symbols: UGT84A1 | UGT84A1; UDP-glycosyltransferase/ sinapate 1-glucosyltransferase/ transferase, transferring glycosyl groups | chr4:8849000-8850472 REVERSEmoderately similar to ( 233) IAAG_MAIZE Indole-3-acetate beta-glucosyltransferase (EC 2.4.1.121) (IAA-Glu synthetase) ((Uridine 5'-diphosphate-glucose:indol-3-ylacetyl)-beta-D-glucosyl transferase) - Z…	-0.391	-0.033	0.063	-0.468	0.004	0.448	-0.13	0.223	0.764
26.2	misc.UDP glucosyl and glucoronyl transferases	mloc_65245.1	moderately similar to ( 471) AT1G22360 | Symbols: AtUGT85A2 | AtUGT85A2 (UDP-glucosyl transferase 85A2); UDP-glycosyltransferase/ glucuronosyltransferase/ transferase, transferring glycosyl groups | chr1:7895068-7897527 REVERSEweakly similar to ( 176) UFO3_MAIZE Anthocyanidin 3-O-glucosyltransferase (EC 2.4.1.115) (Flavonol 3-O-glucosyltransferase) (UDP-glucose flavonoid 3-O-glucosyltransferase) …	0.245	0.178	-0.064	0.518	0.292	-0.052	-0.42	-0.324	-0.231
26.2	misc.UDP glucosyl and glucoronyl transferases	mloc_71793.1	very weakly similar to (88.2) loc_os02g14680 12002.m06713 protein hydroquinone glucosyltransferase, putative, expressed no original description	1.603	-0.049	-0.506	1.686	0.134	-1.207	0.317	-1.146	-1.845
26.3	misc.gluco-, galacto- and mannosidases	mloc_11508.1	highly similar to ( 518) AT4G21760 | Symbols: BGLU47 | BGLU47 (Beta-glucosidase 47); catalytic/ cation binding / hydrolase, hydrolyzing O-glycosyl compounds | chr4:11561229-11563871 FORWARDmoderately similar to ( 380) BGLC_MAIZE Beta-glucosidase, chloroplast precursor (EC 3.2.1.21) (Gentiobiase) (Cellobiase) (Beta-D-glucoside glucohydrolase) - Zea mays (Maize)highly similar to ( 712) loc_os04g433…	-0.093	0.181	0.489	-0.176	0.006	0.7	-0.804	-1.215	-0.122
26.3	misc.gluco-, galacto- and mannosidases	mloc_66740.1	highly similar to ( 501) AT1G02850 | Symbols: BGLU11 | BGLU11 (BETA GLUCOSIDASE 11); catalytic/ cation binding / hydrolase, hydrolyzing O-glycosyl compounds | chr1:630569-633085 FORWARDmoderately similar to ( 340) BGLC_MAIZE Beta-glucosidase, chloroplast precursor (EC 3.2.1.21) (Gentiobiase) (Cellobiase) (Beta-D-glucoside glucohydrolase) - Zea mays (Maize)highly similar to ( 735) loc_os09g33690 1…	1.511	-0.087	-0.001	1.748	-0.071	0.137	1.025	-0.959	-0.51
26.3	misc.gluco-, galacto- and mannosidases	mloc_79756.1	moderately similar to ( 482) AT2G44480 | Symbols: BGLU17 | BGLU17 (BETA GLUCOSIDASE 17); catalytic/ cation binding / hydrolase, hydrolyzing O-glycosyl compounds | chr2:18360476-18363001 FORWARDmoderately similar to ( 404) BGLC_MAIZE Beta-glucosidase, chloroplast precursor (EC 3.2.1.21) (Gentiobiase) (Cellobiase) (Beta-D-glucoside glucohydrolase) - Zea mays (Maize)highly similar to ( 746) loc_os08…	2.059	0.106	-0.648	2.235	0.375	-0.682	1.238	-1.449	-2.031
26.4.1	misc.beta 1,3 glucan hydrolases.glucan endo-1,3-beta-glucosidase	ak355954	moderately similar to ( 486) AT4G34480 | Symbols: | catalytic/ cation binding / hydrolase, hydrolyzing O-glycosyl compounds | chr4:16481147-16483988 REVERSEmoderately similar to ( 311) E13B_WHEAT Glucan endo-1,3-beta-glucosidase precursor (EC 3.2.1.39) ((1->3)-beta-glucan endohydrolase) ((1->3)-beta-glucanase) (Beta-1,3-endoglucanase) - Triticum aestivum (Wheat)highly similar to ( 657) loc_os03g4…	1.258	0.155	-0.485	1.934	0.011	-0.294	0.954	-2.021	-1.464
26.4.1	misc.beta 1,3 glucan hydrolases.glucan endo-1,3-beta-glucosidase	ak356972	moderately similar to ( 277) AT4G16260 | Symbols: | catalytic/ cation binding / hydrolase, hydrolyzing O-glycosyl compounds | chr4:9200180-9201441 REVERSEmoderately similar to ( 354) GUB2_HORVU Lichenase-2 precursor (EC 3.2.1.73) (Lichenase II) (Endo-beta-1,3-1,4 glucanase II) ((1->3,1->4)-beta-glucanase isoenzyme EII) (Fragment) - Hordeum vulgare (Barley)moderately similar to ( 418) loc_os01g714…	-0.085	-0.029	-0.064	-0.971	-0.288	-0.682	0.925	1.519	1.04
26.4.1	misc.beta 1,3 glucan hydrolases.glucan endo-1,3-beta-glucosidase	ak363211	highly similar to ( 571) AT1G64760 | Symbols: | glycosyl hydrolase family 17 protein | chr1:24054220-24056194 REVERSEweakly similar to ( 192) GUB_NICPL Lichenase precursor (EC 3.2.1.73) (Endo-beta-1,3-1,4 glucanase) - Nicotiana plumbaginifolia (Leadwort-leaved tobacco)highly similar to ( 682) loc_os07g07340 12007.m05193 protein glucan endo-1,3-beta-glucosidase 5 precursor, putative, expressed no …	0.385	-2.092	-2.217	1.697	-0.334	-2.041	2.307	0.655	0.445
26.4.1	misc.beta 1,3 glucan hydrolases.glucan endo-1,3-beta-glucosidase	mloc_44074.1	moderately similar to ( 243) AT5G20340 | Symbols: BG5 | BG5 (beta-1,3-glucanase 5); glucan 1,3-beta-glucosidase/ hydrolase, hydrolyzing O-glycosyl compounds | chr5:6874787-6875851 FORWARDmoderately similar to ( 363) E13F_HORVU Putative glucan endo-1,3-beta-glucosidase GVI precursor (EC 3.2.1.39) ((1->3)-beta-glucan endohydrolase GVI) ((1->3)-beta-glucanase isoenzyme GVI) (Beta-1,3-endoglucanase G…	-0.392	0.104	0.778	-1.009	0.091	0.646	-1.965	-1.136	-0.046
26.7	misc.oxidases - copper, flavone etc	ak360703	moderately similar to ( 265) AT1G62600 | Symbols: | flavin-containing monooxygenase family protein / FMO family protein | chr1:23179542-23181411 FORWARDmoderately similar to ( 315) loc_os10g40570 12010.m06824 protein disulfide oxidoreductase/ monooxygenase, putative, expressed no original description	0.308	0.234	0.516	0.028	-0.077	0.169	-0.042	-0.448	-0.162
26.7	misc.oxidases - copper, flavone etc	ak362156	highly similar to ( 717) AT4G12290 | Symbols: | amine oxidase/ copper ion binding / quinone binding | chr4:7304434-7306973 FORWARDmoderately similar to ( 409) AMO_PEA Amine oxidase [copper-containing] precursor (EC 1.4.3.6) - Pisum sativum (Garden pea)highly similar to ( 561) loc_os04g20164 12004.m101827 protein amine oxidase precursor, putative, expressed no original description	-0.336	0.17	0.603	-0.295	-0.129	0.757	-1.054	-0.682	0.14
26.7	misc.oxidases - copper, flavone etc	mloc_18379.1	moderately similar to ( 313) AT5G17000 | Symbols: | NADP-dependent oxidoreductase, putative | chr5:5584983-5586991 REVERSEhighly similar to ( 535) loc_os06g40070 12006.m08544 protein NADP-dependent oxidoreductase P2, putative, expressed no original description	-0.1	0.166	-0.424	0.414	0.121	0.43	-1.737	-3.746	-1.466
26.7	misc.oxidases - copper, flavone etc	mloc_38658.1	moderately similar to ( 423) AT5G13700 | Symbols: ATPAO1, APAO, PAO1 | ATPAO1 (ARABIDOPSIS THALIANA POLYAMINE OXIDASE 1); FAD binding / polyamine oxidase | chr5:4420222-4422974 REVERSEhighly similar to ( 738) PAO_MAIZE Polyamine oxidase precursor (EC 1.5.3.11) - Zea mays (Maize)highly similar to ( 708) loc_os09g20284 12009.m05235 protein polyamine oxidase precursor, putative, expressed no origina…	1.583	-0.811	1.081	1.802	-0.24	-0.015	-0.07	-4.639	-3.269
26.7	misc.oxidases - copper, flavone etc	mloc_72061.1	moderately similar to ( 342) AT1G75790 | Symbols: sks18 | sks18 (SKU5 Similar 18); copper ion binding / pectinesterase | chr1:28454980-28457388 REVERSEmoderately similar to ( 310) NTP3_TOBAC Pollen-specific protein NTP303 precursor - Nicotiana tabacum (Common tobacco)moderately similar to ( 336) loc_os04g47400 12004.m09685 protein pollen-specific protein NTP303 precursor, putative, expressed no o…	-0.194	-0.075	-0.675	0.146	-0.208	-0.323	1.977	1.311	0.809
26.8	misc.nitrilases, *nitrile lyases, berberine bridge enzymes, reticuline oxidases, troponine reductases	mloc_64786.1	moderately similar to ( 210) AT2G23620 | Symbols: ATMES1, MES1 | MES1 (METHYL ESTERASE 1); hydrolase, acting on ester bonds / methyl indole-3-acetate esterase/ methyl jasmonate esterase/ methyl salicylate esterase | chr2:10047462-10049248 REVERSEweakly similar to ( 197) PIR7A_ORYSA Probable esterase PIR7A (EC 3.1.-.-) - Oryza sativa (Rice)moderately similar to ( 365) loc_os01g37630 12001.m10051 p…	-0.21	-0.142	-0.36	1.002	0.203	-0.138	2.653	1.85	2.164
26.9	misc.glutathione S transferases	ak252867.1	highly similar to ( 665) AT5G09810 | Symbols: ACT2, ACT7 | ACT7 (ACTIN 7); structural constituent of cytoskeleton | chr5:3052809-3054220 FORWARDhighly similar to ( 668) ACT2_ORYSA Actin-2 - Oryza sativa (Rice)highly similar to ( 668) loc_os10g36650 12010.m06471 protein actin-2, putative, expressed no original description	0.886	-0.261	-0.341	1.243	0.266	0.002	1.112	-0.391	-0.583
26.9	misc.glutathione S transferases	ak375731	weakly similar to ( 166) AT3G62760 | Symbols: ATGSTF13 | ATGSTF13; glutathione transferase | chr3:23217425-23218246 REVERSEmoderately similar to ( 344) GSTH2_ORYSA Probable glutathione S-transferase GSTF2 (EC 2.5.1.18) (GST-II) - Oryza sativa (Rice)moderately similar to ( 346) loc_os01g55830 12001.m42727 protein glutathione S-transferase GSTF2, putative, expressed no original description	0.041	0.824	0.657	-0.339	0.996	0.828	-3.361	-3.566	-3.034
26.9	misc.glutathione S transferases	mloc_44676.1	weakly similar to ( 180) AT3G62760 | Symbols: ATGSTF13 | ATGSTF13; glutathione transferase | chr3:23217425-23218246 REVERSEmoderately similar to ( 359) GSTF1_MAIZE Glutathione S-transferase I (EC 2.5.1.18) (GST-I) (GST-29) (GST class-phi) - Zea mays (Maize)moderately similar to ( 350) loc_os01g55830 12001.m42727 protein glutathione S-transferase GSTF2, putative, expressed no original description	0.963	-0.188	-0.2	1.359	0.28	0.014	1.185	-0.328	-0.507
26.9	misc.glutathione S transferases	mloc_52661.2	moderately similar to ( 244) AT3G55040 | Symbols: GSTL2 | GSTL2 | chr3:20398718-20400305 REVERSEmoderately similar to ( 266) IN21_MAIZE IN2-1 protein - Zea mays (Maize)moderately similar to ( 327) loc_os03g17470 12003.m07174 protein IN2-1 protein, putative, expressed no original description	0.46	-0.005	0.334	0.211	-0.014	0	-0.264	-0.628	-0.447
26.1	misc.cytochrome P450	ak250498.1	moderately similar to ( 281) AT3G26210 | Symbols: CYP71B23 | CYP71B23; electron carrier/ heme binding / iron ion binding / monooxygenase/ oxygen binding | chr3:9593329-9595202 REVERSEhighly similar to ( 503) C99A1_SORBI Cytochrome P450 CYP99A1 (EC 1.14.-.-) (Fragment) - Sorghum bicolor (Sorghum) (Sorghum vulgare)highly similar to ( 551) loc_os04g09920 12004.m06244 protein cytochrome P450 CYP99A1,…	1.315	0.236	1.14	0.897	-1.505	-0.152	0.138	-2.733	-1.794
26.1	misc.cytochrome P450	ak354659	moderately similar to ( 499) AT2G27690 | Symbols: CYP94C1 | CYP94C1; fatty acid (omega-1)-hydroxylase/ oxygen binding | chr2:11809373-11810860 FORWARDvery weakly similar to (99.4) C97B2_SOYBN Cytochrome P450 97B2 (EC 1.14.-.-) - Glycine max (Soybean)highly similar to ( 775) loc_os05g37250 12005.m07905 protein cytochrome P450 94A2, putative, expressed no original description	0.129	-1.041	-2.328	0.922	-0.198	-1.042	0.972	0.999	0.351
26.1	misc.cytochrome P450	ak357621	moderately similar to ( 499) AT2G27690 | Symbols: CYP94C1 | CYP94C1; fatty acid (omega-1)-hydroxylase/ oxygen binding | chr2:11809373-11810860 FORWARDvery weakly similar to (99.4) C97B2_SOYBN Cytochrome P450 97B2 (EC 1.14.-.-) - Glycine max (Soybean)highly similar to ( 775) loc_os05g37250 12005.m07905 protein cytochrome P450 94A2, putative, expressed no original description	-0.076	-0.963	-2.162	0.892	-0.314	-1.322	1.031	0.785	0.582
26.1	misc.cytochrome P450	ak357642	moderately similar to ( 249) AT3G48310 | Symbols: CYP71A22 | CYP71A22; electron carrier/ heme binding / iron ion binding / monooxygenase/ oxygen binding | chr3:17888192-17889749 FORWARDmoderately similar to ( 263) C71A9_SOYBN Cytochrome P450 71A9 (EC 1.14.-.-) (P450 CP1) - Glycine max (Soybean)moderately similar to ( 478) loc_os09g36080 12009.m06558 protein cytochrome P450 71A2, putative, express…	0.01	0.126	0.993	-0.17	0.715	1.417	-1.871	-0.833	0.13
26.1	misc.cytochrome P450	ak360224	moderately similar to ( 351) AT3G48310 | Symbols: CYP71A22 | CYP71A22; electron carrier/ heme binding / iron ion binding / monooxygenase/ oxygen binding | chr3:17888192-17889749 FORWARDhighly similar to ( 536) C71C4_MAIZE Cytochrome P450 71C4 (EC 1.14.-.-) (Benzoxazineless 2) - Zea mays (Maize)highly similar to ( 612) loc_os08g01450 12008.m04293 protein cytochrome P450 71C4, putative, expressed n…	-0.225	0.214	0.134	-0.012	0.358	0.247	-1.155	-1.026	-0.443
26.1	misc.cytochrome P450	ak360529	moderately similar to ( 406) AT1G64950 | Symbols: CYP89A5 | CYP89A5; electron carrier/ heme binding / iron ion binding / monooxygenase/ oxygen binding | chr1:24127587-24129119 FORWARDmoderately similar to ( 300) C77A1_SOLME Cytochrome P450 77A1 (EC 1.14.-.-) (CYPLXXVIIA1) (P-450EG6) (Fragment) - Solanum melongena (Eggplant) (Aubergine)highly similar to ( 654) loc_os02g01890 12002.m05539 protein c…	-0.267	0.06	0.447	-0.029	0.224	0.822	-0.799	-0.876	0.051
26.1	misc.cytochrome P450	ak361509	moderately similar to ( 354) AT3G48310 | Symbols: CYP71A22 | CYP71A22; electron carrier/ heme binding / iron ion binding / monooxygenase/ oxygen binding | chr3:17888192-17889749 FORWARDhighly similar to ( 535) C71C4_MAIZE Cytochrome P450 71C4 (EC 1.14.-.-) (Benzoxazineless 2) - Zea mays (Maize)highly similar to ( 612) loc_os08g01450 12008.m04293 protein cytochrome P450 71C4, putative, expressed n…	-0.368	0.16	0.004	0.036	0.193	0.386	-1.006	-1.069	-0.297
26.1	misc.cytochrome P450	mloc_14895.1	highly similar to ( 729) AT1G69500 | Symbols: | electron carrier/ heme binding / iron ion binding / monooxygenase/ oxygen binding | chr1:26123960-26125909 FORWARDweakly similar to ( 108) C97B2_SOYBN Cytochrome P450 97B2 (EC 1.14.-.-) - Glycine max (Soybean)highly similar to ( 937) loc_os03g07250 12003.m06240 protein cytochrome P450 86A2, putative, expressed no original description	1.125	-0.476	-1.413	2.558	-1.052	-1.536	3.911	1.072	0.003
26.1	misc.cytochrome P450	mloc_18763.1	moderately similar to ( 328) AT3G48310 | Symbols: CYP71A22 | CYP71A22; electron carrier/ heme binding / iron ion binding / monooxygenase/ oxygen binding | chr3:17888192-17889749 FORWARDmoderately similar to ( 478) C71C4_MAIZE Cytochrome P450 71C4 (EC 1.14.-.-) (Benzoxazineless 2) - Zea mays (Maize)highly similar to ( 553) loc_os08g01450 12008.m04293 protein cytochrome P450 71C4, putative, express…	0.022	-0.038	-0.193	0.4	0.261	0.384	-2.022	-2.472	-1.254
26.1	misc.cytochrome P450	mloc_4161.1	moderately similar to ( 294) AT3G26210 | Symbols: CYP71B23 | CYP71B23; electron carrier/ heme binding / iron ion binding / monooxygenase/ oxygen binding | chr3:9593329-9595202 REVERSEmoderately similar to ( 322) C71DA_SOYBN Cytochrome P450 71D10 (EC 1.14.-.-) - Glycine max (Soybean)moderately similar to ( 419) loc_os02g17760 12002.m07020 protein cytochrome P450 71D8, putative, expressed no origin…	0.215	-1.28	-3.128	0.845	-0.847	-0.61	1.671	0.369	0.497
26.1	misc.cytochrome P450	mloc_44861.2	moderately similar to ( 404) AT3G26300 | Symbols: CYP71B34 | CYP71B34; electron carrier/ heme binding / iron ion binding / monooxygenase/ oxygen binding | chr3:9639199-9640866 REVERSEmoderately similar to ( 481) C71E1_SORBI Cytochrome P450 71E1 (EC 1.14.13.68) (4-hydroxyphenylacetaldehyde oxime monooxygenase) - Sorghum bicolor (Sorghum) (Sorghum vulgare)moderately similar to ( 466) loc_os03g63310…	0.299	-0.616	0.125	0.471	-0.969	0.145	0.262	-2.108	-1.041
26.1	misc.cytochrome P450	mloc_47569.2	moderately similar to ( 219) AT5G24910 | Symbols: CYP714A1 | CYP714A1; electron carrier/ heme binding / iron ion binding / monooxygenase/ oxygen binding | chr5:8567674-8570260 REVERSEvery weakly similar to ( 100) C72A1_CATRO Cytochrome P450 72A1 (EC 1.3.3.9) (CYPLXXII) (Secologanin synthase) (SLS) - Catharanthus roseus (Rosy periwinkle) (Madagascar periwinkle)moderately similar to ( 389) loc_os12…	-0.424	-0.899	-1.049	0.17	-0.108	-0.306	1.839	1.42	1.599
26.1	misc.cytochrome P450	mloc_4765.2	moderately similar to ( 227) AT5G24910 | Symbols: CYP714A1 | CYP714A1; electron carrier/ heme binding / iron ion binding / monooxygenase/ oxygen binding | chr5:8567674-8570260 REVERSEweakly similar to ( 172) C72A1_CATRO Cytochrome P450 72A1 (EC 1.3.3.9) (CYPLXXII) (Secologanin synthase) (SLS) - Catharanthus roseus (Rosy periwinkle) (Madagascar periwinkle)moderately similar to ( 397) loc_os12g0264…	0.104	0.427	0.158	0.093	0.075	0.513	-0.517	-1.144	-0.746
26.1	misc.cytochrome P450	mloc_56398.2	moderately similar to ( 384) AT3G26330 | Symbols: CYP71B37 | CYP71B37; electron carrier/ heme binding / iron ion binding / monooxygenase/ oxygen binding | chr3:9646873-9648536 REVERSEmoderately similar to ( 435) C71D8_SOYBN Cytochrome P450 71D8 (EC 1.14.-.-) (P450 CP7) - Glycine max (Soybean)highly similar to ( 821) loc_os09g10340 12009.m04299 protein cytochrome P450 71D7, putative, expressed no …	0.028	0.64	0.858	-0.595	0.385	0.732	-1.465	-0.78	-0.263
26.1	misc.cytochrome P450	mloc_58620.1	moderately similar to ( 330) AT1G64900 | Symbols: CYP89A2, CYP89 | CYP89A2 (CYTOCHROME P450 89A2); electron carrier/ heme binding / iron ion binding / monooxygenase/ oxygen binding | chr1:24113283-24114803 FORWARDmoderately similar to ( 245) C77A1_SOLME Cytochrome P450 77A1 (EC 1.14.-.-) (CYPLXXVIIA1) (P-450EG6) (Fragment) - Solanum melongena (Eggplant) (Aubergine)moderately similar to ( 376) loc…	-0.439	-0.475	-1.192	0.704	-0.063	-0.292	1.165	0.522	0.635
26.1	misc.cytochrome P450	mloc_7007.3	moderately similar to ( 473) AT2G45510 | Symbols: CYP704A2 | CYP704A2; electron carrier/ heme binding / iron ion binding / monooxygenase/ oxygen binding | chr2:18753085-18754944 FORWARDweakly similar to ( 106) C97B2_SOYBN Cytochrome P450 97B2 (EC 1.14.-.-) - Glycine max (Soybean)highly similar to ( 774) loc_os04g48460 12004.m35189 protein cytochrome P450 86A1, putative, expressed no original desc…	0.851	0.137	0.133	1.431	-0.295	-0.286	0.779	-2.172	-2.772
26.1	misc.cytochrome P450	mloc_71010.2	moderately similar to ( 448) AT2G26170 | Symbols: CYP711A1 | CYP711A1; electron carrier/ heme binding / iron ion binding / monooxygenase/ oxygen binding | chr2:11141703-11143270 FORWARDvery weakly similar to (81.6) C98A1_SORBI Cytochrome P450 98A1 (EC 1.14.-.-) - Sorghum bicolor (Sorghum) (Sorghum vulgare)highly similar to ( 722) loc_os02g12890 12002.m33363 protein cytochrome P450 monooxygenase C…	0.609	0.239	0.065	0.117	0.212	0.066	-0.727	-0.576	-0.712
26.11	misc.alcohol dehydrogenases	ak251453.1	highly similar to ( 552) AT5G51970 | Symbols: | sorbitol dehydrogenase, putative / L-iditol 2-dehydrogenase, putative | chr5:21111820-21113284 FORWARDvery weakly similar to (97.1) ADH1_PETHY Alcohol dehydrogenase 1 (EC 1.1.1.1) - Petunia hybrida (Petunia)highly similar to ( 625) loc_os08g43190 12008.m08293 protein sorbitol dehydrogenase, putative, expressed no original description	-0.036	0.299	0.362	-0.237	0.233	0.381	-0.769	-0.592	-0.142
26.12	misc.peroxidases	ak359280	moderately similar to ( 271) AT2G39040 | Symbols: | peroxidase, putative | chr2:16299463-16301173 REVERSEmoderately similar to ( 253) PER1_ORYSA Peroxidase 1 precursor (EC 1.11.1.7) - Oryza sativa (Rice)moderately similar to ( 471) loc_os12g34524 12012.m07246 protein peroxidase 24 precursor, putative, expressed no original description	-0.136	-0.219	-0.528	0.167	-0.108	-0.085	0.687	0.301	0.676
26.12	misc.peroxidases	ak365489	moderately similar to ( 431) AT2G22420 | Symbols: | peroxidase 17 (PER17) (P17) | chr2:9513341-9514484 FORWARDmoderately similar to ( 247) PER1_ARAHY Cationic peroxidase 1 precursor (EC 1.11.1.7) (PNPC1) - Arachis hypogaea (Peanut)highly similar to ( 535) loc_os09g29490 12009.m06100 protein peroxidase 17 precursor, putative, expressed no original description	0.148	-0.63	0.189	-0.237	-0.228	0.065	1.091	1.73	0.975
26.12	misc.peroxidases	mloc_13425.1	moderately similar to ( 251) AT4G31760 | Symbols: | peroxidase, putative | chr4:15368260-15369724 REVERSEmoderately similar to ( 242) PER1_ORYSA Peroxidase 1 precursor (EC 1.11.1.7) - Oryza sativa (Rice)moderately similar to ( 477) loc_os05g04500 12005.m04983 protein peroxidase 63 precursor, putative, expressed no original description	1.989	0.081	-0.639	1.281	0.149	-1.615	0.172	-2.04	-3.6
26.12	misc.peroxidases	mloc_21848.2	moderately similar to ( 347) AT5G05340 | Symbols: | peroxidase, putative | chr5:1579142-1580819 REVERSEmoderately similar to ( 339) PERP7_BRARA Peroxidase P7 (EC 1.11.1.7) (TP7) - Brassica rapa (Turnip)moderately similar to ( 396) loc_os02g14430 12002.m06688 protein peroxidase 68 precursor, putative, expressed no original description	0.096	-0.06	-0.141	0.055	0.468	0.19	-1.448	-0.173	0.39
26.12	misc.peroxidases	mloc_49528.1	very weakly similar to (95.5) loc_os07g44550 12007.m08676 protein peroxidase 1 precursor, putative, expressed no original description	-1.566	-2.885	-1.817	0.245	-0.3	-1.262	1.649	1.628	1.804
26.12	misc.peroxidases	mloc_79567.1	moderately similar to ( 350) AT5G05340 | Symbols: | peroxidase, putative | chr5:1579142-1580819 REVERSEmoderately similar to ( 357) PER1_ARAHY Cationic peroxidase 1 precursor (EC 1.11.1.7) (PNPC1) - Arachis hypogaea (Peanut)moderately similar to ( 486) loc_os02g14430 12002.m06688 protein peroxidase 68 precursor, putative, expressed no original description	0.537	-0.034	0.016	0.758	0.076	-0.026	0.248	-0.975	-0.759
26.12	misc.peroxidases	mloc_87.1	moderately similar to ( 340) AT2G18980 | Symbols: | peroxidase, putative | chr2:8233419-8235294 REVERSEmoderately similar to ( 204) PER2_ARAHY Cationic peroxidase 2 precursor (EC 1.11.1.7) (PNPC2) - Arachis hypogaea (Peanut)highly similar to ( 537) loc_os06g48030 12006.m32166 protein peroxidase 16 precursor, putative, expressed no original description	0.306	0.181	-0.021	0.39	0.256	-0.088	-0.276	-0.579	-0.502
26.13	misc.acid and other phosphatases	ak249360.1	moderately similar to ( 496) AT3G52820 | Symbols: ATPAP22, PAP22 | PAP22 (PURPLE ACID PHOSPHATASE 22); acid phosphatase/ protein serine/threonine phosphatase | chr3:19574236-19576938 REVERSEmoderately similar to ( 255) PPAF_SOYBN Purple acid phosphatase precursor (EC 3.1.3.2) (Manganese(II) purple acid phosphatase) - Glycine max (Soybean)highly similar to ( 632) loc_os11g05400 12011.m04737 protei…	0.058	0.27	0.368	-0.209	0.095	0.309	-0.76	-0.845	-0.388
26.13	misc.acid and other phosphatases	ak354837	highly similar to ( 857) AT1G13750 | Symbols: | calcineurin-like phosphoesterase family protein | chr1:4715490-4718091 REVERSEmoderately similar to ( 470) NPP_HORVU Nucleotide pyrophosphatase/phosphodiesterase (EC 3.-.-.-) (Fragments) - Hordeum vulgare (Barley)nearly identical (1063) loc_os03g11530 12003.m06605 protein nucleotide pyrophosphatase/phosphodiesterase, putative, expressed no original …	-0.317	-0.65	-0.127	-0.345	-0.484	0.018	0.724	0.41	0.737
26.13	misc.acid and other phosphatases	ak360979	highly similar to ( 719) AT5G34850 | Symbols: ATPAP26, PAP26 | PAP26 (PURPLE ACID PHOSPHATASE 26); acid phosphatase/ protein serine/threonine phosphatase | chr5:13108475-13111217 REVERSEhighly similar to ( 562) PPAF_SOYBN Purple acid phosphatase precursor (EC 3.1.3.2) (Manganese(II) purple acid phosphatase) - Glycine max (Soybean)highly similar to ( 838) loc_os06g43640 12006.m31909 protein purple…	0.003	0.131	0.208	-0.069	0.024	0.257	-0.606	-0.31	-0.013
26.13	misc.acid and other phosphatases	ak371118	highly similar to ( 853) AT1G13750 | Symbols: | calcineurin-like phosphoesterase family protein | chr1:4715490-4718091 REVERSEmoderately similar to ( 468) NPP_HORVU Nucleotide pyrophosphatase/phosphodiesterase (EC 3.-.-.-) (Fragments) - Hordeum vulgare (Barley)nearly identical (1057) loc_os03g11530 12003.m06605 protein nucleotide pyrophosphatase/phosphodiesterase, putative, expressed no original …	-0.253	-0.488	-0.322	-0.106	-0.076	0.16	0.972	0.527	0.671
26.13	misc.acid and other phosphatases	ak371873	highly similar to ( 863) AT5G50400 | Symbols: ATPAP27, PAP27 | PAP27 (PURPLE ACID PHOSPHATASE 27); acid phosphatase/ protein serine/threonine phosphatase | chr5:20523575-20526231 REVERSEhighly similar to ( 753) NPP_HORVU Nucleotide pyrophosphatase/phosphodiesterase (EC 3.-.-.-) (Fragments) - Hordeum vulgare (Barley)nearly identical (1113) loc_os08g41880 12008.m08166 protein nucleotide pyrophospha…	-0.042	0.161	0.477	-0.192	0.1	0.315	-1.464	-1.193	-0.37
26.13	misc.acid and other phosphatases	ak372159	moderately similar to ( 256) AT3G15820 | Symbols: | phosphatidic acid phosphatase-related / PAP2-related | chr3:5351217-5353573 FORWARDmoderately similar to ( 370) loc_os06g40500 12006.m08586 protein expressed protein no original description	-0.456	-0.908	-1.773	0.496	-0.183	-0.586	0.637	0.422	0.405
26.13	misc.acid and other phosphatases	mloc_5503.1	moderately similar to ( 208) AT4G29260 | Symbols: | acid phosphatase class B family protein | chr4:14422310-14423409 REVERSEmoderately similar to ( 203) VSPA_SOYBN Stem 28 kDa glycoprotein precursor (Vegetative storage protein A) - Glycine max (Soybean)moderately similar to ( 266) loc_os05g10210 12005.m05493 protein stem 28 kDa glycoprotein precursor, putative, expressed no original description	1.135	-0.446	1.049	0.88	0.341	-0.05	-2.344	-2.765	-2.156
26.13	misc.acid and other phosphatases	mloc_63625.1	highly similar to ( 634) AT5G50400 | Symbols: ATPAP27, PAP27 | PAP27 (PURPLE ACID PHOSPHATASE 27); acid phosphatase/ protein serine/threonine phosphatase | chr5:20523575-20526231 REVERSEhighly similar to ( 705) NPP_HORVU Nucleotide pyrophosphatase/phosphodiesterase (EC 3.-.-.-) (Fragments) - Hordeum vulgare (Barley)highly similar to ( 778) loc_os08g41880 12008.m08166 protein nucleotide pyrophosph…	-0.107	0.105	0.36	-0.05	0.174	0.718	-1.409	-1.208	-0.166
26.13	misc.acid and other phosphatases	mloc_65487.1	very weakly similar to (97.1) AT4G29270 | Symbols: | acid phosphatase class B family protein | chr4:14423797-14424848 REVERSEweakly similar to ( 163) loc_os05g10310 12005.m27557 protein acid phosphatase, putative, expressed no original description	0.981	-0.609	0.756	1.017	0.444	0.27	-2.249	-2.567	-1.82
26.16	misc.myrosinases-lectin-jacalin	mloc_59286.1	moderately similar to ( 477) AT1G19715 | Symbols: | jacalin lectin family protein | chr1:6816934-6819244 REVERSEhighly similar to ( 859) loc_os05g43240 12005.m08452 protein jacalin-like lectin domain containing protein, expressed no original description	0.238	-0.115	-0.144	0.665	0.254	0.16	0.063	-0.718	-0.846
26.16	misc.myrosinases-lectin-jacalin	mloc_65972.1	highly similar to ( 641) AT2G37710 | Symbols: RLK | RLK (receptor lectin kinase); kinase | chr2:15814934-15816961 REVERSEmoderately similar to ( 202) PSKR_DAUCA Phytosulfokine receptor precursor (EC 2.7.11.1) (Phytosulfokine LRR receptor kinase) - Daucus carota (Carrot)highly similar to ( 798) loc_os07g18240 12007.m06264 protein protein kinase, putative, expressed no original description	-0.226	-0.217	0.032	-0.042	0.045	-0.142	1.157	0.983	0.648
26.16	misc.myrosinases-lectin-jacalin	mloc_65973.1	highly similar to ( 515) AT2G37710 | Symbols: RLK | RLK (receptor lectin kinase); kinase | chr2:15814934-15816961 REVERSEweakly similar to ( 159) PSKR_DAUCA Phytosulfokine receptor precursor (EC 2.7.11.1) (Phytosulfokine LRR receptor kinase) - Daucus carota (Carrot)highly similar to ( 592) loc_os07g03820 12007.m04852 protein lectin-like receptor kinase 7, putative, expressed no original descripti…	-0.114	-0.385	-0.284	-0.636	0.193	0.243	2.516	2.448	2.872
26.17	misc.dynamin	ak251832.1	highly similar to ( 625) AT3G19720 | Symbols: ARC5 | ARC5 (ACCUMULATION AND REPLICATION OF CHLOROPLAST 5); GTP binding / GTPase | chr3:6850591-6855389 REVERSEhighly similar to ( 806) loc_os12g07880 12012.m04775 protein ARC5, putative, expressed no original description	-0.207	-0.594	0.069	0.58	-0.919	-0.242	1.986	0.475	0.457
26.19	misc.plastocyanin-like	mloc_66258.1	weakly similar to ( 103) AT3G20570 | Symbols: | plastocyanin-like domain-containing protein | chr3:7186754-7187453 REVERSEweakly similar to ( 184) loc_os02g06670 12002.m06015 protein early nodulin 20 precursor, putative, expressed no original description	0.434	-0.035	-0.412	0.911	0.252	-0.437	0.142	-1.098	-1.619
26.22	misc.short chain dehydrogenase/reductase (SDR)	ak248614.1	moderately similar to ( 352) AT4G11410 | Symbols: | short-chain dehydrogenase/reductase (SDR) family protein | chr4:6945127-6947186 REVERSEvery weakly similar to (95.1) POR_CHLRE Protochlorophyllide reductase, chloroplast precursor (EC 1.3.1.33) (PCR) (NADPH-protochlorophyllide oxidoreductase) (POR) - Chlamydomonas reinhardtiimoderately similar to ( 459) loc_os09g39670 12009.m06905 protein retino…	0.311	0.25	0.68	-0.305	0.076	0.405	-1.066	-0.431	-0.312
26.22	misc.short chain dehydrogenase/reductase (SDR)	ak357257	moderately similar to ( 264) AT1G01800 | Symbols: | short-chain dehydrogenase/reductase (SDR) family protein | chr1:293595-294888 FORWARDmoderately similar to ( 436) loc_os04g44950 12004.m09449 protein carbonyl reductase 1, putative, expressed no original description	0.298	0.384	0.541	0.021	-0.191	0.084	-0.099	-0.609	-0.5
26.22	misc.short chain dehydrogenase/reductase (SDR)	ak360980	moderately similar to ( 233) AT3G03980 | Symbols: | short-chain dehydrogenase/reductase (SDR) family protein | chr3:1031786-1033081 FORWARDmoderately similar to ( 221) SDR1_PICAB Short-chain type dehydrogenase/reductase (EC 1.-.-.-) - Picea abies (Norway spruce) (Picea excelsa)moderately similar to ( 337) loc_os07g37420 12007.m07992 protein versicolorin reductase, putative, expressed no original …	0.032	0.052	0.511	-0.237	0.052	0.4	-0.513	-0.425	0.013
26.22	misc.short chain dehydrogenase/reductase (SDR)	ak369003	moderately similar to ( 446) AT5G04900 | Symbols: | short-chain dehydrogenase/reductase (SDR) family protein | chr5:1434826-1437194 FORWARDvery weakly similar to (89.7) SDR1_PICAB Short-chain type dehydrogenase/reductase (EC 1.-.-.-) - Picea abies (Norway spruce) (Picea excelsa)moderately similar to ( 489) loc_os03g45194 12003.m09550 protein short-chain dehydrogenase/reductase SDR, putative, expr…	-0.326	-0.267	-0.452	0.167	-0.29	-0.008	0.919	0.187	0.463
26.22	misc.short chain dehydrogenase/reductase (SDR)	ak372039	moderately similar to ( 350) AT4G11410 | Symbols: | short-chain dehydrogenase/reductase (SDR) family protein | chr4:6945127-6947186 REVERSEvery weakly similar to (93.6) POR_PEA Protochlorophyllide reductase, chloroplast precursor (EC 1.3.1.33) (PCR) (NADPH-protochlorophyllide oxidoreductase) (POR) - Pisum sativum (Garden pea)moderately similar to ( 446) loc_os09g39670 12009.m06905 protein retinol…	-0.027	0.521	0.466	-0.517	-0.132	0.705	-0.459	-0.902	0.002
26.22	misc.short chain dehydrogenase/reductase (SDR)	mloc_55068.1	moderately similar to ( 281) AT3G59710 | Symbols: | short-chain dehydrogenase/reductase (SDR) family protein | chr3:22055220-22057156 REVERSEmoderately similar to ( 425) loc_os02g39490 12002.m09037 protein carbonyl reductase 3, putative, expressed no original description	-0.245	-0.424	-0.6	0.214	-0.004	-0.174	0.371	0.15	0.488
26.22	misc.short chain dehydrogenase/reductase (SDR)	mloc_60985.1	moderately similar to ( 241) AT1G67730 | Symbols: YBR159, KCR1 | YBR159; ketoreductase/ oxidoreductase | chr1:25391676-25393365 FORWARDmoderately similar to ( 391) loc_os06g19590 12006.m06618 protein steroid dehydrogenase KIK-I, putative, expressed no original description	0.499	-2.584	-3.67	1.557	-1.082	-2.273	1.62	0.458	0.499
26.23	misc.rhodanese	ak371015	weakly similar to ( 179) AT3G25480 | Symbols: | rhodanese-like domain-containing protein | chr3:9235591-9236598 REVERSEmoderately similar to ( 353) loc_os01g66600 12001.m12767 protein expressed protein no original description	-0.305	-0.435	-0.776	0.557	-0.06	-0.447	1.329	0.935	1.045
26.23	misc.rhodanese	ak376595	highly similar to ( 526) AT2G40760 | Symbols: | rhodanese-like domain-containing protein | chr2:17010050-17011968 FORWARDhighly similar to ( 643) loc_os05g25780 12005.m06870 protein rhodanese like protein, putative, expressed no original description	-0.31	-0.68	0.141	-0.115	-0.549	0.028	0.796	0.725	1.02
26.24	misc.GCN5-related N-acetyltransferase	ak249545.1	moderately similar to ( 251) AT1G32070 | Symbols: ATNSI | ATNSI (NUCLEAR SHUTTLE INTERACTING); N-acetyltransferase | chr1:11534851-11536289 REVERSEmoderately similar to ( 337) loc_os05g40260 12005.m08202 protein expressed protein no original description	-0.174	-0.174	-0.575	0.183	0.002	-0.311	0.619	0.142	0.168
26.24	misc.GCN5-related N-acetyltransferase	ak360883	highly similar to ( 646) AT4G37670 | Symbols: | GCN5-related N-acetyltransferase (GNAT) family protein / amino acid kinase family protein | chr4:17696472-17698836 REVERSEhighly similar to ( 875) loc_os07g39690 12007.m08211 protein N-acetyltransferase/ amino-acid N-acetyltransferase, putative, expressed no original description	-0.116	-0.255	-0.276	0.001	-0.133	0.001	0.346	0.218	0.439
26.24	misc.GCN5-related N-acetyltransferase	ak365770	moderately similar to ( 247) AT5G16800 | Symbols: | GCN5-related N-acetyltransferase (GNAT) family protein | chr5:5524720-5526295 REVERSEmoderately similar to ( 483) loc_os02g46690 12002.m09706 protein F-box domain containing protein, expressed no original description	0.019	-0.749	-0.073	-0.063	-0.276	-0.048	1.293	0.578	1.138
26.26.1	misc.aminotransferases.aminotransferase class IV family protein	ak365595	moderately similar to ( 413) AT5G57850 | Symbols: | aminotransferase class IV family protein | chr5:23435548-23437287 REVERSEhighly similar to ( 582) loc_os02g17330 12002.m06976 protein 4-amino-4-deoxychorismate lyase, putative, expressed no original description	-0.118	0.138	0.229	-0.098	-0.001	0.466	-0.567	-0.512	-0.002
26.28	misc.GDSL-motif lipase	ak374731	moderately similar to ( 269) AT1G28600 | Symbols: | lipase, putative | chr1:10051604-10053073 REVERSEweakly similar to ( 154) EST_HEVBR Esterase precursor (EC 3.1.1.-) (Early nodule-specific protein homolog) (Latex allergen Hev b 13) - Hevea brasiliensis (Para rubber tree)highly similar to ( 544) loc_os06g47910 12006.m09317 protein alpha-L-fucosidase 2 precursor, putative, expressed no original d…	-2.744	-0.403	0.024	-2.323	0.712	1.581	-1.871	0.879	1.922
26.28	misc.GDSL-motif lipase	mloc_11224.3	moderately similar to ( 398) AT1G71691 | Symbols: | GDSL-motif lipase/hydrolase family protein | chr1:26949395-26951173 REVERSEweakly similar to ( 122) APG_BRANA Anter-specific proline-rich protein APG (Protein CEX) (Fragment) - Brassica napus (Rape)moderately similar to ( 480) loc_os08g02094 12008.m04355 protein anther-specific proline-rich protein APG, putative, expressed no original description	-0.68	-0.584	-1.428	0.106	0.013	-0.484	0.209	0.242	0.668
26.28	misc.GDSL-motif lipase	mloc_11922.1	moderately similar to ( 375) AT3G16370 | Symbols: | GDSL-motif lipase/hydrolase family protein | chr3:5556928-5558351 FORWARDmoderately similar to ( 207) APG_BRANA Anter-specific proline-rich protein APG (Protein CEX) (Fragment) - Brassica napus (Rape)moderately similar to ( 469) loc_os06g05550 12006.m05282 protein anther-specific proline-rich protein APG precursor, putative, expressed no origina…	-1.483	-0.481	0.906	0.468	2.789	3.586	-2.253	-0.099	-0.27
26.28	misc.GDSL-motif lipase	mloc_54200.2	moderately similar to ( 340) AT2G27360 | Symbols: | lipase, putative | chr2:11706233-11707905 FORWARDweakly similar to ( 172) EST_HEVBR Esterase precursor (EC 3.1.1.-) (Early nodule-specific protein homolog) (Latex allergen Hev b 13) - Hevea brasiliensis (Para rubber tree)highly similar to ( 672) loc_os01g42730 12001.m10537 protein alpha-L-fucosidase 2 precursor, putative, expressed no original d…	-0.127	0.016	-0.08	0.029	0.161	0.285	-0.399	-0.408	-0.087
26.28	misc.GDSL-motif lipase	mloc_58861.2	moderately similar to ( 454) AT3G16370 | Symbols: | GDSL-motif lipase/hydrolase family protein | chr3:5556928-5558351 FORWARDmoderately similar to ( 213) APG_BRANA Anter-specific proline-rich protein APG (Protein CEX) (Fragment) - Brassica napus (Rape)highly similar to ( 572) loc_os06g05550 12006.m05282 protein anther-specific proline-rich protein APG precursor, putative, expressed no original de…	0.473	-0.851	-0.332	0.76	-0.609	-0.454	1.13	0.004	0.513
26.28	misc.GDSL-motif lipase	mloc_65671.1	moderately similar to ( 448) AT5G45670 | Symbols: | GDSL-motif lipase/hydrolase family protein | chr5:18528600-18530164 FORWARDweakly similar to ( 147) APG_BRANA Anter-specific proline-rich protein APG (Protein CEX) (Fragment) - Brassica napus (Rape)highly similar to ( 567) loc_os05g44200 12005.m08546 protein anther-specific proline-rich protein APG, putative, expressed no original description	-0.234	-0.468	-0.566	0.368	-0.043	0.024	0.697	-0.005	0.394
26.28	misc.GDSL-motif lipase	mloc_71836.1	moderately similar to ( 358) AT5G45910 | Symbols: | GDSL-motif lipase/hydrolase family protein | chr5:18620420-18622264 REVERSEweakly similar to ( 181) EST_HEVBR Esterase precursor (EC 3.1.1.-) (Early nodule-specific protein homolog) (Latex allergen Hev b 13) - Hevea brasiliensis (Para rubber tree)highly similar to ( 630) loc_os01g11710 12001.m07788 protein esterase precursor, putative, expressed…	0.057	-1.234	-0.939	0.332	-1.203	-0.897	1.131	0.283	0.276
26.3	misc. other Ferredoxins and Rieske domain	ak354691	highly similar to ( 524) AT4G25650 | Symbols: ACD1-LIKE | ACD1-LIKE (ACD1-LIKE); 2 iron, 2 sulfur cluster binding / electron carrier/ oxidoreductase | chr4:13081021-13083153 REVERSEvery weakly similar to (81.6) CAO_ORYSA Chlorophyllide a oxygenase, chloroplast precursor (EC 1.13.12.14) (Chlorophyll a oxygenase) (Chlorophyll b synthase) - Oryza sativa (Rice)highly similar to ( 701) loc_os03g59110 …	-0.344	0.034	0.321	-0.273	0.323	0.802	-1.076	-0.147	0.583
27.1	RNA.processing	ak356690	moderately similar to ( 224) AT1G01860 | Symbols: PFC1 | PFC1 (PALEFACE 1); mRNA (2'-O-methyladenosine-N6-)-methyltransferase | chr1:304439-306275 REVERSEmoderately similar to ( 229) loc_os02g03050 12002.m33527 protein dimethyladenosine transferase, putative, expressed no original description	-0.399	-0.329	-0.869	0.803	-0.337	-0.025	1.929	0.766	0.938
27.1	RNA.processing	ak362539	nearly identical (1079) AT3G03710 | Symbols: RIF10 | RIF10 (resistant to inhibition with FSM 10); 3'-5'-exoribonuclease/ RNA binding / nucleic acid binding / polyribonucleotide nucleotidyltransferase | chr3:919542-924906 FORWARDnearly identical (1373) loc_os07g07310 12007.m079617 protein polynucleotide phosphorylase, putative, expressed no original description	-0.564	-0.554	-0.614	0.286	-0.828	-0.018	1.291	0.373	0.724
27.1	RNA.processing	ak368034	moderately similar to ( 276) AT5G26880 | Symbols: | tRNA/rRNA methyltransferase (SpoU) family protein | chr5:9457950-9459190 REVERSEmoderately similar to ( 362) loc_os08g39600 12008.m07941 protein expressed protein no original description	-0.273	-0.663	-0.644	0.548	-0.325	-0.675	1.374	0.653	0.47
27.1	RNA.processing	mloc_13679.4	highly similar to ( 676) AT3G17040 | Symbols: HCF107 | HCF107 (HIGH CHLOROPHYLL FLUORESCENT 107); binding | chr3:5809378-5812605 REVERSEmoderately similar to ( 270) MBB1_CHLRE PsbB mRNA maturation factor Mbb1, chloroplast precursor - Chlamydomonas reinhardtiihighly similar to ( 915) loc_os03g19560 12003.m35182 protein psbB mRNA maturation factor Mbb1, chloroplast precursor, putative, expressed no…	-0.383	0.049	0.143	-0.347	0.132	0.508	-0.975	-0.559	0.12
27.1	RNA.processing	mloc_53905.2	moderately similar to ( 387) AT5G46420 | Symbols: | 16S rRNA processing protein RimM family | chr5:18829999-18832893 FORWARDmoderately similar to ( 336) loc_os05g49130 12005.m64260 protein 16S rRNA processing protein RimM containing protein, expressed no original description	-0.9	-0.98	-0.19	0.437	-1.396	-0.062	1.948	0.318	0.84
27.1	RNA.processing	mloc_75508.1	highly similar to ( 577) AT1G51310 | Symbols: | tRNA (5-methylaminomethyl-2-thiouridylate)-methyltransferase | chr1:19019185-19021735 REVERSEhighly similar to ( 730) loc_os03g07850 12003.m06297 protein tRNA methyltransferase, putative, expressed no original description	-0.203	-0.29	-0.163	-0.004	-0.457	-0.017	0.724	0.115	0.284
27.1	RNA.processing	mloc_78237.1	weakly similar to ( 155) AT5G53770 | Symbols: | nucleotidyltransferase family protein | chr5:21826733-21829858 FORWARDmoderately similar to ( 275) loc_os01g48210 12001.m42688 protein PAP associated domain-containing protein 5, putative, expressed no original description	0.007	-0.349	0.117	-0.049	-0.381	-0.246	0.597	0.256	0.261
27.1.1	RNA.processing.splicing	mloc_24802.1	moderately similar to ( 335) ATCG00040 | Symbols: MATK | Encodes a maturase located in the trnK intron in the chloroplast genome. | chrC:2056-3636 REVERSEhighly similar to ( 690) MATK_HORVU Maturase K (Intron maturase) - Hordeum vulgare (Barley)highly similar to ( 593) loc_osp1g00120 11562.m00106 protein maturase no original description	-1.445	-1.158	-0.948	0.044	-0.376	0.362	1.144	0.975	1.433
27.1.1	RNA.processing.splicing	mloc_34273.1	weakly similar to ( 122) ATCG00040 | Symbols: MATK | Encodes a maturase located in the trnK intron in the chloroplast genome. | chrC:2056-3636 REVERSEmoderately similar to ( 278) MATK_HORVU Maturase K (Intron maturase) - Hordeum vulgare (Barley)moderately similar to ( 252) loc_osp1g00120 11562.m00106 protein maturase no original description	-0.981	-1.3	-1.443	0.332	-0.181	-0.084	0.888	0.846	0.846
27.1.1	RNA.processing.splicing	mloc_76316.1	moderately similar to ( 311) AT1G27650 | Symbols: ATU2AF35A | ATU2AF35A; RNA binding / nucleic acid binding / nucleotide binding / zinc ion binding | chr1:9615302-9616042 FORWARDmoderately similar to ( 322) loc_os09g31482 12009.m22143 protein splicing factor U2af 38 kDa subunit, putative, expressed no original description	0.142	0.113	0.187	-0.255	-0.326	0.086	-0.064	-0.428	0.089
27.1.1	RNA.processing.splicing	mloc_77296.2	highly similar to ( 503) AT4G02400 | Symbols: | FUNCTIONS IN: molecular_function unknown; INVOLVED IN: rRNA processing; LOCATED IN: small-subunit processome; EXPRESSED IN: 23 plant structures; EXPRESSED DURING: 13 growth stages; CONTAINS InterPro DOMAIN/s: Small-subunit processome, Utp14 (InterPro:IPR006709); BEST Arabidopsis thaliana protein match is: U3 ribonucleoprotein (Utp) family protein (T…	-0.106	-0.76	0.098	-0.065	-0.598	0.067	0.84	0.787	1.032
27.1.1	RNA.processing.splicing	mloc_9313.1	weakly similar to ( 108) ATCG00040 | Symbols: MATK | Encodes a maturase located in the trnK intron in the chloroplast genome. | chrC:2056-3636 REVERSEmoderately similar to ( 209) MATK_HORVU Maturase K (Intron maturase) - Hordeum vulgare (Barley)weakly similar to ( 191) loc_osp1g00120 11562.m00106 protein maturase no original description	-1.173	-1.673	-1.931	0.538	-0.323	-0.142	1.641	1.195	1.401
27.1.2	RNA.processing.RNA helicase	ak248741.1	highly similar to ( 717) AT5G11170 | Symbols: | ATP binding / ATP-dependent helicase/ helicase/ nucleic acid binding | chr5:3553334-3556646 FORWARDmoderately similar to ( 239) IF4A9_TOBAC Eukaryotic initiation factor 4A-9 (EC 3.6.1.-) (ATP-dependent RNA helicase eIF4A-9) (eIF-4A-9) - Nicotiana tabacum (Common tobacco)highly similar to ( 744) loc_os01g36920 12001.m150622 protein spliceosome RNA he…	0.127	-0.326	0.08	0.231	-0.346	-0.219	0.911	0.3	0.497
27.1.2	RNA.processing.RNA helicase	ak250517.1	highly similar to ( 574) AT4G18465 | Symbols: | RNA helicase, putative | chr4:10197056-10201611 FORWARDhighly similar to ( 704) loc_os01g11370 12001.m07756 protein ATP-dependent RNA helicase DHX35, putative, expressed no original description	-0.389	-0.398	-0.17	-0.219	-0.383	0.188	0.644	0.088	0.638
27.1.2	RNA.processing.RNA helicase	ak361005	highly similar to ( 600) AT3G06980 | Symbols: | DEAD/DEAH box helicase, putative | chr3:2201531-2204662 FORWARDweakly similar to ( 139) DB10_NICSY ATP-dependent RNA helicase-like protein DB10 (EC 3.6.1.-) - Nicotiana sylvestris (Wood tobacco)highly similar to ( 900) loc_os03g01830 12003.m05727 protein DEAD/DEAH box helicase, putative, expressed no original description	-0.684	-0.653	-0.566	0.36	-0.652	-0.398	1.466	0.498	0.755
27.1.2	RNA.processing.RNA helicase	ak361759	highly similar to ( 628) AT4G09730 | Symbols: | DEAD/DEAH box helicase, putative | chr4:6136333-6139510 FORWARDweakly similar to ( 181) DB10_NICSY ATP-dependent RNA helicase-like protein DB10 (EC 3.6.1.-) - Nicotiana sylvestris (Wood tobacco)highly similar to ( 761) loc_os01g08930 12001.m07518 protein ATP-dependent RNA helicase rhlE, putative, expressed no original description	-0.308	-0.823	-0.183	0.639	-0.716	-0.158	1.931	0.634	0.818
27.1.2	RNA.processing.RNA helicase	ak366021	highly similar to ( 696) AT3G16840 | Symbols: | ATP binding / ATP-dependent helicase/ helicase/ nucleic acid binding | chr3:5738020-5743042 REVERSEweakly similar to ( 154) DB10_NICSY ATP-dependent RNA helicase-like protein DB10 (EC 3.6.1.-) - Nicotiana sylvestris (Wood tobacco)nearly identical (1043) loc_os04g43140 12004.m09278 protein ATP-dependent RNA helicase MAK5, putative, expressed no origi…	-0.166	-0.884	-0.024	-0.078	-0.563	-0.01	0.602	0.444	0.893
27.1.2	RNA.processing.RNA helicase	ak374037	highly similar to ( 835) AT5G26742 | Symbols: emb1138 | emb1138 (embryo defective 1138); ATP binding / ATP-dependent helicase/ RNA binding / helicase/ nucleic acid binding / zinc ion binding | chr5:9285540-9288871 REVERSEmoderately similar to ( 353) RH7_SPIOL DEAD-box ATP-dependent RNA helicase 7 (EC 3.6.1.-) - Spinacia oleracea (Spinach)highly similar to ( 854) loc_os03g61220 12003.m35496 protei…	-0.755	-0.458	-0.373	0.217	-0.512	0.011	1.494	0.737	1.097
27.1.2	RNA.processing.RNA helicase	mloc_16173.1	nearly identical (1361) AT5G13010 | Symbols: EMB3011 | EMB3011 (embryo defective 3011); ATP binding / RNA helicase/ helicase/ nucleic acid binding | chr5:4122747-4128660 FORWARDnearly identical (1578) loc_os07g32430 12007.m07508 protein pre-mRNA-splicing factor ATP-dependent RNA helicase PRP16, putative, expressed no original description	1.874	0.452	0.963	-0.055	0.312	-0.366	-0.389	-0.179	-0.393
27.1.2	RNA.processing.RNA helicase	mloc_56244.1	highly similar to ( 674) AT5G63630 | Symbols: | DEAD box RNA helicase, putative | chr5:25472598-25475196 REVERSEweakly similar to ( 199) DB10_NICSY ATP-dependent RNA helicase-like protein DB10 (EC 3.6.1.-) - Nicotiana sylvestris (Wood tobacco)highly similar to ( 898) loc_os01g43120 12001.m10575 protein ATP-dependent RNA helicase has1, putative, expressed no original description	-0.665	-0.591	-0.183	0.292	-0.743	-0.062	1.645	0.755	1.281
27.1.2	RNA.processing.RNA helicase	mloc_61005.5	moderately similar to ( 426) AT1G54270 | Symbols: EIF4A-2 | EIF4A-2; ATP-dependent helicase/ translation initiation factor | chr1:20260495-20262018 FORWARDmoderately similar to ( 439) IF4A7_TOBAC Eukaryotic initiation factor 4A-7 (EC 3.6.1.-) (ATP-dependent RNA helicase eIF4A-7) (eIF-4A-7) - Nicotiana tabacum (Common tobacco)moderately similar to ( 480) loc_os02g12840 12002.m06531 protein helicas…	2.378	1.307	2.894	0.21	-0.113	0.042	-0.298	-0.166	0.205
27.1.2	RNA.processing.RNA helicase	mloc_67513.6	highly similar to ( 530) AT5G19210 | Symbols: | DEAD/DEAH box helicase, putative | chr5:6462100-6463687 FORWARDweakly similar to ( 117) DB10_NICSY ATP-dependent RNA helicase-like protein DB10 (EC 3.6.1.-) - Nicotiana sylvestris (Wood tobacco)highly similar to ( 704) loc_os01g73900 12001.m13417 protein ATP binding protein, putative, expressed no original description	0.106	-0.364	-0.642	1.302	-0.258	-0.752	2.243	0.456	0.202
27.1.2	RNA.processing.RNA helicase	mloc_70432.1	highly similar to ( 501) loc_os11g46240 12011.m08453 protein ATP binding protein, putative, expressed no original description	-1.773	-1.73	-1.972	0.829	-0.179	-0.566	2.937	2.127	2.731
27.1.19	RNA.processing.ribonucleases	ak250005.1	weakly similar to ( 166) AT1G14220 | Symbols: | ribonuclease T2 family protein | chr1:4858642-4859601 REVERSEvery weakly similar to (82.0) RN28_PANGI Ribonuclease-like storage protein precursor (Root 28 kDa major protein) - Panax ginseng (Korean ginseng)moderately similar to ( 397) loc_os09g36680 12009.m06617 protein ribonuclease 3 precursor, putative, expressed no original description	1.102	-0.024	0.496	1.205	0.362	-0.224	-0.837	-0.926	-0.661
27.1.19	RNA.processing.ribonucleases	ak252681.1	weakly similar to ( 165) AT1G26820 | Symbols: RNS3 | RNS3 (RIBONUCLEASE 3); RNA binding / endoribonuclease/ ribonuclease T2 | chr1:9292760-9293722 REVERSEvery weakly similar to (82.4) RN28_PANGI Ribonuclease-like storage protein precursor (Root 28 kDa major protein) - Panax ginseng (Korean ginseng)moderately similar to ( 402) loc_os09g36680 12009.m06617 protein ribonuclease 3 precursor, putative,…	1.142	0.058	0.369	1.117	0.362	-0.198	-0.816	-0.739	-0.621
27.1.19	RNA.processing.ribonucleases	ak355032	highly similar to ( 769) AT4G37510 | Symbols: | ribonuclease III family protein | chr4:17626259-17628854 REVERSEhighly similar to ( 889) loc_os01g59510 12001.m42523 protein RNA binding protein, putative, expressed no original description	-0.301	-0.224	-0.238	0.307	-0.393	-0.047	0.778	0.576	0.95
27.1.19	RNA.processing.ribonucleases	mloc_38205.5	moderately similar to ( 439) AT3G25430 | Symbols: | CAF1 family ribonuclease | chr3:9221204-9223700 FORWARDhighly similar to ( 672) loc_os08g34160 12008.m07405 protein CAF1 family ribonuclease containing protein, expressed no original description	0.091	-1.157	-0.175	-0.027	-0.606	-0.392	1.063	0.726	1.222
27.1.19	RNA.processing.ribonucleases	mloc_58390.1	highly similar to ( 722) AT3G04480 | Symbols: | endoribonuclease | chr3:1193988-1197320 REVERSE no original description	0.598	0.174	0.507	0.085	-0.063	0.038	-0.041	-0.39	-0.251
27.1.19	RNA.processing.ribonucleases	mloc_66363.2	weakly similar to ( 137) AT1G14220 | Symbols: | ribonuclease T2 family protein | chr1:4858642-4859601 REVERSEmoderately similar to ( 335) loc_os09g36700 12009.m06619 protein extracellular ribonuclease LE precursor, putative, expressed no original description	2.297	0.347	1.044	2.493	0.37	-1.615	-0.889	-3.138	-3.516
27.1.19	RNA.processing.ribonucleases	mloc_66937.4	moderately similar to ( 436) AT2G04530 | Symbols: CPZ, TRZ2 | CPZ; 3'-tRNA processing endoribonuclease | chr2:1576808-1578611 FORWARDmoderately similar to ( 227) RNZN_WHEAT Nuclear ribonuclease Z (EC 3.1.26.11) (RNase Z) (tRNase Z) (tRNA 3 endonuclease) (Zinc phosphodiesterase ELAC) (Fragment) - Triticum aestivum (Wheat)highly similar to ( 570) loc_os09g30466 12009.m06204 protein nuclear ribonucl…	-1.271	-1.303	0.107	0.276	-1.466	-0.07	2.3	0.439	0.389
27.1.21	RNA.processing.siRNA methyltransferase	mloc_4007.2	moderately similar to ( 248) AT3G21300 | Symbols: | RNA methyltransferase family protein | chr3:7493654-7496257 REVERSEmoderately similar to ( 384) loc_os01g09750 12001.m42904 protein expressed protein no original description	-1.222	-0.895	-0.674	0.597	-0.415	-0.63	2.484	0.963	0.84
27.2	RNA.transcription	ak252192.1	weakly similar to ( 135) AT2G29540 | Symbols: ATRPC14, ATRPAC14 | ATRPC14 (RNA POLYMERASE 14 KDA SUBUNIT); DNA binding / DNA-directed RNA polymerase/ protein dimerization | chr2:12643288-12643828 FORWARDweakly similar to ( 178) loc_os12g09280 12012.m073788 protein DNA-directed RNA polymerases I and III 14 kDa polypeptide, putative, expressed no original description	0.086	-0.607	-0.248	0.117	-0.285	-0.386	0.835	0.358	0.293
27.2	RNA.transcription	ak358157	moderately similar to ( 260) AT4G13670 | Symbols: PTAC5 | PTAC5 (PLASTID TRANSCRIPTIONALLY ACTIVE5); heat shock protein binding / unfolded protein binding | chr4:7948644-7950779 FORWARDmoderately similar to ( 296) loc_os04g43420 12004.m09305 protein peptidoglycan binding domain containing protein, putative, expressed no original description	-0.299	-0.186	-0.163	-0.051	-0.313	0.042	0.638	0.292	0.802
27.2	RNA.transcription	ak361654	weakly similar to ( 199) AT3G57080 | Symbols: RPB5B, NRPE5 | NRPE5; DNA binding / DNA-directed RNA polymerase | chr3:21125878-21127470 FORWARDmoderately similar to ( 337) loc_os12g04510 12012.m04445 protein DNA-directed RNA polymerase II 23 kDa polypeptide, putative, expressed no original description	0.33	0.023	0.098	0.284	-0.082	-0.016	-0.027	-0.526	-0.655
27.2	RNA.transcription	ak362416	moderately similar to ( 347) AT1G08540 | Symbols: SIGB, SIG1, SIG2, SIGA, ATSIG1, ABC1, ATSIG2 | SIG2 (RNA POLYMERASE SIGMA SUBUNIT 2); DNA binding / DNA-directed RNA polymerase/ sigma factor/ transcription factor | chr1:2703461-2706696 FORWARDhighly similar to ( 648) loc_os11g26160 12011.m06537 protein RNA polymerase sigma factor rpoD, putative, expressed no original description	-0.507	-0.184	-0.196	0.654	-0.352	-0.215	2.037	0.713	0.848
27.2	RNA.transcription	ak367254	weakly similar to ( 154) AT3G16980 | Symbols: NRPB9A, NRPD9A, NRPE9A | NRPB9A; DNA binding / DNA-directed RNA polymerase/ nucleic acid binding / transcription regulator/ zinc ion binding | chr3:5794526-5795699 FORWARDweakly similar to ( 158) loc_os12g37370 12012.m07522 protein DNA-directed RNA polymerase II 14.5 kDa polypeptide, putative, expressed no original description	0.333	0.06	0.347	-0.115	-0.355	0.093	0.024	-1.089	-0.628
27.2	RNA.transcription	mloc_10613.2	weakly similar to ( 114) AT1G02680 | Symbols: TAF13 | TAF13 (TBP-ASSOCIATED FACTOR 13); DNA binding / RNA polymerase II transcription factor | chr1:581084-581919 FORWARDweakly similar to ( 146) loc_os01g23630 12001.m08836 protein transcription initiation factor IID, 18kD subunit family protein, expressed no original description	0.11	-0.175	-0.191	0.151	-0.19	-0.172	0.684	0.088	0.256
27.2	RNA.transcription	mloc_24733.1	highly similar to ( 785) ATCG00180 | Symbols: RPOC1 | RNA polymerase beta' subunit-1 | chrC:20251-23084 REVERSEhighly similar to ( 995) RPOC1_WHEAT DNA-directed RNA polymerase beta' chain (EC 2.7.7.6) (PEP) (Plastid-encoded RNA polymerase beta' subunit) (RNA polymerase beta' subunit) - Triticum aestivum (Wheat)highly similar to ( 961) loc_os02g24614 12002.m100736 protein DNA-directed RNA polymera…	-0.172	-0.486	-1.016	0.323	-0.308	-0.009	1.779	1.519	1.693
27.2	RNA.transcription	mloc_24746.1	highly similar to ( 536) ATCG00190 | Symbols: RPOB | Chloroplast DNA-dependent RNA polymerase B subunit. The transcription of this gene is regulated by a nuclear encoded RNA polymerase. This gene has been transferred to mitochondrial genome during crucifer evolution. | chrC:23111-26329 REVERSEhighly similar to ( 698) RPOB_WHEAT DNA-directed RNA polymerase beta chain (EC 2.7.7.6) (PEP) (Plastid-en…	-0.623	-1.272	-1.272	0.492	-0.834	-0.016	2.899	2.076	2.377
27.2	RNA.transcription	mloc_24779.1	moderately similar to ( 344) ATCG00190 | Symbols: RPOB | Chloroplast DNA-dependent RNA polymerase B subunit. The transcription of this gene is regulated by a nuclear encoded RNA polymerase. This gene has been transferred to mitochondrial genome during crucifer evolution. | chrC:23111-26329 REVERSEmoderately similar to ( 420) RPOB_WHEAT DNA-directed RNA polymerase beta chain (EC 2.7.7.6) (PEP) (Pl…	-0.456	-0.865	-1.822	0.36	-0.802	0.173	2.201	1.465	2.071
27.2	RNA.transcription	mloc_24891.1	moderately similar to ( 234) ATCG00170 | Symbols: RPOC2 | RNA polymerase beta' subunit-2 | chrC:15938-20068 REVERSEmoderately similar to ( 327) RPOC2_WHEAT DNA-directed RNA polymerase beta'' chain (EC 2.7.7.6) (PEP) (Plastid-encoded RNA polymerase beta'' subunit) (RNA polymerase beta'' subunit) - Triticum aestivum (Wheat)moderately similar to ( 318) loc_osp1g00260 11562.m00015 protein RNA polymer…	-0.39	-1.327	-1.301	0.349	-0.346	-0.036	1.201	1.184	1.56
27.2	RNA.transcription	mloc_456.1	weakly similar to ( 162) ATCG00170 | Symbols: RPOC2 | RNA polymerase beta' subunit-2 | chrC:15938-20068 REVERSEmoderately similar to ( 292) RPOC2_WHEAT DNA-directed RNA polymerase beta'' chain (EC 2.7.7.6) (PEP) (Plastid-encoded RNA polymerase beta'' subunit) (RNA polymerase beta'' subunit) - Triticum aestivum (Wheat)moderately similar to ( 265) loc_osp1g00260 11562.m00015 protein RNA polymerase …	-0.746	-1.077	-1.155	0.246	-0.437	0.168	1.511	1.348	2.024
27.2	RNA.transcription	mloc_54708.1	moderately similar to ( 375) ATCG00170 | Symbols: RPOC2 | RNA polymerase beta' subunit-2 | chrC:15938-20068 REVERSEmoderately similar to ( 409) RPOC2_WHEAT DNA-directed RNA polymerase beta'' chain (EC 2.7.7.6) (PEP) (Plastid-encoded RNA polymerase beta'' subunit) (RNA polymerase beta'' subunit) - Triticum aestivum (Wheat)moderately similar to ( 399) loc_osp1g00260 11562.m00015 protein RNA polymer…	-0.864	-0.763	-1.599	-0.07	-0.594	0.393	2.011	1.587	1.927
27.2	RNA.transcription	mloc_5596.1	weakly similar to ( 107) ATCG00170 | Symbols: RPOC2 | RNA polymerase beta' subunit-2 | chrC:15938-20068 REVERSEweakly similar to ( 152) RPOC2_WHEAT DNA-directed RNA polymerase beta'' chain (EC 2.7.7.6) (PEP) (Plastid-encoded RNA polymerase beta'' subunit) (RNA polymerase beta'' subunit) - Triticum aestivum (Wheat)weakly similar to ( 147) loc_os02g24600 12002.m07607 protein NADH ubiquinone oxidore…	-0.563	-0.995	-1.095	0.291	-0.337	0.251	1.56	1.334	2.187
27.2	RNA.transcription	mloc_59299.1	moderately similar to ( 330) AT1G08540 | Symbols: SIGB, SIG1, SIG2, SIGA, ATSIG1, ABC1, ATSIG2 | SIG2 (RNA POLYMERASE SIGMA SUBUNIT 2); DNA binding / DNA-directed RNA polymerase/ sigma factor/ transcription factor | chr1:2703461-2706696 FORWARDhighly similar to ( 624) loc_os03g16430 12003.m35153 protein RNA polymerase sigma factor rpoD1, putative, expressed no original description	-0.46	-0.4	-0.719	0.154	-0.053	-0.106	0.984	0.749	1.059
27.2	RNA.transcription	mloc_59908.1	moderately similar to ( 357) ATCG00740 | Symbols: RPOA | RNA polymerase alpha subunit | chrC:77901-78890 REVERSEmoderately similar to ( 464) RPOA_HORVU DNA-directed RNA polymerase alpha chain (EC 2.7.7.6) (PEP) (Plastid-encoded RNA polymerase subunit alpha) (RNA polymerase subunit alpha) - Hordeum vulgare (Barley)moderately similar to ( 432) loc_os01g57944 12001.m97470 protein DNA-directed RNA po…	-0.128	-0.902	-1.736	0.702	-0.112	-0.591	1.283	1.077	1.206
27.2	RNA.transcription	mloc_60339.1	moderately similar to ( 345) ATCG00190 | Symbols: RPOB | Chloroplast DNA-dependent RNA polymerase B subunit. The transcription of this gene is regulated by a nuclear encoded RNA polymerase. This gene has been transferred to mitochondrial genome during crucifer evolution. | chrC:23111-26329 REVERSEmoderately similar to ( 412) RPOB_WHEAT DNA-directed RNA polymerase beta chain (EC 2.7.7.6) (PEP) (Pl…	-0.665	-1.242	-0.681	0.11	-0.908	0.089	2.565	1.865	2.363
27.2	RNA.transcription	mloc_9538.1	weakly similar to ( 147) ATCG00180 | Symbols: RPOC1 | RNA polymerase beta' subunit-1 | chrC:20251-23084 REVERSEweakly similar to ( 179) RPOC1_WHEAT DNA-directed RNA polymerase beta' chain (EC 2.7.7.6) (PEP) (Plastid-encoded RNA polymerase beta' subunit) (RNA polymerase beta' subunit) - Triticum aestivum (Wheat)weakly similar to ( 174) loc_os02g24614 12002.m100736 protein DNA-directed RNA polymera…	-0.441	-0.916	-0.863	0.083	-0.664	-0.072	2.14	1.668	1.879
27.2	RNA.transcription	mloc_9558.1	weakly similar to ( 146) RPOA_WHEAT DNA-directed RNA polymerase alpha chain (EC 2.7.7.6) (PEP) (Plastid-encoded RNA polymerase subunit alpha) (RNA polymerase subunit alpha) - Triticum aestivum (Wheat)weakly similar to ( 129) loc_os10g21330 12010.m05150 protein DNA-directed RNA polymerase alpha chain, putative no original description	-0.054	-0.833	-1.961	0.806	-0.168	-0.519	1.288	1.114	1.268
27.2	RNA.transcription	mloc_9573.1	weakly similar to ( 135) RPOC2_WHEAT DNA-directed RNA polymerase beta'' chain (EC 2.7.7.6) (PEP) (Plastid-encoded RNA polymerase beta'' subunit) (RNA polymerase beta'' subunit) - Triticum aestivum (Wheat)weakly similar to ( 130) loc_os04g16819 12004.m35077 protein DNA-directed RNA polymerase beta chain, putative, expressed no original description	-0.176	-0.702	-1.188	0.532	-0.297	-0.099	1.486	1.355	1.926
27.3	RNA.regulation of transcription	ak360635	weakly similar to ( 139) AT1G13870 | Symbols: DRL1 | DRL1 (DEFORMED ROOTS AND LEAVES 1); calmodulin binding / purine nucleotide binding | chr1:4747437-4748345 REVERSE no original description	0.087	-0.222	0.078	-0.212	-0.4	-0.001	0.799	0.397	0.427
27.3.3	RNA.regulation of transcription.AP2/EREBP, APETALA2/Ethylene-responsive element binding protein family	ak356808	no original description	-0.237	-0.295	-0.594	0.227	-0.013	-0.036	0.781	0.153	0.289
27.3.4	RNA.regulation of transcription.ARF, Auxin Response Factor family	ak362090	moderately similar to ( 471) AT2G33860 | Symbols: ETT, ARF3 | ETT (ETTIN); DNA binding / transcription factor | chr2:14325444-14328613 REVERSEhighly similar to ( 931) loc_os05g48870 12005.m083814 protein auxin response factor 4, putative, expressed no original description	-0.59	-0.62	-0.752	0.16	-0.444	0.021	0.692	0.156	0.794
27.3.4	RNA.regulation of transcription.ARF, Auxin Response Factor family	mloc_73144.4	highly similar to ( 603) AT1G19220 | Symbols: ARF19, IAA22, ARF11 | ARF19 (AUXIN RESPONSE FACTOR 19); DNA binding / transcription factor | chr1:6628395-6632779 REVERSEhighly similar to ( 748) loc_os06g48950 12006.m09421 protein auxin response factor 19, putative, expressed no original description	1.907	-0.015	-0.327	2.256	0.154	-0.328	1.566	-1.371	-2.311
27.3.5	RNA.regulation of transcription.ARR	ak356323	weakly similar to ( 114) AT2G40970 | Symbols: | myb family transcription factor | chr2:17097772-17098518 REVERSEweakly similar to ( 159) loc_os01g62660 12001.m12387 protein myb-like DNA-binding domain, SHAQKYF class family protein, expressed no original description	0.063	-0.445	-0.78	0.223	-0.603	-0.618	0.672	0.079	0.198
27.3.5	RNA.regulation of transcription.ARR	ak356714	weakly similar to ( 114) AT2G40970 | Symbols: | myb family transcription factor | chr2:17097772-17098518 REVERSEweakly similar to ( 159) loc_os01g62660 12001.m12387 protein myb-like DNA-binding domain, SHAQKYF class family protein, expressed no original description	0.181	-0.127	-0.516	0.239	-0.156	-0.346	1.195	0.648	0.76
27.3.6	RNA.regulation of transcription.bHLH,Basic Helix-Loop-Helix family	ak355118	moderately similar to ( 266) AT3G26744 | Symbols: ICE1, ATICE1, SCRM | ICE1 (INDUCER OF CBF EXPRESSION 1); DNA binding / transcription activator/ transcription factor | chr3:9832953-9834790 REVERSEmoderately similar to ( 378) loc_os01g70310 12001.m150831 protein inducer of CBF expression 2, putative, expressed no original description	-0.057	-0.453	-0.085	-0.1	-0.391	0.102	1.088	0.549	1.065
27.3.6	RNA.regulation of transcription.bHLH,Basic Helix-Loop-Helix family	ak357294	weakly similar to ( 107) AT5G57150 | Symbols: | basic helix-loop-helix (bHLH) family protein | chr5:23152361-23153293 FORWARDweakly similar to ( 127) loc_os04g23550 12004.m101486 protein DNA binding like, putative, expressed no original description	-1.277	0.158	0.933	-3.051	-0.864	0.508	-0.135	0.167	0.961
27.3.6	RNA.regulation of transcription.bHLH,Basic Helix-Loop-Helix family	ak357521	weakly similar to ( 122) AT3G21330 | Symbols: | basic helix-loop-helix (bHLH) family protein | chr3:7507720-7508841 FORWARDvery weakly similar to (80.1) LAX_ORYSA Transcription factor LAX PANICLE - Oryza sativa (Rice)moderately similar to ( 265) loc_os05g46370 12005.m08762 protein helix-loop-helix DNA-binding domain containing protein, expressed no original description	0.139	0.675	1.451	0.017	-0.427	0.796	-0.137	-4.029	-2.348
27.3.6	RNA.regulation of transcription.bHLH,Basic Helix-Loop-Helix family	ak360197	moderately similar to ( 229) AT2G27230 | Symbols: LHW | LHW (LONESOME HIGHWAY); protein homodimerization/ transcription activator/ transcription factor | chr2:11650895-11653840 FORWARDhighly similar to ( 545) loc_os02g45170 12002.m09556 protein expressed protein no original description	-0.645	-0.053	0.501	-0.833	-0.412	0.569	-0.088	0.597	1.18
27.3.6	RNA.regulation of transcription.bHLH,Basic Helix-Loop-Helix family	ak365195	very weakly similar to (90.9) AT5G57150 | Symbols: | basic helix-loop-helix (bHLH) family protein | chr5:23152361-23153293 FORWARDweakly similar to ( 106) loc_os04g23550 12004.m101486 protein DNA binding like, putative, expressed no original description	0.141	0.468	0.801	-0.558	0.218	0.669	-2.376	-1.149	-0.416
27.3.6	RNA.regulation of transcription.bHLH,Basic Helix-Loop-Helix family	mloc_64735.1	weakly similar to ( 175) AT2G22750 | Symbols: | basic helix-loop-helix (bHLH) family protein | chr2:9672145-9673624 FORWARDmoderately similar to ( 449) loc_os03g51580 12003.m10136 protein symbiotic ammonium transporter, putative, expressed no original description	1.283	-0.063	-0.303	1.439	0.161	-0.161	1.183	-1.331	-1.207
27.3.7	RNA.regulation of transcription.C2C2(Zn) CO-like, Constans-like zinc finger family	ak356535	moderately similar to ( 236) AT1G25440 | Symbols: | zinc finger (B-box type) family protein | chr1:8933939-8935284 REVERSEmoderately similar to ( 498) loc_os02g49880 12002.m10022 protein zinc finger protein CONSTANS-LIKE 16, putative, expressed no original description	-0.205	-0.154	-0.716	0.177	-0.005	-0.292	0.63	0.518	0.461
27.3.7	RNA.regulation of transcription.C2C2(Zn) CO-like, Constans-like zinc finger family	ak358370	moderately similar to ( 227) AT1G25440 | Symbols: | zinc finger (B-box type) family protein | chr1:8933939-8935284 REVERSEmoderately similar to ( 488) loc_os02g49880 12002.m10022 protein zinc finger protein CONSTANS-LIKE 16, putative, expressed no original description	-0.309	-0.31	-0.78	0.112	-0.029	-0.276	0.623	0.376	0.468
27.3.7	RNA.regulation of transcription.C2C2(Zn) CO-like, Constans-like zinc finger family	ak373368	moderately similar to ( 211) AT1G06040 | Symbols: STO | STO (SALT TOLERANCE); DNA binding / protein binding / transcription factor/ zinc ion binding | chr1:1828662-1829659 REVERSEmoderately similar to ( 325) loc_os04g41560 12004.m101716 protein salt tolerance-like protein, putative, expressed no original description	-0.262	0.085	0.385	-0.357	0.229	0.776	-1.321	-0.632	0.322
27.3.7	RNA.regulation of transcription.C2C2(Zn) CO-like, Constans-like zinc finger family	mloc_55203.2	weakly similar to ( 145) AT1G78600 | Symbols: LZF1, STH3 | LZF1 (LIGHT-REGULATED ZINC FINGER PROTEIN 1); transcription factor/ zinc ion binding | chr1:29567370-29568662 FORWARDmoderately similar to ( 201) loc_os12g10660 12012.m05049 protein salt tolerance-like protein, putative, expressed no original description	-0.778	-0.579	-0.426	-0.495	-0.441	0.294	1.286	1.308	1.563
27.3.8	RNA.regulation of transcription.C2C2(Zn) DOF zinc finger family	mloc_19593.3	moderately similar to ( 209) AT3G47500 | Symbols: CDF3 | CDF3 (CYCLING DOF FACTOR 3); DNA binding / protein binding / transcription factor | chr3:17504276-17505964 REVERSEweakly similar to ( 105) MNB1A_MAIZE Dof zinc finger protein MNB1A - Zea mays (Maize)highly similar to ( 549) loc_os07g48570 12007.m09068 protein expressed protein no original description	-0.094	0.244	0.323	-0.001	0.419	0.601	-0.881	-0.374	-0.008
27.3.9	RNA.regulation of transcription.C2C2(Zn) GATA transcription factor family	ak363160	weakly similar to ( 146) AT1G51600 | Symbols: ZML2, TIFY2A | TIFY2A; sequence-specific DNA binding / transcription factor/ zinc ion binding | chr1:19133176-19135252 FORWARDmoderately similar to ( 261) loc_os06g48534 12006.m91852 protein GATA transcription factor 25, putative, expressed no original description	0.084	-0.188	-0.254	0.323	-0.095	-0.222	0.642	0.242	0.347
27.3.11	RNA.regulation of transcription.C2H2 zinc finger family	ak373121	weakly similar to ( 137) AT3G02790 | Symbols: | zinc finger (C2H2 type) family protein | chr3:604926-605243 FORWARDweakly similar to ( 182) loc_os06g49490 12006.m09473 protein expressed protein no original description	-0.314	0.124	0.336	-0.587	0.151	0.345	-0.811	-0.157	0.006
27.3.11	RNA.regulation of transcription.C2H2 zinc finger family	mloc_51032.8	moderately similar to ( 365) AT1G72050 | Symbols: TFIIIA | TFIIIA (TRANSCRIPTION FACTOR IIIA); nucleic acid binding / zinc ion binding | chr1:27115808-27117228 FORWARDhighly similar to ( 561) loc_os05g03020 12005.m04836 protein transcription factor IIIA, putative, expressed no original description	0.047	-0.426	-0.23	0.046	-0.467	-0.195	0.48	0.309	0.563
27.3.11	RNA.regulation of transcription.C2H2 zinc finger family	mloc_55385.2	moderately similar to ( 249) AT3G14740 | Symbols: | PHD finger family protein | chr3:4952185-4953306 REVERSEmoderately similar to ( 301) loc_os01g08820 12001.m07507 protein PHD-finger family protein, expressed no original description	0.273	0.295	-0.174	0.56	0.197	0.202	-0.71	-2.226	-1.272
27.3.11	RNA.regulation of transcription.C2H2 zinc finger family	mloc_70598.1	very weakly similar to (92.0) loc_os09g26200 12009.m05772 protein zinc finger protein 3, putative no original description	0.564	0.237	0.403	0.288	0.427	-0.042	-1.709	-2.748	-2.028
27.3.20	RNA.regulation of transcription.G2-like transcription factor family, GARP	ak353571	weakly similar to ( 191) AT2G20570 | Symbols: GPRI1, GLK1 | GPRI1 (GBF'S PRO-RICH REGION-INTERACTING FACTOR 1); transcription factor/ transcription regulator | chr2:8855486-8857522 FORWARDmoderately similar to ( 343) loc_os01g13740 12001.m42936 protein myb-like DNA-binding domain, SHAQKYF class family protein, expressed no original description	-0.162	0.292	0.203	-0.238	0.222	0.424	-1.07	-0.727	-0.297
27.3.20	RNA.regulation of transcription.G2-like transcription factor family, GARP	ak356323	weakly similar to ( 114) AT2G40970 | Symbols: | myb family transcription factor | chr2:17097772-17098518 REVERSEweakly similar to ( 159) loc_os01g62660 12001.m12387 protein myb-like DNA-binding domain, SHAQKYF class family protein, expressed no original description	0.063	-0.445	-0.78	0.223	-0.603	-0.618	0.672	0.079	0.198
27.3.20	RNA.regulation of transcription.G2-like transcription factor family, GARP	ak356714	weakly similar to ( 114) AT2G40970 | Symbols: | myb family transcription factor | chr2:17097772-17098518 REVERSEweakly similar to ( 159) loc_os01g62660 12001.m12387 protein myb-like DNA-binding domain, SHAQKYF class family protein, expressed no original description	0.181	-0.127	-0.516	0.239	-0.156	-0.346	1.195	0.648	0.76
27.3.20	RNA.regulation of transcription.G2-like transcription factor family, GARP	mloc_43537.1	weakly similar to ( 166) AT2G20570 | Symbols: GPRI1, GLK1 | GPRI1 (GBF'S PRO-RICH REGION-INTERACTING FACTOR 1); transcription factor/ transcription regulator | chr2:8855486-8857522 FORWARDmoderately similar to ( 286) loc_os06g24070 12006.m31875 protein transcription factor ZmGLK1, putative, expressed no original description	-0.274	0.525	0.338	-0.014	0.604	0.423	-1.221	-0.847	-0.391
27.3.20	RNA.regulation of transcription.G2-like transcription factor family, GARP	mloc_65876.1	weakly similar to ( 179) AT2G20570 | Symbols: GPRI1, GLK1 | GPRI1 (GBF'S PRO-RICH REGION-INTERACTING FACTOR 1); transcription factor/ transcription regulator | chr2:8855486-8857522 FORWARDmoderately similar to ( 263) loc_os01g13740 12001.m42936 protein myb-like DNA-binding domain, SHAQKYF class family protein, expressed no original description	-0.226	0.255	0.21	-0.222	0.201	0.411	-1.155	-0.7	-0.275
27.3.22	RNA.regulation of transcription.HB,Homeobox transcription factor family	ak354063	weakly similar to ( 149) AT5G65310 | Symbols: ATHB5, ATHB-5 | ATHB5 (ARABIDOPSIS THALIANA HOMEOBOX PROTEIN 5); protein homodimerization/ sequence-specific DNA binding / transcription activator/ transcription factor | chr5:26102457-26103854 REVERSEmoderately similar to ( 284) loc_os09g29460 12009.m06097 protein homeobox-leucine zipper protein ATHB-6, putative, expressed no original description	0.223	-0.011	0.179	0.233	0.057	0.024	-0.009	-0.573	-0.515
27.3.22	RNA.regulation of transcription.HB,Homeobox transcription factor family	ak362009	nearly identical (1135) AT5G60690 | Symbols: REV, IFL, IFL1 | REV (REVOLUTA); DNA binding / lipid binding / transcription factor | chr5:24397734-24401933 FORWARDnearly identical (1469) loc_os10g33960 12010.m065291 protein HB1, putative, expressed no original description	-0.044	-0.516	-0.706	0.316	-0.165	-0.115	0.341	0.155	0.165
27.3.22	RNA.regulation of transcription.HB,Homeobox transcription factor family	ak365794	highly similar to ( 788) AT3G61150 | Symbols: HDG1, HD-GL2-1 | HDG1 (HOMEODOMAIN GLABROUS 1); DNA binding / transcription factor | chr3:22630769-22634875 FORWARDnearly identical (1154) loc_os09g35760 12009.m06527 protein OCL3 protein, putative, expressed no original description	0.229	-0.22	-0.31	0.362	-0.246	-0.118	0.575	0.097	0.545
27.3.23	RNA.regulation of transcription.HSF,Heat-shock transcription factor family	ak356839	moderately similar to ( 223) AT4G17600 | Symbols: LIL3:1 | LIL3:1; transcription factor | chr4:9803759-9804714 FORWARDmoderately similar to ( 252) loc_os02g03330 12002.m05683 protein lil3 protein, putative, expressed no original description	-0.738	-0.389	0.165	-0.23	-0.316	0.175	0.09	0.165	0.736
27.3.23	RNA.regulation of transcription.HSF,Heat-shock transcription factor family	ak364288	weakly similar to ( 151) AT3G22830 | Symbols: AT-HSFA6B, HSFA6B | AT-HSFA6B; DNA binding / transcription factor | chr3:8078981-8080895 FORWARDmoderately similar to ( 297) loc_os03g06630 12003.m101198 protein heat shock factor protein 1, putative, expressed no original description	0.056	0.207	-0.037	0.328	-0.113	0.092	-0.487	-0.804	-0.475
27.3.23	RNA.regulation of transcription.HSF,Heat-shock transcription factor family	ak370479	moderately similar to ( 474) AT1G12800 | Symbols: | S1 RNA-binding domain-containing protein | chr1:4361778-4365189 REVERSEhighly similar to ( 936) loc_os02g02390 12002.m05588 protein RNA binding protein, putative, expressed no original description	-0.32	-0.235	-0.41	0.202	-0.058	-0.091	0.951	0.497	0.665
27.3.24	RNA.regulation of transcription.MADS box transcription factor family	ak360697	moderately similar to ( 231) AT1G69120 | Symbols: AP1, AGL7 | AP1 (APETALA1); DNA binding / protein binding / protein heterodimerization/ transcription activator/ transcription factor | chr1:25982576-25986102 REVERSEmoderately similar to ( 324) MAD14_ORYSA MADS-box transcription factor 14 (OsMADS14) (Protein APETALA1-like B) (Protein AGAMOUS-like 10) (FDRMADS6) (RMADS211) - Oryza sativa (Rice)mod…	0.379	0.816	0.809	-1.582	-1.233	-1.598	0.022	-0.116	-0.031
27.3.24	RNA.regulation of transcription.MADS box transcription factor family	mloc_13735.1	weakly similar to ( 113) loc_os01g69850 12001.m13035 protein MADS-box transcription factor 8, putative, expressed no original description	1.723	0.346	-0.046	2.083	0.179	-0.216	-0.93	-1.918	-1.493
27.3.24	RNA.regulation of transcription.MADS box transcription factor family	mloc_55758.1	weakly similar to ( 116) loc_os01g69850 12001.m13035 protein MADS-box transcription factor 8, putative, expressed no original description	-0.821	1.069	0.289	4.028	3.652	3.16	-1.11	-0.683	-1.551
27.3.24	RNA.regulation of transcription.MADS box transcription factor family	mloc_76418.1	very weakly similar to (89.0) AT4G11880 | Symbols: AGL14 | AGL14 (agamous-like 14); DNA binding / transcription factor | chr4:7143512-7147108 FORWARDvery weakly similar to (87.8) MAD56_ORYSA MADS-box transcription factor 56 (OsMADS56) (FDRMADS8) (RMADS214) - Oryza sativa (Rice)weakly similar to ( 135) loc_os08g41960 12008.m08174 protein MADS-box protein AGL3-a, putative, expressed no original des…	-1.089	0.037	0.31	-1.978	-1.522	-0.899	1.346	0.984	1.587
27.3.25	RNA.regulation of transcription.MYB domain transcription factor family	ak353929	moderately similar to ( 227) AT3G23250 | Symbols: MYB15, ATY19, ATMYB15 | MYB15 (MYB DOMAIN PROTEIN 15); DNA binding / transcription factor | chr3:8309742-8310624 FORWARDmoderately similar to ( 240) MYB4_ORYSA Myb-related protein Myb4 (OsMyb4) (Transcription factor RLTR1) - Oryza sativa (Rice)moderately similar to ( 240) loc_os04g43680 12004.m09327 protein myb-related protein Myb4, putative, expr…	0.781	0.216	0.41	0.09	-0.019	0.273	-0.426	-0.972	-0.285
27.3.25	RNA.regulation of transcription.MYB domain transcription factor family	ak363003	moderately similar to ( 293) AT5G41020 | Symbols: | myb family transcription factor | chr5:16425883-16427649 REVERSEmoderately similar to ( 409) loc_os06g19980 12006.m06655 protein myb-like DNA-binding domain containing protein, expressed no original description	-0.291	-0.732	-0.259	-0.006	-0.332	0.1	0.367	0.276	0.626
27.3.25	RNA.regulation of transcription.MYB domain transcription factor family	mloc_17662.1	moderately similar to ( 246) AT3G28910 | Symbols: ATMYB30, MYB30 | MYB30 (MYB DOMAIN PROTEIN 30); DNA binding / transcription factor | chr3:10911443-10912856 FORWARDweakly similar to ( 182) MYB4_ORYSA Myb-related protein Myb4 (OsMyb4) (Transcription factor RLTR1) - Oryza sativa (Rice)moderately similar to ( 356) loc_os11g35390 12011.m07391 protein myb-related protein Zm1, putative, expressed no o…	-0.065	0.1	0.315	-0.819	-0.442	-0.167	-0.079	0.231	0.562
27.3.25	RNA.regulation of transcription.MYB domain transcription factor family	mloc_4506.4	weakly similar to ( 193) AT3G46130 | Symbols: MYB111, PFG3, ATMYB48-2 | MYB111 (MYB DOMAIN PROTEIN 111); DNA binding / transcription factor | chr3:16945465-16946376 FORWARDweakly similar to ( 196) MYBA2_ORYSA Myb-related protein MYBAS2 - Oryza sativa (Rice)weakly similar to ( 198) loc_os01g74410 12001.m13467 protein MYB59, putative, expressed no original description	-0.194	0.226	0.524	0.185	0.068	0.636	-0.63	-0.937	-0.325
27.3.25	RNA.regulation of transcription.MYB domain transcription factor family	mloc_57504.2	moderately similar to ( 202) AT3G24310 | Symbols: MYB305, ATMYB71 | MYB305 (myb domain protein 305); DNA binding / transcription factor | chr3:8811336-8812330 REVERSEweakly similar to ( 157) MYBA2_ORYSA Myb-related protein MYBAS2 - Oryza sativa (Rice)moderately similar to ( 282) loc_os02g40530 12002.m09139 protein MYB305, putative, expressed no original description	0.206	-0.743	0.19	-0.766	-1.645	-0.62	0.283	0.01	0.294
27.3.25	RNA.regulation of transcription.MYB domain transcription factor family	mloc_63371.2	moderately similar to ( 222) loc_os11g06190 12011.m04816 protein expressed protein no original description	-1.032	-1.25	0.045	-0.53	-0.93	0.205	1.297	0.795	0.942
27.3.25	RNA.regulation of transcription.MYB domain transcription factor family	mloc_68772.1	weakly similar to ( 108) loc_os01g43230 12001.m10586 protein expressed protein no original description	0.281	0.091	0.038	0.163	0.365	-0.319	-2.686	-1.209	-1.425
27.3.25	RNA.regulation of transcription.MYB domain transcription factor family	mloc_74051.5	weakly similar to ( 102) loc_os06g40330 12006.m08569 protein myb-like DNA-binding domain containing protein, expressed no original description	0.042	-0.178	-0.068	-0.026	-0.351	-0.408	2.503	0.476	0.61
27.3.26	RNA.regulation of transcription.MYB-related transcription factor family	ak356219	moderately similar to ( 205) AT1G49010 | Symbols: | myb family transcription factor | chr1:18132714-18133778 FORWARDmoderately similar to ( 308) loc_os01g34060 12001.m09717 protein DNA binding protein, putative, expressed no original description	-0.217	-0.345	-0.853	0.233	-0.091	-0.683	0.518	0.317	0.221
27.3.26	RNA.regulation of transcription.MYB-related transcription factor family	mloc_57684.2	weakly similar to ( 130) AT5G37260 | Symbols: RVE2, CIR1 | RVE2 (REVEILLE 2); DNA binding / transcription factor | chr5:14751344-14752972 REVERSEmoderately similar to ( 392) loc_os06g51260 12006.m091802 protein expressed protein no original description	0.064	-0.089	0.446	0.028	0.156	0.407	-1.297	-0.702	-0.193
27.3.26	RNA.regulation of transcription.MYB-related transcription factor family	mloc_68734.1	highly similar to ( 572) AT1G09770 | Symbols: ATCDC5, CDC5, ATMYBCDC5 | ATCDC5 (ARABIDOPSIS THALIANA CELL DIVISION CYCLE 5); DNA binding / transcription factor | chr1:3162002-3165122 FORWARDhighly similar to ( 680) loc_os04g28090 12004.m07927 protein cell division cycle 5-like protein, putative, expressed no original description	0.854	0.694	1.116	-0.078	-0.213	0.277	-0.347	-0.359	-0.093
27.3.26	RNA.regulation of transcription.MYB-related transcription factor family	mloc_70777.2	weakly similar to ( 146) AT5G56840 | Symbols: | DNA-binding family protein | chr5:22980789-22982152 FORWARDmoderately similar to ( 253) loc_os01g09640 12001.m07588 protein MCB2 protein, putative, expressed no original description	-0.137	0.06	-0.008	0.091	0.021	0.201	-0.372	-0.968	-0.588
27.3.29	RNA.regulation of transcription.TCP transcription factor family	mloc_72581.1	weakly similar to ( 115) AT1G30210 | Symbols: TCP24 | TCP24 (TEOSINTE BRANCHED1, CYCLOIDEA, AND PCF FAMILY 24); transcription factor | chr1:10628754-10629728 REVERSEmoderately similar to ( 286) loc_os12g42190 12012.m07998 protein transposon protein, putative, unclassified, expressed no original description	-1.38	-0.817	0.294	-2.068	-0.801	0.126	0.117	0.348	0.692
27.3.30	RNA.regulation of transcription.Trihelix, Triple-Helix transcription factor family	ak367324	very weakly similar to (89.7) AT2G44730 | Symbols: | transcription factor | chr2:18437447-18438565 REVERSEmoderately similar to ( 253) loc_os08g37810 12008.m07766 protein expressed protein no original description	0.027	-0.251	-0.018	0.165	-0.048	-0.057	0.74	0.666	0.721
27.3.32	RNA.regulation of transcription.WRKY domain transcription factor family	ak370043	weakly similar to ( 137) AT4G24240 | Symbols: WRKY7, ATWRKY7 | WRKY7; calmodulin binding / transcription factor | chr4:12571930-12573446 FORWARDmoderately similar to ( 243) loc_os03g58420 12003.m101732 protein OsWRKY6 - Superfamily of rice TFs having WRKY and zinc finger domains no original description	-0.345	-0.114	0.187	-0.089	0.437	0.506	-1.108	-0.277	0.091
27.3.34	RNA.regulation of transcription.Orphan family	ak373161	highly similar to ( 655) AT1G01510 | Symbols: AN | AN (ANGUSTIFOLIA); protein binding | chr1:187235-189836 FORWARDhighly similar to ( 805) loc_os10g38900 12010.m06657 protein angustifolia, putative, expressed no original description	-0.132	-0.038	-0.238	0.292	-0.298	0.04	0.604	-0.019	0.373
27.3.34	RNA.regulation of transcription.Orphan family	mloc_67455.2	moderately similar to ( 369) AT3G16000 | Symbols: MFP1 | MFP1 (MAR BINDING FILAMENT-LIKE PROTEIN 1); DNA binding | chr3:5431041-5433613 REVERSEmoderately similar to ( 358) MFP1_TOBAC MAR-binding filament-like protein 1-1 - Nicotiana tabacum (Common tobacco)highly similar to ( 879) loc_os01g08510 12001.m07476 protein MAR binding filament-like protein 1, putative, expressed no original description	-0.477	-0.455	-0.414	0.33	-0.445	0.025	0.891	0.276	0.609
27.3.35	RNA.regulation of transcription.bZIP transcription factor family	ak361423	weakly similar to ( 128) AT3G56850 | Symbols: AREB3, DPBF3 | AREB3 (ABA-RESPONSIVE ELEMENT BINDING PROTEIN 3); DNA binding / transcription activator/ transcription factor | chr3:21046554-21047894 REVERSEmoderately similar to ( 228) loc_os03g20650 12003.m07472 protein BZIP transcription factor AtbZIP12, putative, expressed no original description	0.103	0.237	-0.02	0.154	0.113	0.116	-1.304	-1.484	-1.117
27.3.35	RNA.regulation of transcription.bZIP transcription factor family	ak366398	moderately similar to ( 350) AT1G08320 | Symbols: | bZIP family transcription factor | chr1:2622113-2627451 REVERSEmoderately similar to ( 311) HBP1C_WHEAT Transcription factor HBP-1b(c1) (Fragment) - Triticum aestivum (Wheat)highly similar to ( 578) loc_os01g64020 12001.m43286 protein transcription factor HBP-1b, putative, expressed no original description	0.409	0.157	0.039	0.307	0.011	0.144	-0.586	-0.917	-0.622
27.3.35	RNA.regulation of transcription.bZIP transcription factor family	mloc_51623.1	weakly similar to ( 147) AT4G38900 | Symbols: | bZIP protein | chr4:18139564-18141520 REVERSEweakly similar to ( 125) RF2B_ORYSA Transcription factor RF2b - Oryza sativa (Rice)moderately similar to ( 216) loc_os08g43090 12008.m08285 protein DNA binding protein, putative, expressed no original description	0.592	-0.134	0.335	-0.306	-0.241	-0.205	5.104	4.183	3.897
27.3.41	RNA.regulation of transcription.B3 transcription factor family	ak251585.1	weakly similar to ( 145) loc_os03g42280 12003.m09286 protein B3 DNA binding domain containing protein, expressed no original description	-0.601	-2.104	-1.909	0.831	-0.202	-0.872	1.97	1.921	1.24
27.3.41	RNA.regulation of transcription.B3 transcription factor family	mloc_15957.1	weakly similar to ( 119) loc_os03g11370 12003.m06588 protein auxin response factor 23, putative, expressed no original description	-0.172	-0.19	-0.249	5.68	5.395	5.559	-0.421	-0.325	-0.364
27.3.44	RNA.regulation of transcription.Chromatin Remodeling Factors	mloc_16880.1	very weakly similar to (90.1) loc_os12g32280 12012.m07033 protein expressed protein no original description	-0.697	-0.847	-0.23	0.233	-0.644	0.04	1.971	0.363	0.566
27.3.44	RNA.regulation of transcription.Chromatin Remodeling Factors	mloc_58718.1	moderately similar to ( 214) AT5G22750 | Symbols: RAD5 | RAD5; ATP binding / ATP-dependent helicase/ DNA binding / helicase/ hydrolase, acting on acid anhydrides, in phosphorus-containing anhydrides / nucleic acid binding / protein binding / zinc ion binding | chr5:7565374-7570871 REVERSEmoderately similar to ( 229) loc_os02g32570 12002.m33702 protein SWI/SNF-related matrix-associated actin-depen…	-0.469	-0.771	-0.227	0.016	-0.302	-0.061	0.754	0.296	0.558
27.3.46	RNA.regulation of transcription.DNA methyltransferases	ak375527	moderately similar to ( 431) AT5G14620 | Symbols: DRM2, DMT7 | DRM2 (DOMAINS REARRANGED METHYLTRANSFERASE 2); N-methyltransferase | chr5:4715429-4718578 REVERSEhighly similar to ( 678) loc_os03g02010 12003.m34978 protein DNA cytosine methyltransferase Zmet3, putative, expressed no original description	-0.889	-1.151	-0.868	0.217	-0.366	0.499	0.411	0.024	0.407
27.3.50	RNA.regulation of transcription.General Transcription	ak360657	weakly similar to ( 116) AT3G25940 | Symbols: | transcription factor S-II (TFIIS) domain-containing protein | chr3:9495104-9495942 FORWARDweakly similar to ( 195) loc_os03g50380 12003.m10030 protein DNA-directed RNA polymerase I subunit 12, putative, expressed no original description	-0.024	-0.634	0.05	0.104	-0.612	-0.263	1.057	0.618	0.528
27.3.50	RNA.regulation of transcription.General Transcription	mloc_60327.1	moderately similar to ( 222) AT1G73230 | Symbols: | nascent polypeptide-associated complex (NAC) domain-containing protein | chr1:27540506-27541364 REVERSEmoderately similar to ( 249) loc_os10g34180 12010.m21923 protein transcription factor BTF3, putative, expressed no original description	-0.106	-0.764	-0.144	-0.005	-0.305	-0.292	0.63	0.306	0.498
27.3.67	RNA.regulation of transcription.putative transcription regulator	ak361476	moderately similar to ( 491) AT3G08020 | Symbols: | protein binding / zinc ion binding | chr3:2557753-2561534 REVERSEnearly identical (1070) loc_os12g34330 12012.m07227 protein PHD-finger family protein, expressed no original description	-0.098	-0.345	-0.368	0.121	-0.21	-0.059	0.441	0.097	0.277
27.3.67	RNA.regulation of transcription.putative transcription regulator	ak361961	moderately similar to ( 232) AT2G38560 | Symbols: TFIIS | TFIIS (TRANSCRIPT ELONGATION FACTOR IIS); DNA binding / RNA polymerase II transcription elongation factor/ transcription factor | chr2:16134802-16136319 FORWARDmoderately similar to ( 283) loc_os03g60130 12003.m101543 protein transcription elongation factor A protein 2, putative, expressed no original description	-0.013	-0.254	-0.256	0.164	-0.192	-0.3	0.503	0.223	0.272
27.3.67	RNA.regulation of transcription.putative transcription regulator	ak365452	moderately similar to ( 270) AT2G02740 | Symbols: ATWHY3, PTAC11, WHY3 | WHY3 (WHIRLY 3); DNA binding | chr2:769389-770993 FORWARDmoderately similar to ( 368) loc_os06g05350 12006.m05264 protein DNA-binding protein p24, putative, expressed no original description	2.714	2.6	2.468	-0.088	-1.116	-1.404	0.916	-0.321	-0.542
27.3.67	RNA.regulation of transcription.putative transcription regulator	ak374335	moderately similar to ( 414) AT1G15910 | Symbols: | XH/XS domain-containing protein / XS zinc finger domain-containing protein | chr1:5465951-5468723 FORWARDhighly similar to ( 737) loc_os01g44230 12001.m43488 protein transcription factor X1, putative, expressed no original description	4.243	3.1	3.042	-0.179	0.394	-0.076	0.165	-0.183	0.211
27.3.67	RNA.regulation of transcription.putative transcription regulator	ak374468	moderately similar to ( 214) AT2G41350 | Symbols: | unknown protein | chr2:17231565-17233458 FORWARDmoderately similar to ( 320) loc_os08g14220 12008.m05547 protein expressed protein no original description	-0.785	-1.65	-2.485	1.006	-0.036	-0.334	2.496	2.107	2.222
27.3.67	RNA.regulation of transcription.putative transcription regulator	mloc_14763.1	moderately similar to ( 201) AT1G20220 | Symbols: | nucleic acid binding | chr1:7005090-7007285 REVERSEmoderately similar to ( 295) loc_os04g34940 12004.m08587 protein ribonuclease P, putative, expressed no original description	0.09	-0.142	-0.295	0.183	-0.157	-0.25	0.828	0.387	0.379
27.3.67	RNA.regulation of transcription.putative transcription regulator	mloc_312.14	weakly similar to ( 141) loc_os08g01810 12008.m04329 protein SAR DNA-binding protein, putative no original description	0.213	-0.234	-0.183	3.881	2.776	3.201	-0.509	0.527	-0.293
27.3.67	RNA.regulation of transcription.putative transcription regulator	mloc_35914.1	moderately similar to ( 393) AT1G02150 | Symbols: | pentatricopeptide (PPR) repeat-containing protein | chr1:408779-410433 FORWARDhighly similar to ( 757) loc_os04g46010 12004.m09552 protein tetratricopeptide-like helical, putative, expressed no original description	-0.568	-0.495	-0.473	0.141	-0.396	0.145	1.381	0.788	1.097
27.3.67	RNA.regulation of transcription.putative transcription regulator	mloc_36335.1	weakly similar to ( 101) loc_os10g30690 12010.m05929 protein myb-like DNA-binding domain containing protein, expressed no original description	-0.792	-0.737	-0.171	0.043	-0.447	0.124	0.911	0.576	0.615
27.3.67	RNA.regulation of transcription.putative transcription regulator	mloc_60327.1	moderately similar to ( 222) AT1G73230 | Symbols: | nascent polypeptide-associated complex (NAC) domain-containing protein | chr1:27540506-27541364 REVERSEmoderately similar to ( 249) loc_os10g34180 12010.m21923 protein transcription factor BTF3, putative, expressed no original description	-0.106	-0.764	-0.144	-0.005	-0.305	-0.292	0.63	0.306	0.498
27.3.67	RNA.regulation of transcription.putative transcription regulator	mloc_68947.1	very weakly similar to (95.9) AT3G08020 | Symbols: | protein binding / zinc ion binding | chr3:2557753-2561534 REVERSEmoderately similar to ( 330) loc_os12g34330 12012.m07227 protein PHD-finger family protein, expressed no original description	-0.06	-0.338	-0.219	0.042	-0.272	-0.059	0.408	0.148	0.275
27.3.69	RNA.regulation of transcription.SET-domain transcriptional regulator family	ak357610	highly similar to ( 653) AT5G14260 | Symbols: | SET domain-containing protein | chr5:4601139-4603873 FORWARDvery weakly similar to (80.5) RBCMT_TOBAC Ribulose-1,5 bisphosphate carboxylase/oxygenase large subunit N-methyltransferase, chloroplast precursor (EC 2.1.1.127) ([Ribulose-bisphosphate carboxylase]-lysine N-methyltransferase) (RuBisCO methyltransferase) (RuBisCO LSMT) (rbcMT)highly similar…	-0.261	-0.202	-0.504	-0.016	0.008	0.044	1.028	0.622	1.152
27.3.69	RNA.regulation of transcription.SET-domain transcriptional regulator family	ak367993	highly similar to ( 541) AT5G14260 | Symbols: | SET domain-containing protein | chr5:4601139-4603873 FORWARDhighly similar to ( 645) loc_os12g13460 12012.m05319 protein SET domain containing protein, expressed no original description	-0.509	-0.268	-0.507	0.028	-0.325	0.045	0.5	0.314	0.553
27.3.69	RNA.regulation of transcription.SET-domain transcriptional regulator family	mloc_39454.1	moderately similar to ( 397) AT5G09790 | Symbols: ATXR5, SDG15 | ATXR5; DNA binding / protein binding | chr5:3039204-3040970 REVERSEmoderately similar to ( 497) loc_os01g73460 12001.m13374 protein histone-lysine N-methyltransferase ATXR6, putative, expressed no original description	-0.321	-0.153	-0.177	0.31	-0.208	0.004	0.696	0.218	0.563
27.3.69	RNA.regulation of transcription.SET-domain transcriptional regulator family	mloc_55385.2	moderately similar to ( 249) AT3G14740 | Symbols: | PHD finger family protein | chr3:4952185-4953306 REVERSEmoderately similar to ( 301) loc_os01g08820 12001.m07507 protein PHD-finger family protein, expressed no original description	0.273	0.295	-0.174	0.56	0.197	0.202	-0.71	-2.226	-1.272
27.3.80	RNA.regulation of transcription.zf-HD	ak361579	weakly similar to ( 181) AT1G14440 | Symbols: AtHB31 | AtHB31 (ARABIDOPSIS THALIANA HOMEOBOX PROTEIN 31); DNA binding / transcription factor | chr1:4939076-4940014 REVERSEmoderately similar to ( 258) loc_os11g13930 12011.m05532 protein zinc finger homeodomain protein 1, putative, expressed no original description	-0.488	-0.282	-0.507	0.304	-0.07	-0.177	0.786	0.459	0.49
27.3.82	RNA.regulation of transcription.plant TF (pbf2)	ak365452	moderately similar to ( 270) AT2G02740 | Symbols: ATWHY3, PTAC11, WHY3 | WHY3 (WHIRLY 3); DNA binding | chr2:769389-770993 FORWARDmoderately similar to ( 368) loc_os06g05350 12006.m05264 protein DNA-binding protein p24, putative, expressed no original description	2.714	2.6	2.468	-0.088	-1.116	-1.404	0.916	-0.321	-0.542
27.3.99	RNA.regulation of transcription.unclassified	ak250469.1	moderately similar to ( 360) AT1G47500 | Symbols: ATRBP47C' | ATRBP47C' (RNA-binding protein 47C'); RNA binding | chr1:17432682-17434805 FORWARDvery weakly similar to (86.3) ROC1_NICSY 29 kDa ribonucleoprotein A, chloroplast precursor (CP29A) - Nicotiana sylvestris (Wood tobacco)highly similar to ( 539) loc_os04g37690 12004.m35140 protein nucleic acid binding protein, putative, expressed no origi…	-0.182	-0.622	-0.105	-0.208	-0.358	0.036	0.523	0.461	0.626
27.3.99	RNA.regulation of transcription.unclassified	ak356839	moderately similar to ( 223) AT4G17600 | Symbols: LIL3:1 | LIL3:1; transcription factor | chr4:9803759-9804714 FORWARDmoderately similar to ( 252) loc_os02g03330 12002.m05683 protein lil3 protein, putative, expressed no original description	-0.738	-0.389	0.165	-0.23	-0.316	0.175	0.09	0.165	0.736
27.3.99	RNA.regulation of transcription.unclassified	ak357240	highly similar to ( 540) AT4G02990 | Symbols: | mitochondrial transcription termination factor family protein / mTERF family protein | chr4:1322158-1323783 FORWARDhighly similar to ( 703) loc_os05g33500 12005.m07582 protein mTERF family protein, expressed no original description	-0.106	-0.415	-0.319	0.865	-0.195	-0.151	1.56	0.589	0.773
27.3.99	RNA.regulation of transcription.unclassified	ak357489	very weakly similar to (90.9) AT3G56330 | Symbols: | N2,N2-dimethylguanosine tRNA methyltransferase family protein | chr3:20890250-20891933 FORWARDweakly similar to ( 119) loc_os05g25870 12005.m06879 protein RNA binding protein, putative, expressed no original description	-0.101	-0.313	-0.542	0.218	-0.382	-0.037	0.869	0.369	0.648
27.3.99	RNA.regulation of transcription.unclassified	ak363292	moderately similar to ( 393) AT2G03200 | Symbols: | aspartyl protease family protein | chr2:966506-967891 REVERSEvery weakly similar to (91.3) ASP1_ORYSA Aspartic proteinase Asp1 precursor (EC 3.4.23.-) (OsAsp1) (OSAP1) (Nucellin-like protein) - Oryza sativa (Rice)highly similar to ( 638) loc_os04g37550 12004.m08744 protein aspartic proteinase nepenthesin-2 precursor, putative, expressed no origi…	0.829	-0.232	-0.394	1.338	0.17	0.048	0.933	-0.791	-0.552
27.3.99	RNA.regulation of transcription.unclassified	ak374357	weakly similar to ( 178) AT3G15680 | Symbols: | zinc finger (Ran-binding) family protein | chr3:5315437-5316048 FORWARDmoderately similar to ( 243) loc_os02g10920 12002.m100134 protein RNA-binding protein cabeza, putative, expressed no original description	-1.917	-2.776	-0.89	0.6	0.29	0.473	-0.311	0.072	0.6
27.3.99	RNA.regulation of transcription.unclassified	ak374371	weakly similar to ( 129) AT3G09210 | Symbols: PTAC13 | PTAC13 (PLASTID TRANSCRIPTIONALLY ACTIVE13); transcription elongation regulator | chr3:2825422-2826850 REVERSEmoderately similar to ( 325) loc_os03g61030 12003.m35487 protein transcription termination factor nusG family protein, expressed no original description	-0.41	-0.637	-0.881	0.484	-0.263	-0.103	1.535	0.793	1.088
27.3.99	RNA.regulation of transcription.unclassified	mloc_12320.2	weakly similar to ( 111) AT1G21150 | Symbols: | mitochondrial transcription termination factor family protein / mTERF family protein | chr1:7406406-7407578 REVERSEmoderately similar to ( 351) loc_os06g12060 12006.m05923 protein mTERF family protein, expressed no original description	-0.515	-1.166	-0.342	0.415	-0.501	0.203	0.899	0.353	1.245
27.3.99	RNA.regulation of transcription.unclassified	mloc_18292.1	moderately similar to ( 201) AT2G02170 | Symbols: | remorin family protein | chr2:556595-558610 REVERSEhighly similar to ( 508) loc_os03g02840 12003.m101163 protein DNA binding protein, putative, expressed no original description	-0.065	-0.905	-0.99	0.153	-0.753	-1.131	1.462	0.786	0.37
27.3.99	RNA.regulation of transcription.unclassified	mloc_19691.3	weakly similar to ( 111) loc_os12g24540 12012.m06285 protein PHD-finger family protein, expressed no original description	-0.241	-0.549	-0.262	0.195	-0.349	-0.281	0.654	0.047	0.579
27.3.99	RNA.regulation of transcription.unclassified	mloc_21457.1	highly similar to ( 543) AT4G02990 | Symbols: | mitochondrial transcription termination factor family protein / mTERF family protein | chr4:1322158-1323783 FORWARDhighly similar to ( 708) loc_os05g33500 12005.m07582 protein mTERF family protein, expressed no original description	-0.12	-0.641	-0.254	0.325	-0.558	-0.261	0.948	0.326	0.547
27.3.99	RNA.regulation of transcription.unclassified	mloc_35315.1	very weakly similar to (95.5) AT2G03200 | Symbols: | aspartyl protease family protein | chr2:966506-967891 REVERSEweakly similar to ( 171) loc_os07g34920 12007.m07748 protein aspartic proteinase nepenthesin-1 precursor, putative, expressed no original description	-0.508	-0.385	-1.237	0.026	-0.022	-0.02	1.14	1.043	1.04
27.3.99	RNA.regulation of transcription.unclassified	mloc_47783.1	weakly similar to ( 199) loc_os04g33010 12004.m08397 protein transposon protein, putative, Mutator sub-class no original description	0.006	-0.027	-0.214	-0.125	-0.111	-0.042	1.879	1.4	2.229
27.3.99	RNA.regulation of transcription.unclassified	mloc_65040.1	moderately similar to ( 217) AT5G10770 | Symbols: | chloroplast nucleoid DNA-binding protein, putative | chr5:3403331-3405331 REVERSEmoderately similar to ( 466) loc_os06g02780 12006.m05011 protein aspartic proteinase nepenthesin-2 precursor, putative, expressed no original description	1.959	0.066	-1.526	2.244	0.191	-1.625	0.842	-2.505	-4.163
27.3.99	RNA.regulation of transcription.unclassified	mloc_68194.1	moderately similar to ( 219) AT5G33340 | Symbols: CDR1 | CDR1 (CONSTITUTIVE DISEASE RESISTANCE 1); aspartic-type endopeptidase | chr5:12594474-12595787 FORWARDmoderately similar to ( 433) loc_os01g08330 12001.m07458 protein aspartic proteinase nepenthesin-1 precursor, putative no original description	-0.578	-0.514	-1.117	0.123	-0.154	-0.054	0.733	0.4	0.785
27.3.99	RNA.regulation of transcription.unclassified	mloc_71830.3	moderately similar to ( 464) AT1G78930 | Symbols: | mitochondrial transcription termination factor-related / mTERF-related | chr1:29678285-29680648 REVERSEhighly similar to ( 728) loc_os09g38720 12009.m06813 protein mTERF family protein, expressed no original description	-0.183	-0.339	-0.572	0.642	-0.282	-0.054	1.31	0.459	1.142
27.3.99	RNA.regulation of transcription.unclassified	mloc_7591.1	weakly similar to ( 148) AT5G07900 | Symbols: | mitochondrial transcription termination factor family protein / mTERF family protein | chr5:2520188-2521405 FORWARDhighly similar to ( 610) loc_os02g51450 12002.m33454 protein mTERF family protein, expressed no original description	-0.495	-0.378	-0.756	0.608	-0.149	-0.252	1.125	0.471	0.806
27.4	RNA.RNA binding	ak250426.1	weakly similar to ( 145) AT2G37220 | Symbols: | 29 kDa ribonucleoprotein, chloroplast, putative / RNA-binding protein cp29, putative | chr2:15634980-15636331 REVERSEweakly similar to ( 143) ROC2_NICSY 29 kDa ribonucleoprotein B, chloroplast precursor (CP29B) - Nicotiana sylvestris (Wood tobacco)weakly similar to ( 113) loc_os09g39180 12009.m06857 protein ribonucleoprotein, chloroplast precursor, …	-0.34	-1.079	-1.237	0.9	-0.971	-0.736	2.1	0.828	0.722
27.4	RNA.RNA binding	ak252991.1	moderately similar to ( 229) AT3G52380 | Symbols: CP33, PDE322 | CP33; RNA binding | chr3:19421619-19422855 FORWARDmoderately similar to ( 205) ROC5_NICSY 33 kDa ribonucleoprotein, chloroplast precursor - Nicotiana sylvestris (Wood tobacco)moderately similar to ( 347) loc_os07g06450 12007.m05106 protein ribonucleoprotein, chloroplast precursor, putative, expressed no original description	-0.271	-0.478	-0.424	0.595	-0.26	-0.201	1.357	0.639	0.769
27.4	RNA.RNA binding	ak253060.1	weakly similar to ( 133) AT2G44710 | Symbols: | RNA recognition motif (RRM)-containing protein | chr2:18432902-18436629 FORWARDmoderately similar to ( 301) loc_os10g08570 12010.m04205 protein RNA recognition motif family protein, expressed no original description	-0.037	-0.22	-0.117	0.294	-0.203	-0.113	0.629	0.236	0.5
27.4	RNA.RNA binding	ak356209	moderately similar to ( 253) AT2G37220 | Symbols: | 29 kDa ribonucleoprotein, chloroplast, putative / RNA-binding protein cp29, putative | chr2:15634980-15636331 REVERSEmoderately similar to ( 256) ROC1_NICSY 29 kDa ribonucleoprotein A, chloroplast precursor (CP29A) - Nicotiana sylvestris (Wood tobacco)moderately similar to ( 328) loc_os07g43810 12007.m08606 protein ribonucleoprotein A, chloropla…	-0.302	-0.453	-0.154	0.273	-0.41	0.006	1.362	1.089	1.282
27.4	RNA.RNA binding	ak357470	moderately similar to ( 259) AT1G60000 | Symbols: | 29 kDa ribonucleoprotein, chloroplast, putative / RNA-binding protein cp29, putative | chr1:22093704-22094540 REVERSEweakly similar to ( 147) ROC2_NICSY 29 kDa ribonucleoprotein B, chloroplast precursor (CP29B) - Nicotiana sylvestris (Wood tobacco)moderately similar to ( 319) loc_os02g57010 12002.m10723 protein ribonucleoprotein, chloroplast, pu…	-0.522	-0.431	-0.858	0.573	-0.11	-0.139	1.565	0.745	0.847
27.4	RNA.RNA binding	ak358170	moderately similar to ( 259) AT1G60000 | Symbols: | 29 kDa ribonucleoprotein, chloroplast, putative / RNA-binding protein cp29, putative | chr1:22093704-22094540 REVERSEweakly similar to ( 147) ROC2_NICSY 29 kDa ribonucleoprotein B, chloroplast precursor (CP29B) - Nicotiana sylvestris (Wood tobacco)moderately similar to ( 319) loc_os02g57010 12002.m10723 protein ribonucleoprotein, chloroplast, pu…	-0.515	-0.509	-0.979	0.627	-0.029	-0.17	1.584	0.756	0.879
27.4	RNA.RNA binding	ak360524	moderately similar to ( 253) AT2G37220 | Symbols: | 29 kDa ribonucleoprotein, chloroplast, putative / RNA-binding protein cp29, putative | chr2:15634980-15636331 REVERSEmoderately similar to ( 256) ROC1_NICSY 29 kDa ribonucleoprotein A, chloroplast precursor (CP29A) - Nicotiana sylvestris (Wood tobacco)moderately similar to ( 328) loc_os07g43810 12007.m08606 protein ribonucleoprotein A, chloropla…	-0.409	-0.504	-0.209	0.33	-0.344	0.024	1.479	1.173	1.317
27.4	RNA.RNA binding	ak361812	weakly similar to ( 190) AT3G52150 | Symbols: | RNA recognition motif (RRM)-containing protein | chr3:19342074-19343090 FORWARDmoderately similar to ( 205) RRP2_SPIOL Plastid-specific 30S ribosomal protein 2, chloroplast precursor (PSRP-2) - Spinacia oleracea (Spinach)moderately similar to ( 295) loc_os09g10760 12009.m04340 protein plastid-specific 30S ribosomal protein 2, chloroplast precursor, …	-0.215	-0.353	-0.39	0.522	-0.192	-0.122	1.242	0.433	0.774
27.4	RNA.RNA binding	ak368182	weakly similar to ( 119) AT1G70200 | Symbols: | RNA recognition motif (RRM)-containing protein | chr1:26432514-26434351 REVERSEmoderately similar to ( 258) loc_os02g22070 12002.m07445 protein expressed protein no original description	-0.353	-0.406	-0.478	0.421	-0.143	-0.05	0.851	0.567	0.804
27.4	RNA.RNA binding	ak374733	weakly similar to ( 199) AT1G01080 | Symbols: | 33 kDa ribonucleoprotein, chloroplast, putative / RNA-binding protein cp33, putative | chr1:45503-46789 REVERSEweakly similar to ( 115) ROC1_SPIOL 28 kDa ribonucleoprotein, chloroplast (28RNP) - Spinacia oleracea (Spinach)moderately similar to ( 323) loc_os08g02390 12008.m04383 protein ribonucleoprotein, chloroplast precursor, putative, expressed no…	-1.136	-0.423	0.116	-0.117	0.053	0.833	0.091	-0.376	0.708
27.4	RNA.RNA binding	ak374902	very weakly similar to (84.7) AT5G37720 | Symbols: | RNA and export factor-binding protein, putative | chr5:14981805-14983978 REVERSEweakly similar to ( 142) loc_os07g13280 12007.m079810 protein THO complex subunit 4, putative, expressed no original description	-0.055	-0.118	0.197	-0.192	-0.303	-0.064	0.452	0.117	0.341
27.4	RNA.RNA binding	mloc_43627.4	moderately similar to ( 473) AT3G07810 | Symbols: | heterogeneous nuclear ribonucleoprotein, putative / hnRNP, putative | chr3:2492875-2495102 FORWARDvery weakly similar to (95.9) ROC1_NICSY 29 kDa ribonucleoprotein A, chloroplast precursor (CP29A) - Nicotiana sylvestris (Wood tobacco)highly similar to ( 878) loc_os07g39560 12007.m29242 protein RNA-binding protein, putative, expressed no original…	-0.175	-0.3	-0.262	0.128	-0.049	-0.016	0.541	0.373	0.379
27.4	RNA.RNA binding	mloc_51613.2	highly similar to ( 827) AT5G64410 | Symbols: ATOPT4, OPT4 | OPT4 (OLIGOPEPTIDE TRANSPORTER 4); oligopeptide transporter | chr5:25750921-25754974 REVERSEhighly similar to ( 962) loc_os02g46850 12002.m33277 protein oligopeptide transporter 4, putative, expressed no original description	-1.372	0.033	-0.847	-0.511	-0.678	0.153	1.486	1.578	1.562
27.4	RNA.RNA binding	mloc_63770.1	moderately similar to ( 345) AT3G25470 | Symbols: | bacterial hemolysin-related | chr3:9233039-9235022 FORWARDmoderately similar to ( 490) loc_os11g14230 12011.m05560 protein hemolysin A, putative, expressed no original description	-0.279	-0.567	-0.49	0.384	-0.096	-0.254	1.337	0.888	0.81
27.4	RNA.RNA binding	mloc_7225.1	weakly similar to ( 152) AT3G26420 | Symbols: ATRZ-1A | ATRZ-1A; RNA binding / nucleotide binding | chr3:9671953-9673055 FORWARDweakly similar to ( 108) GRP1_DAUCA Glycine-rich RNA-binding protein - Daucus carota (Carrot)weakly similar to ( 175) loc_os03g61990 12003.m101556 protein glycine-rich RNA-binding protein 8, putative, expressed no original description	0.427	-0.361	0.153	-0.097	-1.046	-0.622	0.926	0.017	0.396
27.4	RNA.RNA binding	mloc_73130.5	weakly similar to ( 148) AT3G26420 | Symbols: ATRZ-1A | ATRZ-1A; RNA binding / nucleotide binding | chr3:9671953-9673055 FORWARDweakly similar to ( 111) GRP1_DAUCA Glycine-rich RNA-binding protein - Daucus carota (Carrot)weakly similar to ( 165) loc_os03g61990 12003.m101556 protein glycine-rich RNA-binding protein 8, putative, expressed no original description	-0.165	-0.271	-0.171	0.112	-0.172	-0.224	0.512	0.163	0.338
28.1	DNA.synthesis/chromatin structure	ak250517.1	highly similar to ( 574) AT4G18465 | Symbols: | RNA helicase, putative | chr4:10197056-10201611 FORWARDhighly similar to ( 704) loc_os01g11370 12001.m07756 protein ATP-dependent RNA helicase DHX35, putative, expressed no original description	-0.389	-0.398	-0.17	-0.219	-0.383	0.188	0.644	0.088	0.638
28.1	DNA.synthesis/chromatin structure	ak354697	highly similar to ( 528) AT2G19940 | Symbols: | N-acetyl-gamma-glutamyl-phosphate reductase/ NAD or NADH binding / binding / catalytic/ oxidoreductase, acting on the aldehyde or oxo group of donors, NAD or NADP as acceptor / protein dimerization | chr2:8613168-8615649 FORWARDhighly similar to ( 740) ARGC_ORYSA Probable N-acetyl-gamma-glutamyl-phosphate reductase, chloroplast precursor (EC 1.2.1.3…	-1.246	-0.845	-0.592	0.121	-0.566	0.002	1.398	0.53	1.045
28.1	DNA.synthesis/chromatin structure	ak361005	highly similar to ( 600) AT3G06980 | Symbols: | DEAD/DEAH box helicase, putative | chr3:2201531-2204662 FORWARDweakly similar to ( 139) DB10_NICSY ATP-dependent RNA helicase-like protein DB10 (EC 3.6.1.-) - Nicotiana sylvestris (Wood tobacco)highly similar to ( 900) loc_os03g01830 12003.m05727 protein DEAD/DEAH box helicase, putative, expressed no original description	-0.684	-0.653	-0.566	0.36	-0.652	-0.398	1.466	0.498	0.755
28.1	DNA.synthesis/chromatin structure	ak365313	weakly similar to ( 116) loc_os06g44110 12006.m08939 protein retrotransposon protein, putative, unclassified no original description	-0.909	-1.365	-0.575	2.846	2.435	2.459	-0.352	-0.199	0.017
28.1	DNA.synthesis/chromatin structure	ak367379	highly similar to ( 976) AT1G33390 | Symbols: | helicase domain-containing protein | chr1:12099738-12104108 REVERSEnearly identical (1617) loc_os02g50370 12002.m10071 protein ATP binding protein, putative, expressed no original description	-0.458	-0.771	-0.198	0.181	-0.387	-0.115	0.757	0.273	0.62
28.1	DNA.synthesis/chromatin structure	ak367851	weakly similar to ( 121) AT1G51080 | Symbols: | unknown protein | chr1:18929883-18930740 REVERSEmoderately similar to ( 249) loc_os03g04580 12003.m05986 protein expressed protein no original description	-1.329	-0.839	-0.629	-0.048	-0.694	0.077	1.128	0.498	1.001
28.1	DNA.synthesis/chromatin structure	ak373033	moderately similar to ( 359) AT1G34380 | Symbols: | 5'-3' exonuclease family protein | chr1:12552839-12554299 REVERSEhighly similar to ( 533) loc_os01g65400 12001.m150789 protein DNA polymerase I, putative, expressed no original description	-0.828	-0.748	-0.228	0.942	-0.447	-0.056	2.627	1.234	1.297
28.1	DNA.synthesis/chromatin structure	mloc_18281.2	highly similar to ( 977) AT1G05460 | Symbols: SDE3 | SDE3 (SILENCING DEFECTIVE); RNA helicase | chr1:1601357-1604658 REVERSEnearly identical (1461) loc_os03g06440 12003.m35028 protein RNA helicase SDE3, putative, expressed no original description	0.541	0.278	0.251	0.216	-0.311	-0.132	-0.022	-0.787	-0.19
28.1	DNA.synthesis/chromatin structure	mloc_34448.1	moderately similar to ( 462) AT1G59990 | Symbols: | DEAD/DEAH box helicase, putative (RH22) | chr1:22090369-22092885 REVERSEhighly similar to ( 549) loc_os09g21520 12009.m05359 protein ATP binding protein, putative, expressed no original description	-0.46	-0.627	-0.541	0.154	-0.343	-0.076	1.219	0.308	0.545
28.1	DNA.synthesis/chromatin structure	mloc_46216.1	weakly similar to ( 107) AT1G59990 | Symbols: | DEAD/DEAH box helicase, putative (RH22) | chr1:22090369-22092885 REVERSEweakly similar to ( 134) loc_os09g21520 12009.m05359 protein ATP binding protein, putative, expressed no original description	-0.334	-0.293	-0.164	0.25	-0.259	-0.091	1.111	0.299	0.517
28.1	DNA.synthesis/chromatin structure	mloc_57302.1	moderately similar to ( 425) AT3G27730 | Symbols: RCK, MER3 | RCK (ROCK-N-ROLLERS); ATP binding / ATP-dependent helicase/ DNA helicase | chr3:10273952-10280213 REVERSEhighly similar to ( 799) loc_os02g40450 12002.m09131 protein ROCK-N-ROLLERS, putative, expressed no original description	-1.012	-1.587	-1.691	0.738	0.124	0.313	0.187	0.045	-0.061
28.1	DNA.synthesis/chromatin structure	mloc_59496.1	moderately similar to ( 485) AT5G26680 | Symbols: | endonuclease, putative | chr5:9311882-9315458 REVERSEhighly similar to ( 622) FEN1B_ORYSA Flap endonuclease 1b (EC 3.1.-.-) (OsFEN-1b) - Oryza sativa (Rice)highly similar to ( 622) loc_os03g61820 12003.m11063 protein flap endonuclease 1b, putative, expressed no original description	-0.329	-0.536	-0.697	0.081	-0.555	-0.191	0.778	0.241	0.681
28.1.3	DNA.synthesis/chromatin structure.histone	ak248367.1	weakly similar to ( 145) AT5G59870 | Symbols: HTA6 | HTA6; DNA binding | chr5:24115605-24116144 REVERSEweakly similar to ( 155) H2A_PETCR Histone H2A - Petroselinum crispum (Parsley) (Petroselinum hortense)weakly similar to ( 155) loc_os05g02300 12005.m04766 protein histone H2A, putative, expressed no original description	0.165	-0.467	-0.528	0.331	-0.236	-0.531	0.969	0.076	0.239
28.1.3	DNA.synthesis/chromatin structure.histone	ak249306.1	weakly similar to ( 109) AT5G59870 | Symbols: HTA6 | HTA6; DNA binding | chr5:24115605-24116144 REVERSEweakly similar to ( 116) H2A5_ORYSA Probable histone H2A.5 - Oryza sativa (Rice)weakly similar to ( 116) loc_os03g17100 12003.m07141 protein histone H2A, putative, expressed no original description	0.001	-0.41	-0.636	0.341	-0.245	-0.589	0.934	0.237	0.287
28.1.3	DNA.synthesis/chromatin structure.histone	ak250385.1	weakly similar to ( 176) AT5G22880 | Symbols: H2B, HTB2 | HTB2; DNA binding | chr5:7652130-7652567 REVERSEweakly similar to ( 184) H2B1_WHEAT Histone H2B.1 - Triticum aestivum (Wheat)weakly similar to ( 186) loc_os01g05970 12001.m07228 protein core histone H2A/H2B/H3/H4 family protein, expressed no original description	0.054	-1.538	-1.189	1.189	-0.502	-0.583	1.309	0.314	0.783
28.1.3	DNA.synthesis/chromatin structure.histone	ak251792.1	weakly similar to ( 176) AT5G22880 | Symbols: H2B, HTB2 | HTB2; DNA binding | chr5:7652130-7652567 REVERSEweakly similar to ( 184) H2B1_WHEAT Histone H2B.1 - Triticum aestivum (Wheat)weakly similar to ( 186) loc_os01g05970 12001.m07228 protein core histone H2A/H2B/H3/H4 family protein, expressed no original description	0.076	-1.284	-1.308	1.211	-0.434	-0.873	1.294	0.358	0.353
28.1.3	DNA.synthesis/chromatin structure.histone	ak252853.1	weakly similar to ( 176) AT5G22880 | Symbols: H2B, HTB2 | HTB2; DNA binding | chr5:7652130-7652567 REVERSEweakly similar to ( 196) H2B3_WHEAT Histone H2B.3 (wcH2B-8) - Triticum aestivum (Wheat)weakly similar to ( 184) loc_os01g05970 12001.m07228 protein core histone H2A/H2B/H3/H4 family protein, expressed no original description	0.053	-0.426	-0.526	0.244	-0.158	-0.206	0.559	0.353	0.457
28.1.3	DNA.synthesis/chromatin structure.histone	ak354351	no original description	0.732	0.176	0.328	0.556	-0.429	-0.119	-0.127	-2.491	-2.088
28.1.3	DNA.synthesis/chromatin structure.histone	ak370674	moderately similar to ( 261) AT5G65360 | Symbols: | histone H3 | chr5:26120099-26120509 REVERSEmoderately similar to ( 260) H32_WHEAT Histone H3.2 - Triticum aestivum (Wheat)moderately similar to ( 261) loc_os11g05730 12011.m04769 protein histone H3, putative, expressed no original description	0.983	0.452	0.903	-0.484	0.224	0.177	-2.168	-0.977	-0.872
28.1.3	DNA.synthesis/chromatin structure.histone	ak374993	weakly similar to ( 172) AT5G22880 | Symbols: H2B, HTB2 | HTB2; DNA binding | chr5:7652130-7652567 REVERSEweakly similar to ( 176) H2B2_WHEAT Histone H2B.2 - Triticum aestivum (Wheat)weakly similar to ( 175) loc_os08g38300 12008.m26724 protein histone H2B.2, putative, expressed no original description	0.316	-0.431	-0.687	0.287	-0.356	-0.585	1.532	0.632	1.023
28.1.3	DNA.synthesis/chromatin structure.histone	mloc_32058.1	very weakly similar to (98.6) AT5G02560 | Symbols: HTA12 | HTA12; DNA binding | chr5:575437-576456 FORWARDweakly similar to ( 109) H2A_PETCR Histone H2A - Petroselinum crispum (Parsley) (Petroselinum hortense)weakly similar to ( 108) loc_os03g17100 12003.m07141 protein histone H2A, putative, expressed no original description	0.087	-0.363	-0.716	0.44	-0.134	-0.318	0.9	0.187	0.399
28.1.3	DNA.synthesis/chromatin structure.histone	mloc_33635.1	weakly similar to ( 111) AT5G02560 | Symbols: HTA12 | HTA12; DNA binding | chr5:575437-576456 FORWARDweakly similar to ( 117) H2A_PETCR Histone H2A - Petroselinum crispum (Parsley) (Petroselinum hortense)weakly similar to ( 115) loc_os03g17100 12003.m07141 protein histone H2A, putative, expressed no original description	0.111	-0.423	-0.594	0.494	-0.078	-0.282	0.893	0.155	0.405
28.1.3	DNA.synthesis/chromatin structure.histone	mloc_48186.1	weakly similar to ( 103) AT5G02560 | Symbols: HTA12 | HTA12; DNA binding | chr5:575437-576456 FORWARDweakly similar to ( 108) H2A_PETCR Histone H2A - Petroselinum crispum (Parsley) (Petroselinum hortense)weakly similar to ( 107) loc_os03g17100 12003.m07141 protein histone H2A, putative, expressed no original description	0.1	-0.312	-0.597	0.487	-0.127	-0.252	0.931	0.223	0.369
28.2	DNA.repair	ak375623	highly similar to ( 569) AT3G22880 | Symbols: ATDMC1, DMC1, ARLIM15 | DMC1 (DISRUPTION OF MEIOTIC CONTROL 1); ATP binding / DNA binding / DNA-dependent ATPase/ damaged DNA binding / nucleoside-triphosphatase/ nucleotide binding / protein binding | chr3:8097948-8100740 REVERSEhighly similar to ( 606) DMC1_LILLO Meiotic recombination protein DMC1 homolog - Lilium longiflorum (Trumpet lily)highly si…	-0.005	-0.752	-0.467	0.261	-0.569	-0.551	1.177	0.207	0.35
28.99	DNA.unspecified	ak251481.1	moderately similar to ( 368) AT3G15140 | Symbols: | exonuclease family protein | chr3:5099712-5101717 REVERSEhighly similar to ( 514) loc_os06g24594 12006.m091693 protein histone mRNA exonuclease 1, putative, expressed no original description	-0.197	-0.253	-0.257	0.253	-0.359	-0.181	1.131	0.233	0.318
28.99	DNA.unspecified	ak358073	moderately similar to ( 329) AT3G02060 | Symbols: | DEAD/DEAH box helicase, putative | chr3:354412-358319 FORWARDmoderately similar to ( 474) loc_os11g32880 12011.m07189 protein transcription-repair coupling factor, putative, expressed no original description	-0.04	-0.336	-0.161	0.882	-0.287	-0.068	1.64	0.709	0.741
28.99	DNA.unspecified	ak359044	moderately similar to ( 420) AT3G02060 | Symbols: | DEAD/DEAH box helicase, putative | chr3:354412-358319 FORWARDhighly similar to ( 574) loc_os11g32880 12011.m07189 protein transcription-repair coupling factor, putative, expressed no original description	-0.136	-0.577	-0.456	0.734	-0.242	-0.106	1.473	0.541	0.713
28.99	DNA.unspecified	ak366620	weakly similar to ( 155) AT3G52905 | Symbols: | DNA binding / hydrolase, acting on ester bonds / nuclease/ nucleic acid binding / recombinase | chr3:19614142-19615471 REVERSEmoderately similar to ( 287) loc_os01g55900 12001.m11746 protein holliday junction resolvase, putative, expressed no original description	-0.407	-0.349	-0.39	0.16	-0.113	0.014	0.423	0.12	0.619
28.99	DNA.unspecified	mloc_10585.2	nearly identical (1155) AT5G35970 | Symbols: | DNA-binding protein, putative | chr5:14119060-14123078 REVERSEnearly identical (1297) loc_os09g04440 12009.m21965 protein ATP binding protein, putative, expressed no original description	-0.379	0.443	0.364	-0.394	0.256	0.816	-1.485	-1.118	-0.092
28.99	DNA.unspecified	mloc_37037.1	weakly similar to ( 106) AT1G64260 | Symbols: | zinc finger protein-related | chr1:23847756-23849915 FORWARDhighly similar to ( 576) loc_os03g62810 12003.m11159 protein transposon protein, putative, Mutator sub-class no original description	-0.152	-0.358	-0.497	0.293	-0.232	-0.128	0.665	0.171	0.496
28.99	DNA.unspecified	mloc_47783.1	weakly similar to ( 199) loc_os04g33010 12004.m08397 protein transposon protein, putative, Mutator sub-class no original description	0.006	-0.027	-0.214	-0.125	-0.111	-0.042	1.879	1.4	2.229
28.99	DNA.unspecified	mloc_63371.2	moderately similar to ( 222) loc_os11g06190 12011.m04816 protein expressed protein no original description	-1.032	-1.25	0.045	-0.53	-0.93	0.205	1.297	0.795	0.942
28.99	DNA.unspecified	mloc_80527.1	very weakly similar to (96.3) AT2G06500 | Symbols: | hAT dimerisation domain-containing protein / transposase-related | chr2:2580718-2583223 REVERSEweakly similar to ( 130) loc_os12g37830 12012.m07569 protein transposon protein, putative, Ac/Ds sub-class no original description	-0.284	-0.373	-0.287	0.006	0.077	-0.252	2.734	2.079	1.896
29.1	protein.aa activation	ak361994	highly similar to ( 603) AT3G04600 | Symbols: | tRNA synthetase class I (W and Y) family protein | chr3:1243152-1245958 FORWARDhighly similar to ( 682) loc_os12g35570 12012.m26925 protein tryptophanyl-tRNA synthetase, putative, expressed no original description	-0.12	-0.534	-0.172	0.031	-0.309	-0.056	0.799	0.31	0.378
29.1.3	protein.aa activation.threonine-tRNA ligase	mloc_55849.1	nearly identical (1040) AT2G04842 | Symbols: EMB2761 | EMB2761 (EMBRYO DEFECTIVE 2761); ATP binding / aminoacyl-tRNA ligase/ ligase, forming aminoacyl-tRNA and related compounds / nucleotide binding / threonine-tRNA ligase | chr2:1698466-1701271 REVERSEnearly identical (1119) loc_os02g33500 12002.m33712 protein threonyl-tRNA synthetase, putative, expressed no original description	-0.161	-0.833	-1.309	0.883	-0.113	-1.094	0.931	0.4	0.351
29.1.4	protein.aa activation.leucine-tRNA ligase	ak252909.1	highly similar to ( 585) AT4G04350 | Symbols: EMB2369 | EMB2369 (EMBRYO DEFECTIVE 2369); ATP binding / aminoacyl-tRNA ligase/ leucine-tRNA ligase/ nucleotide binding | chr4:2128129-2133030 FORWARDhighly similar to ( 697) loc_os01g03020 12001.m42841 protein leucyl-tRNA synthetase, putative, expressed no original description	-0.265	-0.307	-0.707	0.714	-0.134	-0.156	1.351	0.66	0.68
29.1.5	protein.aa activation.isoleucine-tRNA ligase	ak371866	nearly identical (1479) AT5G49030 | Symbols: OVA2 | OVA2 (ovule abortion 2); ATP binding / aminoacyl-tRNA ligase/ isoleucine-tRNA ligase/ nucleotide binding | chr5:19876365-19882291 REVERSEnearly identical (1869) loc_os02g53770 12002.m33899 protein isoleucyl-tRNA synthetase, putative, expressed no original description	-0.178	-0.226	-0.26	0.522	-0.101	0.034	1.233	0.552	0.876
29.1.7	protein.aa activation.alanine-tRNA ligase	ak250641.1	nearly identical (1265) AT1G50200 | Symbols: ALATS, ACD | ALATS (ALANYL-TRNA SYNTHETASE); ATP binding / alanine-tRNA ligase/ ligase, forming aminoacyl-tRNA and related compounds / nucleic acid binding / nucleotide binding | chr1:18591429-18598311 REVERSEnearly identical (1551) loc_os10g10244 12010.m04361 protein alanyl-tRNA synthetase, mitochondrial precursor, putative, expressed no original desc…	-0.135	-0.357	-0.176	0.162	-0.288	-0.204	0.615	0.422	0.375
29.1.9	protein.aa activation.valine-tRNA ligase	mloc_70048.1	weakly similar to ( 181) AT5G16715 | Symbols: EMB2247 | EMB2247 (embryo defective 2247); ATP binding / aminoacyl-tRNA ligase/ nucleotide binding / valine-tRNA ligase | chr5:5485353-5493229 FORWARDvery weakly similar to (87.8) loc_os03g21740 12003.m07578 protein valyl-tRNA synthetase, putative, expressed no original description	-0.127	-0.023	0.114	0.787	-0.113	0.015	2.682	0.145	-0.081
29.1.10	protein.aa activation.methionine-tRNA ligase	mloc_54824.1	moderately similar to ( 229) AT3G59980 | Symbols: | tRNA-binding region domain-containing protein | chr3:22154528-22155570 REVERSEweakly similar to ( 143) SYM_ORYSA Probable methionyl-tRNA synthetase (EC 6.1.1.10) (Methionine--tRNA ligase) (MetRS) - Oryza sativa (Rice)moderately similar to ( 303) loc_os04g23820 12004.m07518 protein multisynthetase complex auxiliary component p43, putative, expres…	-0.374	-0.429	-0.263	-0.012	-0.103	-0.016	0.431	0.082	0.466
29.1.11	protein.aa activation.serine-tRNA ligase	ak369779	highly similar to ( 664) AT1G11870 | Symbols: ATSRS, OVA7, SRS | SRS (SERYL-TRNA SYNTHETASE); serine-tRNA ligase | chr1:4003895-4006556 FORWARDmoderately similar to ( 236) SYS_HELAN Seryl-tRNA synthetase (EC 6.1.1.11) (Serine--tRNA ligase) (SerRS) - Helianthus annuus (Common sunflower)highly similar to ( 803) loc_os11g39670 12011.m28846 protein seryl-tRNA synthetase, putative, expressed no origin…	-0.258	-0.169	-0.134	0.452	-0.285	-0.023	1.519	0.253	0.569
29.1.14	protein.aa activation.glycine-tRNA ligase	mloc_24488.1	moderately similar to ( 242) AT3G48110 | Symbols: EDD1, EDD | EDD1 (EMBRYO-DEFECTIVE-DEVELOPMENT 1); glycine-tRNA ligase | chr3:17763111-17770964 FORWARDmoderately similar to ( 293) loc_os06g01400 12006.m04879 protein glycyl-tRNA synthetase 2, chloroplast/mitochondrial precursor, putative, expressed no original description	-0.35	-0.761	-0.978	0.838	-0.378	-0.107	1.596	0.525	0.914
29.1.14	protein.aa activation.glycine-tRNA ligase	mloc_40290.3	weakly similar to ( 195) AT3G48110 | Symbols: EDD1, EDD | EDD1 (EMBRYO-DEFECTIVE-DEVELOPMENT 1); glycine-tRNA ligase | chr3:17763111-17770964 FORWARDmoderately similar to ( 252) loc_os06g01400 12006.m04879 protein glycyl-tRNA synthetase 2, chloroplast/mitochondrial precursor, putative, expressed no original description	-0.613	-0.876	-1.8	0.838	-0.12	-0.306	1.552	0.639	0.816
29.1.14	protein.aa activation.glycine-tRNA ligase	mloc_54090.1	very weakly similar to (86.3) AT3G48110 | Symbols: EDD1, EDD | EDD1 (EMBRYO-DEFECTIVE-DEVELOPMENT 1); glycine-tRNA ligase | chr3:17763111-17770964 FORWARDweakly similar to ( 108) loc_os06g01400 12006.m04879 protein glycyl-tRNA synthetase 2, chloroplast/mitochondrial precursor, putative, expressed no original description	-0.128	-1.082	-1.306	0.607	-0.656	-0.193	1.494	0.355	0.765
29.1.16	protein.aa activation.cysteine-tRNA ligase	ak361872	highly similar to ( 652) AT2G31170 | Symbols: SYCO ARATH | SYCO ARATH; ATP binding / aminoacyl-tRNA ligase/ cysteine-tRNA ligase/ nucleotide binding | chr2:13282559-13284256 REVERSEhighly similar to ( 882) loc_os09g38420 12009.m060064 protein cysteinyl-tRNA synthetase, putative, expressed no original description	-0.169	-0.467	-0.893	0.872	-0.212	-0.486	1.381	0.224	0.24
29.1.17	protein.aa activation.glutamate-tRNA ligase	ak356247	highly similar to ( 835) AT5G64050 | Symbols: ATERS, OVA3, ERS | ERS (GLUTAMATE TRNA SYNTHETASE); glutamate-tRNA ligase | chr5:25630196-25633099 REVERSEnearly identical (1089) SYE_HORVU Glutamyl-tRNA synthetase (EC 6.1.1.17) (Glutamate--tRNA ligase) (GluRS) - Hordeum vulgare (Barley)highly similar to ( 938) loc_os02g02860 12002.m05636 protein glutamyl-tRNA synthetase, putative, expressed no origi…	-0.128	-0.496	-0.256	0.526	-0.343	-0.068	1.301	0.194	0.256
29.1.17	protein.aa activation.glutamate-tRNA ligase	mloc_6843.2	nearly identical (1011) AT5G26710 | Symbols: | glutamate-tRNA ligase, putative / glutamyl-tRNA synthetase, putatuve / GluRS, putative | chr5:9305673-9308247 FORWARDmoderately similar to ( 236) SYQ_LUPLU Glutaminyl-tRNA synthetase (EC 6.1.1.18) (Glutamine--tRNA ligase) (GlnRS) - Lupinus luteus (European yellow lupin)nearly identical (1297) loc_os01g16520 12001.m08248 protein glutamyl-tRNA syntheta…	0.005	-0.665	0.096	0.131	-0.586	-0.225	1.034	0.635	0.715
29.1.20	protein.aa activation.phenylalanine-tRNA ligase	ak353840	highly similar to ( 635) AT3G58140 | Symbols: | phenylalanyl-tRNA synthetase class IIc family protein | chr3:21529988-21532386 REVERSEhighly similar to ( 721) loc_os12g34860 12012.m07279 protein ATP binding protein, putative, expressed no original description	0.011	-0.085	-0.141	0.442	-0.104	-0.091	0.794	0.314	0.452
29.1.30	protein.aa activation.pseudouridylate synthase	ak249109.1	moderately similar to ( 446) AT2G30320 | Symbols: | tRNA pseudouridine synthase family protein | chr2:12925728-12927896 REVERSEhighly similar to ( 765) loc_os03g21980 12003.m35217 protein TRNA pseudouridine synthase, putative, expressed no original description	-0.177	-0.243	-0.102	0.34	-0.318	-0.018	0.913	0.515	0.676
29.1.30	protein.aa activation.pseudouridylate synthase	ak354632	moderately similar to ( 460) AT5G14460 | Symbols: | pseudouridine synthase/ transporter | chr5:4660239-4662543 REVERSEhighly similar to ( 555) loc_os05g01750 12005.m04712 protein pseudouridylate synthase/ transporter, putative, expressed no original description	-0.249	-0.164	-0.113	0.096	-0.335	-0.076	0.903	0.318	0.752
29.1.30	protein.aa activation.pseudouridylate synthase	ak356080	moderately similar to ( 396) AT2G39140 | Symbols: SVR1 | SVR1 (SUPPRESSOR OF VARIEGATION 1); RNA binding / pseudouridine synthase | chr2:16330238-16333153 FORWARDmoderately similar to ( 437) loc_os03g05806 12003.m35550 protein ribosomal large subunit pseudouridine synthase B, putative, expressed no original description	-0.635	-0.618	-0.462	0.101	-0.578	0.019	0.967	0.544	1.052
29.1.30	protein.aa activation.pseudouridylate synthase	ak357280	moderately similar to ( 370) AT3G06950 | Symbols: | tRNA pseudouridine synthase family protein | chr3:2192869-2194254 FORWARDhighly similar to ( 509) loc_os05g19954 12005.m083678 protein tRNA pseudouridine synthase A, putative, expressed no original description	0.062	0.022	0.606	-0.586	-0.472	0.22	0.163	-0.468	-0.102
29.1.30	protein.aa activation.pseudouridylate synthase	mloc_44262.3	moderately similar to ( 429) AT1G76050 | Symbols: | pseudouridine synthase family protein | chr1:28540858-28542826 FORWARDhighly similar to ( 600) loc_os06g50360 12006.m32195 protein RNA binding protein, putative, expressed no original description	-0.177	-0.545	-0.844	0.733	-0.289	-0.275	1.803	0.712	0.766
29.1.30	protein.aa activation.pseudouridylate synthase	mloc_44370.1	moderately similar to ( 467) AT5G51140 | Symbols: | pseudouridine synthase family protein | chr5:20784277-20786793 REVERSEhighly similar to ( 686) loc_os02g30840 12002.m100216 protein DRAP deaminase, putative, expressed no original description	-0.042	-0.147	-0.058	-0.211	-0.492	-0.11	0.909	0.592	0.548
29.2.1.1.1.1.2	protein.synthesis.ribosomal protein.prokaryotic.chloroplast.30S subunit.S2	mloc_36232.1	weakly similar to ( 117) ATCG00160 | Symbols: RPS2 | Chloroplast ribosomal protein S2 | chrC:15013-15723 REVERSEweakly similar to ( 135) RR2_WHEAT Chloroplast 30S ribosomal protein S2 - Triticum aestivum (Wheat)weakly similar to ( 130) loc_os02g24612 12002.m100735 protein chloroplast 30S ribosomal protein S2, putative, expressed no original description	-0.115	-0.383	-0.52	0.309	-0.12	-0.33	1.29	1.264	1.475
29.2.1.1.1.1.2	protein.synthesis.ribosomal protein.prokaryotic.chloroplast.30S subunit.S2	mloc_9478.1	weakly similar to ( 150) ATCG00160 | Symbols: RPS2 | Chloroplast ribosomal protein S2 | chrC:15013-15723 REVERSEweakly similar to ( 177) RR2_WHEAT Chloroplast 30S ribosomal protein S2 - Triticum aestivum (Wheat)weakly similar to ( 172) loc_os02g24612 12002.m100735 protein chloroplast 30S ribosomal protein S2, putative, expressed no original description	-0.034	-0.307	-0.517	0.449	-0.098	-0.183	1.313	1.267	1.412
29.2.1.1.1.1.3	protein.synthesis.ribosomal protein.prokaryotic.chloroplast.30S subunit.S3	mloc_24723.1	weakly similar to ( 177) ATCG00800 | Symbols: | encodes a chloroplast ribosomal protein S3, a constituent of the small subunit of the ribosomal complex | chrC:82826-83482 REVERSEmoderately similar to ( 239) RR3_WHEAT Chloroplast 30S ribosomal protein S3 - Triticum aestivum (Wheat)moderately similar to ( 228) loc_os09g24409 12009.m059911 protein chloroplast 30S ribosomal protein S3, putative, expr…	-0.524	-1.378	-2.321	1.029	0.01	-0.183	2.023	1.513	1.662
29.2.1.1.1.1.3	protein.synthesis.ribosomal protein.prokaryotic.chloroplast.30S subunit.S3	mloc_44232.1	weakly similar to ( 120) RR3_WHEAT Chloroplast 30S ribosomal protein S3 - Triticum aestivum (Wheat)weakly similar to ( 114) loc_os09g24409 12009.m059911 protein chloroplast 30S ribosomal protein S3, putative, expressed no original description	-0.107	-1.047	-1.83	1.105	-0.084	-0.316	2.084	1.58	1.637
29.2.1.1.1.1.3	protein.synthesis.ribosomal protein.prokaryotic.chloroplast.30S subunit.S3	mloc_9029.1	very weakly similar to (99.0) ATCG00800 | Symbols: | encodes a chloroplast ribosomal protein S3, a constituent of the small subunit of the ribosomal complex | chrC:82826-83482 REVERSEweakly similar to ( 107) RR3_WHEAT Chloroplast 30S ribosomal protein S3 - Triticum aestivum (Wheat)weakly similar to ( 103) loc_os09g24409 12009.m059911 protein chloroplast 30S ribosomal protein S3, putative, express…	-0.209	-1.16	-1.888	1.119	-0.105	-0.335	2.217	1.577	1.666
29.2.1.1.1.1.5	protein.synthesis.ribosomal protein.prokaryotic.chloroplast.30S subunit.S5	ak355297	moderately similar to ( 222) AT2G33800 | Symbols: | ribosomal protein S5 family protein | chr2:14300925-14302352 REVERSEmoderately similar to ( 226) RR5_SPIOL 30S ribosomal protein S5, chloroplast precursor - Spinacia oleracea (Spinach)moderately similar to ( 362) loc_os03g34040 12003.m101378 protein 30S ribosomal protein S5, putative, expressed no original description	-0.103	-0.33	-0.667	0.833	-0.269	-0.287	1.698	0.402	0.343
29.2.1.1.1.1.6	protein.synthesis.ribosomal protein.prokaryotic.chloroplast.30S subunit.S6	mloc_79276.1	weakly similar to ( 173) AT1G64510 | Symbols: | ribosomal protein S6 family protein | chr1:23954993-23956205 REVERSEweakly similar to ( 170) RR6_SPIOL 30S ribosomal protein S6 alpha, chloroplast precursor [Contains: 30S ribosomal protein S6 beta; 30S ribosomal protein S6 gamma; 30S ribosomal protein S6 delta; 30S ribosomal protein S6 epsilon] (Fragment) - Spinacia oleracea (Spinach)moderately sim…	-0.198	-0.476	-1.004	0.716	-0.38	-0.625	0.989	0.176	0.099
29.2.1.1.1.1.8	protein.synthesis.ribosomal protein.prokaryotic.chloroplast.30S subunit.S8	mloc_63644.1	weakly similar to ( 102) ATCG00770 | Symbols: RPS8 | chloroplast 30S ribosomal protein S8 | chrC:80068-80472 REVERSEweakly similar to ( 134) RR8_WHEAT Chloroplast 30S ribosomal protein S8 - Triticum aestivum (Wheat)weakly similar to ( 132) loc_osp1g00700 11562.m00061 protein ribosomal protein S8 no original description	-0.52	-1.155	-2.041	0.785	-0.163	-0.085	1.556	1.442	1.617
29.2.1.1.1.1.9	protein.synthesis.ribosomal protein.prokaryotic.chloroplast.30S subunit.S9	mloc_68939.1	moderately similar to ( 202) AT1G74970 | Symbols: RPS9, TWN3 | RPS9 (RIBOSOMAL PROTEIN S9); structural constituent of ribosome | chr1:28157761-28159202 REVERSEweakly similar to ( 198) RR9_SPIOL 30S ribosomal protein S9, chloroplast precursor (Fragment) - Spinacia oleracea (Spinach)moderately similar to ( 237) loc_os03g55930 12003.m10503 protein 30S ribosomal protein S9, chloroplast precursor, put…	-0.187	-0.456	-0.757	0.805	-0.148	-0.346	1.465	0.659	0.555
29.2.1.1.1.1.12	protein.synthesis.ribosomal protein.prokaryotic.chloroplast.30S subunit.S12	mloc_3343.1	weakly similar to ( 105) ATCG00905 | Symbols: RPS12C, RPS12 | chloroplast gene encoding ribosomal protein s12. The gene is located in three distinct loci on the chloroplast genome and is transpliced to make one transcript. | chrC:97999-98793 REVERSEweakly similar to ( 105) RR12_WHEAT Chloroplast 30S ribosomal protein S12 - Triticum aestivum (Wheat)weakly similar to ( 105) loc_osp1g01040 11562.m00…	-0.134	-0.379	-1.048	0.117	-0.22	-0.027	0.735	0.588	0.911
29.2.1.1.1.1.15	protein.synthesis.ribosomal protein.prokaryotic.chloroplast.30S subunit.S15	mloc_54707.1	weakly similar to ( 102) RR15_WHEAT Chloroplast 30S ribosomal protein S15 - Triticum aestivum (Wheat)weakly similar to ( 106) loc_os12g34550 12012.m07248 protein ribosomal protein S15 containing protein no original description	-0.386	-0.261	-0.356	0.552	-0.231	-0.081	1.417	0.687	0.722
29.2.1.1.1.1.18	protein.synthesis.ribosomal protein.prokaryotic.chloroplast.30S subunit.S18	mloc_514.1	weakly similar to ( 106) ATCG00650 | Symbols: RPS18 | chloroplast-encoded ribosomal protein S18 | chrC:67917-68222 FORWARDmoderately similar to ( 259) RR18_WHEAT Chloroplast 30S ribosomal protein S18 - Triticum aestivum (Wheat)moderately similar to ( 224) loc_osp1g00570 11562.m00048 protein ribosomal protein S18 no original description	-0.631	-1.148	-1.713	0.148	-0.185	0.048	0.974	0.973	1.908
29.2.1.1.1.1.20	protein.synthesis.ribosomal protein.prokaryotic.chloroplast.30S subunit.S20	mloc_58312.1	weakly similar to ( 130) AT3G15190 | Symbols: | chloroplast 30S ribosomal protein S20, putative | chr3:5116216-5117412 FORWARDmoderately similar to ( 227) loc_os01g48690 12001.m150433 protein ribosomal protein rpS20, putative, expressed no original description	-0.355	-0.452	-0.438	0.489	-0.353	0.003	1.104	0.296	0.61
29.2.1.1.1.1.83	protein.synthesis.ribosomal protein.prokaryotic.chloroplast.30S subunit.PSRP3	ak353736	weakly similar to ( 135) AT1G68590 | Symbols: | plastid-specific 30S ribosomal protein 3, putative / PSRP-3, putative | chr1:25757593-25758169 REVERSEmoderately similar to ( 214) RRP3_HORVU Plastid-specific 30S ribosomal protein 3, chloroplast precursor (PSRP-3) - Hordeum vulgare (Barley)weakly similar to ( 181) loc_os04g38750 12004.m08864 protein plastid-specific 30S ribosomal protein 3, chlorop…	0.231	-0.358	-0.938	1.055	-0.131	-0.64	1.487	0.263	0.056
29.2.1.1.1.2.1	protein.synthesis.ribosomal protein.prokaryotic.chloroplast.50S subunit.L1	mloc_59016.1	moderately similar to ( 419) AT3G63490 | Symbols: | ribosomal protein L1 family protein | chr3:23444269-23445777 FORWARDmoderately similar to ( 403) RK1_SPIOL 50S ribosomal protein L1, chloroplast precursor (CL1) - Spinacia oleracea (Spinach)moderately similar to ( 476) loc_os05g32220 12005.m07455 protein 50S ribosomal protein L1, putative, expressed no original description	-0.307	-0.313	-0.472	0.398	-0.234	-0.099	0.914	0.267	0.491
29.2.1.1.1.2.2	protein.synthesis.ribosomal protein.prokaryotic.chloroplast.50S subunit.L2	mloc_8474.1	very weakly similar to (80.9) ATCG01310 | Symbols: RPL2.2 | encodes a chloroplast ribosomal protein L2, a constituent of the large subunit of the ribosomal complex | chrC:152806-154312 FORWARDvery weakly similar to (85.5) RK2_NYMAL Chloroplast 50S ribosomal protein L2 - Nymphaea alba (White water-lily)very weakly similar to (81.6) loc_osp1g01100 11562.m00100 protein ribosomal protein L2 no origin…	-0.998	-1.666	-2.29	0.593	-0.276	-0.085	1.9	1.543	1.741
29.2.1.1.1.2.3	protein.synthesis.ribosomal protein.prokaryotic.chloroplast.50S subunit.L3	mloc_45674.1	moderately similar to ( 344) AT2G43030 | Symbols: | ribosomal protein L3 family protein | chr2:17894898-17895713 FORWARDmoderately similar to ( 346) RK3_TOBAC 50S ribosomal protein L3, chloroplast precursor (Fragment) - Nicotiana tabacum (Common tobacco)moderately similar to ( 452) loc_os02g04460 12002.m05795 protein 50S ribosomal protein L3, chloroplast precursor, putative, expressed no original…	-0.056	-0.384	-0.626	0.803	-0.169	-0.432	1.524	0.446	0.331
29.2.1.1.1.2.5	protein.synthesis.ribosomal protein.prokaryotic.chloroplast.50S subunit.L5	ak370101	moderately similar to ( 270) AT4G01310 | Symbols: | ribosomal protein L5 family protein | chr4:544166-545480 REVERSEmoderately similar to ( 394) RK5_ORYSA 50S ribosomal protein L5, chloroplast precursor - Oryza sativa (Rice)moderately similar to ( 394) loc_os03g03360 12003.m05871 protein 50S ribosomal protein L5, chloroplast precursor, putative, expressed no original description	-0.114	-0.293	-0.424	0.755	-0.321	-0.383	1.345	0.421	0.36
29.2.1.1.1.2.9	protein.synthesis.ribosomal protein.prokaryotic.chloroplast.50S subunit.L9	ak370836	moderately similar to ( 223) AT3G44890 | Symbols: RPL9 | RPL9 (RIBOSOMAL PROTEIN L9); structural constituent of ribosome | chr3:16386505-16387963 FORWARDmoderately similar to ( 326) RK9_WHEAT 50S ribosomal protein L9, chloroplast precursor (CL9) - Triticum aestivum (Wheat)moderately similar to ( 297) loc_os02g57670 12002.m33484 protein 50S ribosomal protein L9, chloroplast precursor, putative, ex…	-0.099	-0.005	-0.463	0.469	-0.145	-0.059	0.894	0.141	0.327
29.2.1.1.1.2.11	protein.synthesis.ribosomal protein.prokaryotic.chloroplast.50S subunit.L11	ak375360	moderately similar to ( 253) AT1G32990 | Symbols: PRPL11 | PRPL11 (PLASTID RIBOSOMAL PROTEIN L11); structural constituent of ribosome | chr1:11955827-11957139 FORWARDmoderately similar to ( 254) RK11_SPIOL 50S ribosomal protein L11, chloroplast precursor (CL11) - Spinacia oleracea (Spinach)moderately similar to ( 300) loc_os03g03020 12003.m05839 protein 50S ribosomal protein L11, chloroplast prec…	-0.047	-0.98	-0.627	0.858	-0.883	-0.764	1.609	0.304	0.343
29.2.1.1.1.2.12	protein.synthesis.ribosomal protein.prokaryotic.chloroplast.50S subunit.L12	ak370491	weakly similar to ( 127) AT3G27830 | Symbols: RPL12-A, RPL12 | RPL12-A (RIBOSOMAL PROTEIN L12-A); structural constituent of ribosome | chr3:10318576-10319151 FORWARDweakly similar to ( 167) RK12_ORYSA 50S ribosomal protein L12, chloroplast precursor (CL12) - Oryza sativa (Rice)weakly similar to ( 167) loc_os01g47330 12001.m10928 protein 50S ribosomal protein L12-1, chloroplast precursor, putative…	-0.154	-0.582	-0.731	0.789	-0.306	-0.228	1.517	0.995	1.159
29.2.1.1.1.2.12	protein.synthesis.ribosomal protein.prokaryotic.chloroplast.50S subunit.L12	mloc_52160.1	weakly similar to ( 130) AT3G27850 | Symbols: RPL12-C | RPL12-C (ribosomal protein l12-c); structural constituent of ribosome | chr3:10324905-10325468 FORWARDmoderately similar to ( 204) RK121_SECCE 50S ribosomal protein L12-1, chloroplast precursor (CL12-1) - Secale cereale (Rye)weakly similar to ( 184) loc_os01g47330 12001.m10928 protein 50S ribosomal protein L12-1, chloroplast precursor, putat…	-0.452	-0.527	-1.009	0.997	-0.181	-0.507	1.54	0.416	0.696
29.2.1.1.1.2.15	protein.synthesis.ribosomal protein.prokaryotic.chloroplast.50S subunit.L15	ak362819	moderately similar to ( 267) AT3G25920 | Symbols: RPL15 | RPL15; structural constituent of ribosome | chr3:9491268-9492558 REVERSEmoderately similar to ( 261) RK15_PEA 50S ribosomal protein L15, chloroplast precursor (CL15) (Fragment) - Pisum sativum (Garden pea)moderately similar to ( 371) loc_os03g12020 12003.m06654 protein 50S ribosomal protein L15, chloroplast precursor, putative, expressed n…	0.187	-0.659	-0.734	1.112	-0.334	-0.606	1.559	0.23	0.197
29.2.1.1.1.2.18	protein.synthesis.ribosomal protein.prokaryotic.chloroplast.50S subunit.L18	mloc_68859.1	weakly similar to ( 183) AT1G48350 | Symbols: | ribosomal protein L18 family protein | chr1:17867269-17868215 FORWARDmoderately similar to ( 234) RK18_ORYSA 50S ribosomal protein L18, chloroplast precursor (CL18) - Oryza sativa (Rice)moderately similar to ( 234) loc_os03g61260 12003.m35497 protein 50S ribosomal protein L18, chloroplast precursor, putative, expressed no original description	0.023	-1.026	-1.27	1.367	-0.582	-1.013	2.286	0.611	0.058
29.2.1.1.1.2.20	protein.synthesis.ribosomal protein.prokaryotic.chloroplast.50S subunit.L20	mloc_24745.1	weakly similar to ( 103) RK20_SACOF Chloroplast 50S ribosomal protein L20 - Saccharum officinarum (Sugarcane)very weakly similar to (99.0) loc_osp1g00580 11562.m00049 protein ribosomal protein L20 no original description	0.138	-0.914	-1.589	1.07	-0.335	-0.449	1.945	1.403	1.249
29.2.1.1.1.2.20	protein.synthesis.ribosomal protein.prokaryotic.chloroplast.50S subunit.L20	mloc_9439.1	weakly similar to ( 114) ATCG00660 | Symbols: RPL20 | encodes a chloroplast ribosomal protein L20, a constituent of the large subunit of the ribosomal complex | chrC:68512-68865 REVERSEweakly similar to ( 166) RK20_WHEAT Chloroplast 50S ribosomal protein L20 - Triticum aestivum (Wheat)weakly similar to ( 155) loc_osp1g00580 11562.m00049 protein ribosomal protein L20 no original description	0.03	-1.057	-1.76	0.697	-0.58	-0.932	1.657	1.081	0.853
29.2.1.1.1.2.28	protein.synthesis.ribosomal protein.prokaryotic.chloroplast.50S subunit.L28	ak376786	weakly similar to ( 160) AT2G33450 | Symbols: | 50S ribosomal protein L28, chloroplast (CL28) | chr2:14173620-14174380 FORWARDweakly similar to ( 158) RK28_TOBAC 50S ribosomal protein L28, chloroplast precursor (CL28) - Nicotiana tabacum (Common tobacco)weakly similar to ( 198) loc_os05g01110 12005.m04651 protein 50S ribosomal protein L28, chloroplast precursor, putative, expressed no original de…	0.353	-0.328	-1.046	1.268	-0.069	-0.774	1.732	0.503	0.295
29.2.1.1.1.2.29	protein.synthesis.ribosomal protein.prokaryotic.chloroplast.50S subunit.L29	mloc_52133.1	weakly similar to ( 141) AT5G65220 | Symbols: | ribosomal protein L29 family protein | chr5:26061301-26062506 FORWARDweakly similar to ( 188) RK29_MAIZE 50S ribosomal protein L29, chloroplast precursor (CL29) - Zea mays (Maize)weakly similar to ( 195) loc_os02g51790 12002.m10210 protein 50S ribosomal protein L29, chloroplast precursor, putative, expressed no original description	-0.013	-1.051	-1.215	1.224	-0.884	-0.745	2.237	0.558	0.232
29.2.1.1.1.2.32	protein.synthesis.ribosomal protein.prokaryotic.chloroplast.50S subunit.L32	mloc_5848.1	very weakly similar to (84.7) RK32_WHEAT Chloroplast 50S ribosomal protein L32 - Triticum aestivum (Wheat) no original description	-0.244	-1.859	-2.571	0.91	-0.077	-0.298	1.556	1.143	0.859
29.2.1.1.1.2.33	protein.synthesis.ribosomal protein.prokaryotic.chloroplast.50S subunit.L33	mloc_9018.1	very weakly similar to (92.8) RK33_WHEAT Chloroplast 50S ribosomal protein L33 - Triticum aestivum (Wheat)very weakly similar to (89.4) loc_osp1g00560 11562.m00047 protein ribosomal protein L33 no original description	-0.955	-0.8	-0.969	0.08	-0.063	0.183	0.396	0.61	0.776
29.2.1.1.3.1.1	protein.synthesis.ribosomal protein.prokaryotic.unknown organellar.30S subunit.S1	ak249382.1	moderately similar to ( 363) AT5G30510 | Symbols: RPS1, ARRPS1 | RPS1 (RIBOSOMAL PROTEIN S1); RNA binding / structural constituent of ribosome | chr5:11619262-11621223 REVERSEmoderately similar to ( 361) RR1_SPIOL 30S ribosomal protein S1, chloroplast precursor (CS1) - Spinacia oleracea (Spinach)moderately similar to ( 406) loc_os03g20100 12003.m07422 protein 30S ribosomal protein S1, chloroplast…	0.037	-0.336	-0.786	0.503	-0.137	-0.401	0.875	0.239	0.226
29.2.1.1.3.1.1	protein.synthesis.ribosomal protein.prokaryotic.unknown organellar.30S subunit.S1	ak355056	moderately similar to ( 298) AT1G71720 | Symbols: | S1 RNA-binding domain-containing protein | chr1:26983744-26985893 FORWARDweakly similar to ( 117) RR1_SPIOL 30S ribosomal protein S1, chloroplast precursor (CS1) - Spinacia oleracea (Spinach)moderately similar to ( 369) loc_os05g45920 12005.m08717 protein RNA binding protein, putative, expressed no original description	-0.461	-0.365	-0.45	0.635	-0.195	-0.303	1.684	1	0.645
29.2.1.1.3.1.1	protein.synthesis.ribosomal protein.prokaryotic.unknown organellar.30S subunit.S1	ak361192	moderately similar to ( 313) AT1G71720 | Symbols: | S1 RNA-binding domain-containing protein | chr1:26983744-26985893 FORWARDweakly similar to ( 109) RR1_SPIOL 30S ribosomal protein S1, chloroplast precursor (CS1) - Spinacia oleracea (Spinach)highly similar to ( 529) loc_os01g40640 12001.m43075 protein RNA binding protein, putative, expressed no original description	-0.303	-0.221	-0.342	0.071	-0.157	0.076	0.65	0.161	0.399
29.2.1.1.3.1.1	protein.synthesis.ribosomal protein.prokaryotic.unknown organellar.30S subunit.S1	ak361990	moderately similar to ( 292) AT1G71720 | Symbols: | S1 RNA-binding domain-containing protein | chr1:26983744-26985893 FORWARDweakly similar to ( 103) RR1_SPIOL 30S ribosomal protein S1, chloroplast precursor (CS1) - Spinacia oleracea (Spinach)highly similar to ( 506) loc_os01g40640 12001.m43075 protein RNA binding protein, putative, expressed no original description	-0.365	-0.162	-0.412	0.018	-0.149	0.179	0.306	0.163	0.546
29.2.1.1.3.1.1	protein.synthesis.ribosomal protein.prokaryotic.unknown organellar.30S subunit.S1	mloc_66310.1	weakly similar to ( 170) AT5G30510 | Symbols: RPS1, ARRPS1 | RPS1 (RIBOSOMAL PROTEIN S1); RNA binding / structural constituent of ribosome | chr5:11619262-11621223 REVERSEweakly similar to ( 166) RR1_SPIOL 30S ribosomal protein S1, chloroplast precursor (CS1) - Spinacia oleracea (Spinach)moderately similar to ( 288) loc_os03g20100 12003.m07422 protein 30S ribosomal protein S1, chloroplast precurs…	0.005	-0.656	-0.886	0.649	-0.248	-0.384	1.114	0.259	0.197
29.2.1.1.3.1.6	protein.synthesis.ribosomal protein.prokaryotic.unknown organellar.30S subunit.S6	mloc_68577.1	moderately similar to ( 245) AT3G17170 | Symbols: RFC3 | RFC3 (REGULATOR OF FATTY-ACID COMPOSITION 3); structural constituent of ribosome | chr3:5853186-5854853 REVERSEmoderately similar to ( 340) loc_os12g37610 12012.m07546 protein ribosomal protein S6 containing protein, expressed no original description	-0.458	-0.83	-0.287	0.282	-0.819	0.024	1.874	0.701	0.867
29.2.1.1.3.1.16	protein.synthesis.ribosomal protein.prokaryotic.unknown organellar.30S subunit.S16	ak252167.1	very weakly similar to (83.6) AT5G56940 | Symbols: | ribosomal protein S16 family protein | chr5:23030879-23032200 FORWARDvery weakly similar to (87.4) loc_os09g32274 12009.m60089 protein 30S ribosomal protein S16, putative, expressed no original description	0.195	-0.69	-0.058	-0.054	-0.58	-0.558	0.5	0.062	0.137
29.2.1.1.3.1.21	protein.synthesis.ribosomal protein.prokaryotic.unknown organellar.30S subunit.S21	mloc_10343.1	very weakly similar to (80.5) AT3G27160 | Symbols: GHS1 | GHS1 (GLUCOSE HYPERSENSITIVE 1); structural constituent of ribosome | chr3:10017531-10018854 FORWARDweakly similar to ( 179) loc_os02g09590 12002.m06256 protein ribosome-like protein, putative, expressed no original description	-0.282	-0.376	-0.288	0.295	-0.275	-0.165	1.017	0.264	0.449
29.2.1.2.2.6	protein.synthesis.ribosomal protein.eukaryotic.60S subunit.L6	mloc_73817.1	moderately similar to ( 314) AT1G05190 | Symbols: emb2394 | emb2394 (embryo defective 2394); structural constituent of ribosome | chr1:1502515-1503738 REVERSEvery weakly similar to (95.1) RM06_PROWI Mitochondrial 60S ribosomal protein L6 - Prototheca wickerhamiimoderately similar to ( 395) loc_os03g24020 12003.m07748 protein 50S ribosomal protein L6, putative, expressed no original description	-0.118	-0.339	-0.646	0.62	-0.178	-0.191	1.405	0.442	0.429
29.2.1.2.2.22	protein.synthesis.ribosomal protein.eukaryotic.60S subunit.L22	mloc_60369.1	weakly similar to ( 165) AT3G05560 | Symbols: | 60S ribosomal protein L22-2 (RPL22B) | chr3:1614641-1615204 FORWARDweakly similar to ( 184) loc_os07g47710 12007.m08986 protein 60S ribosomal protein L22-2, putative, expressed no original description	0.352	-0.667	0.268	-0.249	-0.296	-0.035	0.8	0.806	0.786
29.2.1.2.2.44	protein.synthesis.ribosomal protein.eukaryotic.60S subunit.L44	mloc_1273.1	weakly similar to ( 158) AT4G14320 | Symbols: | 60S ribosomal protein L36a/L44 (RPL36aB) | chr4:8242684-8243805 REVERSEweakly similar to ( 153) RL44_GOSHI 60S ribosomal protein L44 - Gossypium hirsutum (Upland cotton)weakly similar to ( 160) loc_os07g33997 12007.m07658 protein 60S ribosomal protein L44, putative, expressed no original description	0.076	-0.825	0.304	-0.403	-0.431	0.035	0.888	0.978	1.095
29.2.1.2.2.535	protein.synthesis.ribosomal protein.eukaryotic.60S subunit.L35A	ak370024	weakly similar to ( 181) AT1G07070 | Symbols: | 60S ribosomal protein L35a (RPL35aA) | chr1:2168652-2169703 FORWARDweakly similar to ( 195) loc_os05g48310 12005.m083805 protein 60S ribosomal protein L33-B, putative, expressed no original description	0.139	-0.813	-0.099	0.003	-0.373	-0.165	0.782	0.794	0.825
29.2.1.99.2.36	protein.synthesis.ribosomal protein.unknown.large subunit.L36	mloc_9387.1	no original description	-0.622	-0.665	-1.387	0.047	-0.11	0.276	0.143	0.432	0.645
29.2.1.99.99	protein.synthesis.ribosomal protein.unknown.unknown	mloc_55254.2	weakly similar to ( 122) AT3G56010 | Symbols: | unknown protein | chr3:20788758-20789656 FORWARD no original description	-0.44	-0.465	-0.534	-0.026	-0.043	0.03	0.134	0.2	0.532
29.2.2	protein.synthesis.ribosome biogenesis	mloc_62570.3	moderately similar to ( 315) AT1G18440 | Symbols: | peptidyl-tRNA hydrolase family protein | chr1:6345994-6347686 FORWARDmoderately similar to ( 408) loc_os01g49900 12001.m11175 protein peptidyl-tRNA hydrolase, putative, expressed no original description	-0.134	-0.351	-0.243	0.179	-0.243	-0.157	0.741	0.23	0.277
29.2.2.3.3	protein.synthesis.ribosome biogenesis.Pre-rRNA processing and modifications.methylotransferases	mloc_77609.1	highly similar to ( 523) AT2G39670 | Symbols: | radical SAM domain-containing protein | chr2:16534303-16536986 FORWARDhighly similar to ( 623) loc_os01g74190 12001.m13446 protein expressed protein no original description	-0.361	-0.529	-0.441	0.422	-0.5	-0.043	1.265	0.557	0.885
29.2.2.3.99	protein.synthesis.ribosome biogenesis.Pre-rRNA processing and modifications.misc	mloc_60827.1	weakly similar to ( 135) AT5G60340 | Symbols: | maoC-like dehydratase domain-containing protein | chr5:24273879-24275891 REVERSEmoderately similar to ( 201) loc_os05g09370 12005.m27729 protein carbohydrate kinase, PfkB, putative, expressed no original description	-0.066	-0.779	-0.058	0.284	-0.879	-0.212	1.883	0.2	0.308
29.2.3	protein.synthesis.initiation	ak357819	moderately similar to ( 349) AT5G36230 | Symbols: | eIF4-gamma/eIF5/eIF2-epsilon domain-containing protein | chr5:14273519-14276773 FORWARDmoderately similar to ( 428) loc_os11g21990 12011.m28792 protein eukaryotic initiation factor 5C CG2922-PF, isoform F, putative, expressed no original description	-0.069	-0.292	-0.335	0.075	-0.189	-0.069	0.422	0.158	0.23
29.2.3	protein.synthesis.initiation	mloc_48538.1	very weakly similar to (84.0) AT5G54760 | Symbols: | eukaryotic translation initiation factor SUI1, putative | chr5:22244732-22245517 FORWARDvery weakly similar to (85.5) SUI1_ORYSA Protein translation factor SUI1 homolog (Protein GOS2) (Translational initiation factor 1) (Protein eIF1) - Oryza sativa (Rice)very weakly similar to (87.0) loc_os07g34589 12007.m29388 protein protein translation fact…	0.15	0.138	0.421	-0.023	0.169	0.47	-0.273	-0.43	-0.31
29.2.3	protein.synthesis.initiation	mloc_68680.1	weakly similar to ( 191) AT2G24060 | Symbols: | translation initiation factor 3 (IF-3) family protein | chr2:10229453-10231390 FORWARDmoderately similar to ( 276) loc_os02g55120 12002.m10538 protein translation initiation factor IF-3, chloroplast precursor, putative, expressed no original description	-0.352	-0.512	-0.585	0.317	-0.071	-0.185	0.806	0.319	0.61
29.2.3	protein.synthesis.initiation	mloc_72180.3	weakly similar to ( 182) AT1G54290 | Symbols: | eukaryotic translation initiation factor SUI1, putative | chr1:20268710-20269390 REVERSEweakly similar to ( 199) SUI1_MAIZE Protein translation factor SUI1 homolog (Protein GOS2) - Zea mays (Maize)weakly similar to ( 198) loc_os07g34589 12007.m29388 protein protein translation factor SUI1, putative, expressed no original description	0.039	0.129	0.33	-0.073	0.06	0.296	-0.362	-0.441	-0.333
29.2.4	protein.synthesis.elongation	ak250510.1	weakly similar to ( 157) AT3G49470 | Symbols: NACA2 | NACA2 (NASCENT POLYPEPTIDE-ASSOCIATED COMPLEX SUBUNIT ALPHA-LIKE PROTEIN 2) | chr3:18341072-18342273 FORWARDweakly similar to ( 177) loc_os03g02960 12003.m05834 protein nascent polypeptide-associated complex alpha subunit-like protein, putative, expressed no original description	-0.352	-0.92	-1.033	0.914	-0.662	-0.848	1.931	0.702	0.583
29.2.4	protein.synthesis.elongation	ak251011.1	moderately similar to ( 290) AT3G08740 | Symbols: | elongation factor P (EF-P) family protein | chr3:2654788-2656154 REVERSEmoderately similar to ( 358) loc_os12g02380 12012.m04239 protein elongation factor P, putative, expressed no original description	-0.152	-0.444	-0.654	0.831	-0.518	-0.597	1.706	0.459	0.151
29.2.4	protein.synthesis.elongation	ak357721	moderately similar to ( 290) AT3G08740 | Symbols: | elongation factor P (EF-P) family protein | chr3:2654788-2656154 REVERSEmoderately similar to ( 358) loc_os12g02380 12012.m04239 protein elongation factor P, putative, expressed no original description	-0.24	-0.512	-0.145	0.477	-0.59	0.011	1.081	0.201	0.687
29.2.4	protein.synthesis.elongation	ak376704	moderately similar to ( 253) AT3G08740 | Symbols: | elongation factor P (EF-P) family protein | chr3:2654788-2656154 REVERSEmoderately similar to ( 309) loc_os12g02380 12012.m04239 protein elongation factor P, putative, expressed no original description	-0.199	-0.405	-0.203	0.436	-0.31	-0.162	1.232	0.464	0.731
29.2.4	protein.synthesis.elongation	mloc_31018.1	weakly similar to ( 113) AT5G13650 | Symbols: | elongation factor family protein | chr5:4397821-4402364 FORWARDweakly similar to ( 129) loc_os02g18450 12002.m07088 protein GTP-binding protein TypA/BipA, putative, expressed no original description	-0.69	-0.469	-0.406	-0.08	0.015	0.144	0.236	0.342	0.765
29.2.4	protein.synthesis.elongation	mloc_35882.1	very weakly similar to (91.7) loc_os02g18450 12002.m07088 protein GTP-binding protein TypA/BipA, putative, expressed no original description	-0.888	-0.523	-0.779	-0.107	-0.264	0.121	0.221	0.244	0.725
29.2.4	protein.synthesis.elongation	mloc_36541.1	nearly identical (1234) AT1G62750 | Symbols: ATSCO1, ATSCO1/CPEF-G, SCO1 | SCO1 (SNOWY COTYLEDON 1); ATP binding / translation elongation factor/ translation factor, nucleic acid binding | chr1:23233622-23236321 REVERSEnearly identical (1235) EFGC_SOYBN Elongation factor G, chloroplast precursor (EF-G) - Glycine max (Soybean)nearly identical (1110) loc_os04g45490 12004.m09502 protein elongation f…	-0.454	-0.377	-0.536	0.119	-0.013	0.031	0.188	0.196	0.513
29.2.4	protein.synthesis.elongation	mloc_79044.1	moderately similar to ( 211) AT5G13650 | Symbols: | elongation factor family protein | chr5:4397821-4402364 FORWARDmoderately similar to ( 226) loc_os02g18450 12002.m07088 protein GTP-binding protein TypA/BipA, putative, expressed no original description	-0.79	-0.576	-0.727	-0.154	-0.131	0.102	0.215	0.245	0.704
29.2.5	protein.synthesis.release	ak248936.1	highly similar to ( 597) AT5G47880 | Symbols: ERF1-1 | ERF1-1 (EUKARYOTIC RELEASE FACTOR 1-1); translation release factor | chr5:19386555-19387865 REVERSEhighly similar to ( 618) loc_os01g71270 12001.m13170 protein eukaryotic peptide chain release factor subunit 1-1, putative, expressed no original description	0.265	0.241	0.186	-0.032	-0.047	-0.071	-0.482	-0.584	-0.219
29.2.5	protein.synthesis.release	ak361500	moderately similar to ( 371) AT3G62910 | Symbols: APG3 | APG3 (ALBINO AND PALE GREEN); translation release factor/ translation release factor, codon specific | chr3:23257661-23260386 REVERSEmoderately similar to ( 419) loc_os11g43600 12011.m08195 protein peptide chain release factor 1, putative, expressed no original description	-0.244	-0.161	-0.548	0.278	-0.305	-0.064	0.784	0.409	0.499
29.2.5	protein.synthesis.release	mloc_15361.1	highly similar to ( 557) AT5G36170 | Symbols: HCF109, ATPRFB | HCF109 (HIGH CHLOROPHYLL FLUORESCENT 109); translation release factor/ translation release factor, codon specific | chr5:14236083-14237974 REVERSEhighly similar to ( 667) loc_os07g36250 12007.m29216 protein peptide chain release factor 2, putative, expressed no original description	-0.233	-0.242	-0.356	0.28	-0.328	-0.003	0.742	0.215	0.469
29.2.5	protein.synthesis.release	mloc_64606.3	moderately similar to ( 225) AT3G63190 | Symbols: RRF | RRF (RIBOSOME RECYCLING FACTOR, CHLOROPLAST PRECURSOR) | chr3:23342861-23344640 REVERSEmoderately similar to ( 229) RRFC_SPIOL Ribosome recycling factor, chloroplast precursor (Ribosome-releasing factor, chloroplast) (RRF) (CpFrr) (RRFHCP) - Spinacia oleracea (Spinach)moderately similar to ( 305) loc_os07g38300 12007.m29415 protein ribosome …	0.29	-0.414	-1.37	1.22	-0.123	-0.985	1.42	0.297	0.113
29.2.6	protein.synthesis.ribosomal RNA	mloc_69473.1	weakly similar to ( 161) AT2G37990 | Symbols: | ribosome biogenesis regulatory protein (RRS1) family protein | chr2:15900713-15903028 FORWARDmoderately similar to ( 209) loc_os04g58830 12004.m10763 protein ribosome biogenesis regulatory protein, putative, expressed no original description	-0.351	-0.764	-0.259	0.004	-0.297	0.08	0.545	0.211	0.654
29.2.6	protein.synthesis.ribosomal RNA	mloc_69474.1	weakly similar to ( 162) AT2G37990 | Symbols: | ribosome biogenesis regulatory protein (RRS1) family protein | chr2:15900713-15903028 FORWARDmoderately similar to ( 210) loc_os04g58830 12004.m10763 protein ribosome biogenesis regulatory protein, putative, expressed no original description	-0.323	-0.69	-0.352	0.059	-0.382	0.049	0.648	0.15	0.562
29.3.1	protein.targeting.nucleus	mloc_57422.1	weakly similar to ( 183) AT1G27970 | Symbols: NTF2B | NTF2B (NUCLEAR TRANSPORT FACTOR 2B); Ran GTPase binding / protein transporter | chr1:9746921-9748306 FORWARDweakly similar to ( 193) NTF2_ORYSA Nuclear transport factor 2 (NTF-2) - Oryza sativa (Rice)weakly similar to ( 193) loc_os08g42000 12008.m08178 protein nuclear transport factor 2, putative, expressed no original description	-0.144	-0.539	-0.031	0.02	-0.468	-0.149	0.788	0.256	0.422
29.3.1	protein.targeting.nucleus	mloc_72603.2	weakly similar to ( 115) AT1G27970 | Symbols: NTF2B | NTF2B (NUCLEAR TRANSPORT FACTOR 2B); Ran GTPase binding / protein transporter | chr1:9746921-9748306 FORWARDweakly similar to ( 106) NTF2_ORYSA Nuclear transport factor 2 (NTF-2) - Oryza sativa (Rice)weakly similar to ( 106) loc_os08g42000 12008.m08178 protein nuclear transport factor 2, putative, expressed no original description	-0.03	0.114	0.054	-0.078	0.189	0.17	-0.814	-0.701	-0.609
29.3.2	protein.targeting.mitochondria	ak373149	weakly similar to ( 108) AT2G42210 | Symbols: ATOEP16-3, OEP16-3 | mitochondrial import inner membrane translocase subunit Tim17/Tim22/Tim23 family protein | chr2:17590642-17591591 FORWARDweakly similar to ( 169) loc_os09g10740 12009.m04338 protein protein translocase/ protein transporter, putative no original description	-0.056	0.79	0.338	0.241	0.243	0.311	-1.574	-2.221	-2.127
29.3.2	protein.targeting.mitochondria	mloc_59113.2	weakly similar to ( 157) AT5G55510 | Symbols: | P-P-bond-hydrolysis-driven protein transmembrane transporter/ protein transporter | chr5:22486525-22487916 REVERSEmoderately similar to ( 249) loc_os03g09870 12003.m06442 protein protein translocase/ protein transporter, putative, expressed no original description	0.063	-0.355	-0.48	0.635	-0.242	-0.357	0.847	0.241	0.264
29.3.2	protein.targeting.mitochondria	mloc_60208.1	weakly similar to ( 166) AT2G28900 | Symbols: OEP16, ATOEP16-L, ATOEP16-1 | ATOEP16-1 (OUTER PLASTID ENVELOPE PROTEIN 16-1); P-P-bond-hydrolysis-driven protein transmembrane transporter/ protein transporter | chr2:12414423-12415459 REVERSEmoderately similar to ( 230) loc_os05g02060 12005.m04742 protein amino acid selective channel protein, putative, expressed no original description	0.209	0.427	0.405	-0.036	0.044	0.056	-0.54	-0.884	-0.749
29.3.2	protein.targeting.mitochondria	mloc_61199.2	weakly similar to ( 174) AT5G24650 | Symbols: | mitochondrial import inner membrane translocase subunit Tim17/Tim22/Tim23 family protein | chr5:8437123-8438859 FORWARDmoderately similar to ( 244) loc_os04g33220 12004.m08417 protein SAM domain family protein, expressed no original description	0.219	-0.666	-0.292	0.1	-0.58	-0.362	0.832	0.223	0.261
29.3.3	protein.targeting.chloroplast	ak249251.1	highly similar to ( 910) AT1G06950 | Symbols: ATTIC110, TIC110 | TIC110 (TRANSLOCON AT THE INNER ENVELOPE MEMBRANE OF CHLOROPLASTS 110) | chr1:2130303-2135563 REVERSEnearly identical (1292) loc_os10g35010 12010.m06324 protein ATTIC110/TIC110, putative, expressed no original description	-0.213	-0.259	-0.278	0.411	-0.14	-0.048	0.571	0.379	0.591
29.3.3	protein.targeting.chloroplast	ak354532	highly similar to ( 657) AT5G03940 | Symbols: FFC, 54CP, CPSRP54, SRP54CP | CPSRP54 (CHLOROPLAST SIGNAL RECOGNITION PARTICLE 54 KDA SUBUNIT); 7S RNA binding / GTP binding / mRNA binding / signal sequence binding | chr5:1060265-1063257 REVERSEmoderately similar to ( 203) SR541_HORVU Signal recognition particle 54 kDa protein 1 (SRP54) - Hordeum vulgare (Barley)highly similar to ( 690) loc_os11g055…	0.493	-0.366	-0.973	1.845	-0.2	-0.779	2.903	0.836	-0.037
29.3.3	protein.targeting.chloroplast	ak354583	moderately similar to ( 419) AT3G20320 | Symbols: TGD2 | TGD2 (TRIGALACTOSYLDIACYLGLYCEROL2); lipid transporter/ phospholipid binding | chr3:7087657-7089640 REVERSEhighly similar to ( 531) loc_os01g74280 12001.m13455 protein ABC-type transport system involved in resistance to organic solvents, periplasmic component, putative, expressed no original description	-0.222	-0.398	-0.322	0.038	-0.054	-0.021	0.283	0.14	0.543
29.3.3	protein.targeting.chloroplast	ak356405	moderately similar to ( 305) AT3G24590 | Symbols: PLSP1 | PLSP1 (plastidic type I signal peptidase 1); peptidase | chr3:8970694-8972020 FORWARDmoderately similar to ( 380) loc_os02g16709 12002.m06913 protein signal peptidase I-1, putative, expressed no original description	-0.271	-0.771	-0.585	0.457	-0.252	-0.331	1.425	0.671	0.696
29.3.3	protein.targeting.chloroplast	ak366523	highly similar to ( 602) AT3G17970 | Symbols: atToc64-III | atToc64-III (Arabidopsis thaliana translocon at the outer membrane of chloroplasts 64-III); binding / carbon-nitrogen ligase, with glutamine as amido-N-donor | chr3:6148030-6151794 FORWARDhighly similar to ( 897) loc_os03g50010 12003.m35387 protein toc64, putative, expressed no original description	-0.045	-0.384	-0.277	0.425	-0.206	-0.077	0.895	0.369	0.618
29.3.3	protein.targeting.chloroplast	ak368479	highly similar to ( 640) AT2G31530 | Symbols: EMB2289, SCY2 | EMB2289 (EMBRYO DEFECTIVE 2289); P-P-bond-hydrolysis-driven protein transmembrane transporter | chr2:13427060-13430308 FORWARDweakly similar to ( 131) SECY_MAIZE Preprotein translocase secY subunit, chloroplast precursor (CpSecY) - Zea mays (Maize)highly similar to ( 769) loc_os05g33020 12005.m07533 protein preprotein translocase secY …	-0.282	-0.302	-0.384	-0.019	-0.151	0.218	0.484	0.221	0.697
29.3.3	protein.targeting.chloroplast	mloc_11039.1	highly similar to ( 579) AT5G20300 | Symbols: | chloroplast outer membrane protein, putative | chr5:6853544-6855541 REVERSEvery weakly similar to (99.8) TOC34_PEA Translocase of chloroplast 34 (EC 3.6.5.-) (34 kDa chloroplast outer envelope protein) (GTP-binding protein OEP34) (GTP-binding protein IAP34) - Pisum sativum (Garden pea)nearly identical (1112) loc_os12g09570 12012.m26861 protein chlor…	-0.162	-0.309	-0.285	-0.018	0.022	-0.053	0.169	0.216	0.378
29.3.3	protein.targeting.chloroplast	mloc_17796.1	weakly similar to ( 190) AT1G04940 | Symbols: TIC20 | TIC20 (TRANSLOCON AT THE INNER ENVELOPE MEMBRANE OF CHLOROPLASTS 20) | chr1:1399588-1400616 FORWARDmoderately similar to ( 447) loc_os07g38110 12007.m28995 protein tic20-like protein, putative, expressed no original description	-0.05	-0.321	-0.721	0.829	-0.122	-0.375	1.65	0.713	0.856
29.3.3	protein.targeting.chloroplast	mloc_43243.1	weakly similar to ( 120) AT2G47450 | Symbols: CAO, CPSRP43 | CAO (CHAOS); chromatin binding | chr2:19472781-19473902 FORWARDmoderately similar to ( 212) SR43C_ORYSA Probable signal recognition particle 43 kDa protein, chloroplast precursor - Oryza sativa (Rice)moderately similar to ( 212) loc_os03g03990 12003.m05931 protein CAO, putative, expressed no original description	-0.331	-0.545	-1.151	0.701	0.192	-0.146	0.033	0.026	0.535
29.3.3	protein.targeting.chloroplast	mloc_51649.3	weakly similar to ( 135) AT5G52440 | Symbols: HCF106 | HCF106; proton motive force dependent protein transmembrane transporter | chr5:21286896-21288613 FORWARDweakly similar to ( 154) loc_os11g37130 12011.m07561 protein HCF106C precursor protein, putative, expressed no original description	-0.764	-0.782	-0.44	0.095	-0.387	-0.046	0.341	0.247	0.545
29.3.3	protein.targeting.chloroplast	mloc_65750.3	highly similar to ( 885) AT4G02510 | Symbols: TOC159, TOC86, PPI2, TOC160, ATTOC159 | TOC159 (TRANSLOCON AT THE OUTER ENVELOPE MEMBRANE OF CHLOROPLASTS 159); transmembrane receptor | chr4:1104766-1109360 FORWARDvery weakly similar to (97.1) TOC34_PEA Translocase of chloroplast 34 (EC 3.6.5.-) (34 kDa chloroplast outer envelope protein) (GTP-binding protein OEP34) (GTP-binding protein IAP34) - Pis…	-0.222	-0.419	-0.082	0.431	-0.282	-0.046	0.919	0.475	0.897
29.3.3	protein.targeting.chloroplast	mloc_72169.1	moderately similar to ( 426) AT4G01800 | Symbols: | preprotein translocase secA subunit, putative | chr4:770926-776131 REVERSEmoderately similar to ( 433) SECA_SPIOL Preprotein translocase secA subunit, chloroplast precursor - Spinacia oleracea (Spinach)moderately similar to ( 471) loc_os01g21820 12001.m08666 protein preprotein translocase secA subunit, chloroplast precursor, putative, expressed …	-0.353	-0.354	-0.901	0.238	-0.254	0.109	0.49	0.131	0.377
29.3.3	protein.targeting.chloroplast	mloc_74329.1	moderately similar to ( 271) AT1G08980 | Symbols: ATAMI1, AMI1, ATTOC64-I | AMI1 (AMIDASE 1); amidase/ hydrolase, acting on carbon-nitrogen (but not peptide) bonds / indoleacetamide hydrolase | chr1:2884455-2886430 FORWARDmoderately similar to ( 378) loc_os04g02780 12004.m05591 protein ATAMI1, putative, expressed no original description	-0.138	-0.408	-0.279	0.579	-0.457	-0.379	1.317	0.213	0.277
29.3.4.1	protein.targeting.secretory pathway.ER	ak368965	moderately similar to ( 430) AT1G48900 | Symbols: | signal recognition particle 54 kDa protein 3 / SRP54 (SRP-54C) | chr1:18085031-18087743 REVERSEhighly similar to ( 592) SR543_HORVU Signal recognition particle 54 kDa protein 3 (SRP54) - Hordeum vulgare (Barley)moderately similar to ( 445) loc_os01g56600 12001.m11817 protein signal recognition particle 54 kDa protein 2, putative, expressed no or…	-0.137	-0.395	-0.144	0.445	-0.5	-0.218	1.279	0.395	0.654
29.3.4.3	protein.targeting.secretory pathway.vacuole	mloc_71895.4	highly similar to ( 548) AT4G32940 | Symbols: GAMMA-VPE, GAMMAVPE | GAMMA-VPE (GAMMA VACUOLAR PROCESSING ENZYME); cysteine-type endopeptidase | chr4:15900557-15903161 REVERSEhighly similar to ( 564) VPE_CITSI Vacuolar-processing enzyme precursor (EC 3.4.22.-) (VPE) - Citrus sinensis (Sweet orange)highly similar to ( 589) loc_os01g37910 12001.m42664 protein vacuolar processing enzyme precursor, pu…	0.22	0.922	2.531	-0.623	-0.225	1.435	-0.75	-0.74	0.196
29.3.4.99	protein.targeting.secretory pathway.unspecified	ak354532	highly similar to ( 657) AT5G03940 | Symbols: FFC, 54CP, CPSRP54, SRP54CP | CPSRP54 (CHLOROPLAST SIGNAL RECOGNITION PARTICLE 54 KDA SUBUNIT); 7S RNA binding / GTP binding / mRNA binding / signal sequence binding | chr5:1060265-1063257 REVERSEmoderately similar to ( 203) SR541_HORVU Signal recognition particle 54 kDa protein 1 (SRP54) - Hordeum vulgare (Barley)highly similar to ( 690) loc_os11g055…	0.493	-0.366	-0.973	1.845	-0.2	-0.779	2.903	0.836	-0.037
29.3.4.99	protein.targeting.secretory pathway.unspecified	mloc_34706.1	highly similar to ( 541) AT2G21540 | Symbols: ATSFH3, SFH3 | SFH3 (SEC14-LIKE 3); phosphatidylinositol transporter | chr2:9220831-9223737 REVERSEhighly similar to ( 791) loc_os02g24430 12002.m100198 protein phosphatidylinositol transporter/ transporter, putative, expressed no original description	0.469	-1.999	-1.986	0.378	-1.902	-1.706	2.21	0.947	0.05
29.3.4.99	protein.targeting.secretory pathway.unspecified	mloc_880.1	moderately similar to ( 261) AT1G01630 | Symbols: | SEC14 cytosolic factor, putative / phosphoglyceride transfer protein, putative | chr1:229206-230675 FORWARDmoderately similar to ( 349) loc_os03g63370 12003.m11204 protein polyphosphoinositide binding protein Ssh2p, putative, expressed no original description	0.699	-1.233	-1.057	-0.051	-1.229	-0.741	1.392	0.669	1.18
29.3.5	protein.targeting.peroxisomes	ak369241	very weakly similar to (97.8) AT4G14305 | Symbols: | FUNCTIONS IN: molecular_function unknown; INVOLVED IN: biological_process unknown; LOCATED IN: integral to membrane; CONTAINS InterPro DOMAIN/s: Mpv17/PMP22 (InterPro:IPR007248); BEST Arabidopsis thaliana protein match is: PMP22 (TAIR:AT4G04470.1); Has 818 Blast hits to 818 proteins in 122 species: Archae - 0; Bacteria - 0; Metazoa - 406; Fungi…	-0.081	-0.573	-0.444	0.238	-0.224	-0.081	0.683	0.306	0.74
29.3.99	protein.targeting.unknown	ak362558	weakly similar to ( 188) AT4G25370 | Symbols: | Clp amino terminal domain-containing protein | chr4:12972747-12974580 FORWARDmoderately similar to ( 346) loc_os03g14280 12003.m06870 protein ATP-dependent Clp protease ATP-binding subunit clpA, putative, expressed no original description	-0.282	-0.517	-0.516	0.583	-0.412	-0.156	1.461	0.405	0.577
29.4	protein.postranslational modification	ak250505.1	weakly similar to ( 178) loc_os01g34610 12001.m150423 protein expressed protein no original description	0.557	0.174	0.43	-0.467	-0.595	-0.299	0.022	-0.04	0.049
29.4	protein.postranslational modification	ak251684.1	moderately similar to ( 325) AT1G10940 | Symbols: ASK1, SNRK2-4, SNRK2.4, SRK2A | SNRK2.4 (SNF1-RELATED PROTEIN KINASE 2.4); kinase | chr1:3656050-3658170 REVERSEmoderately similar to ( 364) SAPK3_ORYSA Serine/threonine-protein kinase SAPK3 (EC 2.7.11.1) (Osmotic stress/abscisic acid-activated protein kinase 3) (Protein kinase REK) - Oryza sativa (Rice)moderately similar to ( 364) loc_os10g41490 …	0.101	0.497	-0.013	-0.34	0.449	0.301	-1.54	-1.256	-0.88
29.4	protein.postranslational modification	ak362030	highly similar to ( 506) AT1G10940 | Symbols: ASK1, SNRK2-4, SNRK2.4, SRK2A | SNRK2.4 (SNF1-RELATED PROTEIN KINASE 2.4); kinase | chr1:3656050-3658170 REVERSEhighly similar to ( 583) SAPK5_ORYSA Serine/threonine-protein kinase SAPK5 (EC 2.7.11.1) (Osmotic stress/abscisic acid-activated protein kinase 5) - Oryza sativa (Rice)highly similar to ( 583) loc_os04g59450 12004.m35535 protein serine/threo…	0.199	-0.181	0.561	-0.696	-0.252	-0.263	-0.023	0.099	0.127
29.4	protein.postranslational modification	ak362702	highly similar to ( 520) AT4G28880 | Symbols: ckl3 | ckl3 (Casein Kinase I-like 3); ATP binding / kinase/ protein kinase/ protein serine/threonine kinase | chr4:14251351-14254048 FORWARDhighly similar to ( 638) loc_os01g13060 12001.m150523 protein casein kinase I isoform delta-like, putative, expressed no original description	0.083	-0.44	-0.655	0.265	-0.468	-0.427	0.745	0.143	0.128
29.4	protein.postranslational modification	ak366796	moderately similar to ( 333) AT3G48330 | Symbols: PIMT1 | PIMT1 (PROTEIN-L-ISOASPARTATE METHYLTRANSFERASE 1); protein-L-isoaspartate (D-aspartate) O-methyltransferase | chr3:17892969-17893975 REVERSEmoderately similar to ( 338) PIMT_WHEAT Protein-L-isoaspartate O-methyltransferase (EC 2.1.1.77) (Protein-beta-aspartate methyltransferase) (PIMT) (Protein L-isoaspartyl methyltransferase) (L-isoaspar…	0.309	0.204	0.255	-0.103	0.037	0.145	-0.6	-0.743	-0.497
29.4	protein.postranslational modification	ak368655	moderately similar to ( 331) AT3G48330 | Symbols: PIMT1 | PIMT1 (PROTEIN-L-ISOASPARTATE METHYLTRANSFERASE 1); protein-L-isoaspartate (D-aspartate) O-methyltransferase | chr3:17892969-17893975 REVERSEmoderately similar to ( 337) PIMT_WHEAT Protein-L-isoaspartate O-methyltransferase (EC 2.1.1.77) (Protein-beta-aspartate methyltransferase) (PIMT) (Protein L-isoaspartyl methyltransferase) (L-isoaspar…	0.288	0.094	0.324	-0.103	-0.001	0.204	-0.549	-0.711	-0.506
29.4	protein.postranslational modification	ak372043	moderately similar to ( 407) AT1G02970 | Symbols: WEE1, ATWEE1 | WEE1 (ARABIDOPSIS WEE1 KINASE HOMOLOG); kinase/ protein kinase | chr1:673408-676127 FORWARDvery weakly similar to (82.0) MPK5_ORYSA Mitogen-activated protein kinase 5 (EC 2.7.11.24) (MAP kinase 5) (OsMAPK5) (OsMAP1) (Benzothiadiazole-induced MAP kinase 1) (OsBIMK1) (MAP kinase 2) (OsMAPK2) (Multiple stress-responsive MAP kinase 2) (…	-0.215	-0.311	-0.375	0.161	-0.116	0.063	0.546	0.326	0.476
29.4	protein.postranslational modification	ak372307	highly similar to ( 521) AT1G08750 | Symbols: | GPI-anchor transamidase, putative | chr1:2801283-2804392 FORWARDweakly similar to ( 103) VPEA_ARATH Vacuolar-processing enzyme alpha-isozyme precursor (EC 3.4.22.-) (Alpha-VPE) - Arabidopsis thaliana (Mouse-ear cress)highly similar to ( 657) loc_os02g12740 12002.m06521 protein GPI-anchor transamidase precursor, putative, expressed no original descri…	0.162	-0.339	-0.125	0.16	-0.541	-0.48	0.907	0.284	0.179
29.4	protein.postranslational modification	mloc_13358.2	moderately similar to ( 404) AT1G79640 | Symbols: | ATP binding / kinase/ protein kinase/ protein serine/threonine kinase/ protein tyrosine kinase | chr1:29966913-29971387 REVERSEweakly similar to ( 134) M2K1_ORYSA Mitogen-activated protein kinase kinase 1 (EC 2.7.12.2) (MAP kinase kinase 1) (MAPKK1) (OsMEK1) - Oryza sativa (Rice)highly similar to ( 611) loc_os02g08240 12002.m06170 protein STE20/…	-0.422	-0.399	-0.06	-0.531	-0.24	0.631	0.124	0.283	1.017
29.4	protein.postranslational modification	mloc_13768.1	moderately similar to ( 348) AT2G25620 | Symbols: | protein phosphatase 2C, putative / PP2C, putative | chr2:10903154-10904978 REVERSEhighly similar to ( 568) loc_os06g08140 12006.m05536 protein DNA-binding protein phosphatase 2C, putative, expressed no original description	0.126	0.056	0.291	-0.067	0.05	0.22	-0.355	-0.459	-0.114
29.4	protein.postranslational modification	mloc_15585.1	highly similar to ( 715) AT5G47750 | Symbols: D6PKL2, PK5 | D6PKL2 (D6 PROTEIN KINASE LIKE 2); kinase | chr5:19339947-19341864 REVERSEhighly similar to ( 889) G11A_ORYSA Protein kinase G11A (EC 2.7.11.1) - Oryza sativa (Rice)highly similar to ( 889) loc_os06g18830 12006.m06546 protein protein kinase G11A, putative, expressed no original description	0.082	0.198	-0.14	0.698	0.165	0.09	-0.259	-1.276	-0.746
29.4	protein.postranslational modification	mloc_15815.3	moderately similar to ( 321) AT5G53140 | Symbols: | protein phosphatase 2C, putative / PP2C, putative | chr5:21549228-21552132 FORWARDmoderately similar to ( 367) loc_os06g33549 12006.m07891 protein protein phosphatase 2C isoform epsilon, putative, expressed no original description	0.179	-0.47	-0.853	0.745	-0.13	-0.411	1.13	0.174	0.091
29.4	protein.postranslational modification	mloc_34542.2	moderately similar to ( 321) AT3G48330 | Symbols: PIMT1 | PIMT1 (PROTEIN-L-ISOASPARTATE METHYLTRANSFERASE 1); protein-L-isoaspartate (D-aspartate) O-methyltransferase | chr3:17892969-17893975 REVERSEmoderately similar to ( 448) PIMT_WHEAT Protein-L-isoaspartate O-methyltransferase (EC 2.1.1.77) (Protein-beta-aspartate methyltransferase) (PIMT) (Protein L-isoaspartyl methyltransferase) (L-isoaspar…	-0.232	0.461	0.731	-0.662	0.148	0.876	-1.558	-0.741	-0.015
29.4	protein.postranslational modification	mloc_42791.1	very weakly similar to (81.6) loc_os06g40370 12006.m08573 protein CBL-interacting serine/threonine-protein kinase 24, putative, expressed no original description	1.446	0.957	0.835	0.109	0.003	-0.077	-0.406	-1.179	-1.06
29.4	protein.postranslational modification	mloc_4459.3	highly similar to ( 688) AT3G53570 | Symbols: AFC1, AME2 | AFC1 (ARABIDOPSIS FUS3-COMPLEMENTING GENE 1); ATP binding / kinase/ protein kinase/ protein serine/threonine kinase/ protein tyrosine kinase | chr3:19861449-19864125 REVERSEweakly similar to ( 118) CDC2_MAIZE Cell division control protein 2 homolog (EC 2.7.11.22) (EC 2.7.11.23) (p34cdc2) - Zea mays (Maize)highly similar to ( 829) loc_os01…	-0.124	-0.108	-0.342	0.089	-0.108	-0.03	0.229	0.006	0.336
29.4	protein.postranslational modification	mloc_60285.4	moderately similar to ( 476) AT4G38470 | Symbols: | protein kinase family protein | chr4:17999432-18003551 FORWARDweakly similar to ( 126) NORK_PEA Nodulation receptor kinase precursor (EC 2.7.11.1) - Pisum sativum (Garden pea)highly similar to ( 796) loc_os12g06670 12012.m04657 protein ATP binding protein, putative, expressed no original description	0.035	-0.359	-0.159	0.417	-0.185	-0.179	0.712	0.09	0.069
29.4	protein.postranslational modification	mloc_71450.3	moderately similar to ( 452) AT5G06750 | Symbols: | protein phosphatase 2C family protein / PP2C family protein | chr5:2086403-2088245 REVERSEhighly similar to ( 600) loc_os04g49490 12004.m09882 protein catalytic/ protein phosphatase type 2C, putative, expressed no original description	-0.279	-0.053	0.098	-0.98	-0.063	0.139	-0.106	0.826	1.072
29.4	protein.postranslational modification	mloc_74559.1	highly similar to ( 622) AT4G18700 | Symbols: CIPK12, SnRK3.9, ATWL4, WL4 | CIPK12 (CBL-INTERACTING PROTEIN KINASE 12); ATP binding / kinase/ protein kinase/ protein serine/threonine kinase | chr4:10289110-10290579 REVERSEmoderately similar to ( 411) CIPK1_ORYSA CIPK-like protein 1 (EC 2.7.11.1) (OsCK1) - Oryza sativa (Rice)highly similar to ( 732) loc_os05g43840 12005.m08510 protein CBL-interact…	-0.29	0.096	0.212	-0.236	0.29	0.665	-0.842	-0.276	0.176
29.4.1.57	protein.postranslational modification.kinase.receptor like cytoplasmatic kinase VII	ak248465.1	moderately similar to ( 410) AT3G15890 | Symbols: | protein kinase family protein | chr3:5374389-5376114 FORWARDmoderately similar to ( 215) NORK_PEA Nodulation receptor kinase precursor (EC 2.7.11.1) - Pisum sativum (Garden pea)highly similar to ( 597) loc_os02g09359 12002.m06232 protein BRASSINOSTEROID INSENSITIVE 1-associated receptor kinase 1 precursor, putative, expressed no original descrip…	0.7	-0.324	0.247	-0.208	-1.103	-0.923	0.819	0.437	-0.002
29.4.1.57	protein.postranslational modification.kinase.receptor like cytoplasmatic kinase VII	ak357499	weakly similar to ( 165) loc_os10g39010 12010.m65411 protein ATP binding protein, putative, expressed no original description	-0.53	-0.374	-0.152	-0.111	-0.291	0.073	0.587	0.22	0.627
29.4.1.57	protein.postranslational modification.kinase.receptor like cytoplasmatic kinase VII	ak359767	moderately similar to ( 204) AT3G55950 | Symbols: CCR3, ATCRR3 | CCR3 (ARABIDOPSIS THALIANA CRINKLY4 RELATED 3); kinase | chr3:20753903-20756347 REVERSEweakly similar to ( 187) CRI4_MAIZE Putative receptor protein kinase CRINKLY4 precursor (EC 2.7.11.1) - Zea mays (Maize)moderately similar to ( 459) loc_os12g31560 12012.m06965 protein protein kinase domain containing protein no original descripti…	0.924	-1.891	-0.617	-0.322	-0.176	-0.754	3.134	3.527	2.429
29.4.1.57	protein.postranslational modification.kinase.receptor like cytoplasmatic kinase VII	mloc_1961.1	very weakly similar to (94.4) AT3G59420 | Symbols: ACR4 | ACR4 (ARABIDOPSIS CRINKLY4); kinase/ transmembrane receptor protein kinase | chr3:21959871-21962558 REVERSEvery weakly similar to (98.2) CRI4_MAIZE Putative receptor protein kinase CRINKLY4 precursor (EC 2.7.11.1) - Zea mays (Maize)weakly similar to ( 139) loc_os12g31560 12012.m06965 protein protein kinase domain containing protein no orig…	0.241	-0.254	-0.342	0.383	0.097	-0.283	1.962	2.251	1.413
29.4.1.57	protein.postranslational modification.kinase.receptor like cytoplasmatic kinase VII	mloc_39152.3	weakly similar to ( 169) AT2G11520 | Symbols: CRCK3 | CRCK3; ATP binding / kinase/ protein kinase/ protein serine/threonine kinase | chr2:4619145-4621448 FORWARDweakly similar to ( 131) CRI4_MAIZE Putative receptor protein kinase CRINKLY4 precursor (EC 2.7.11.1) - Zea mays (Maize)weakly similar to ( 200) loc_os09g03620 12009.m03732 protein nodulation receptor kinase precursor, putative, expressed…	-0.226	-0.555	-0.72	0.185	-0.015	-0.123	0.362	0.193	0.295
29.4.1.57	protein.postranslational modification.kinase.receptor like cytoplasmatic kinase VII	mloc_56354.3	highly similar to ( 557) AT2G42960 | Symbols: | protein kinase family protein | chr2:17868597-17870630 REVERSEmoderately similar to ( 207) PSKR_DAUCA Phytosulfokine receptor precursor (EC 2.7.11.1) (Phytosulfokine LRR receptor kinase) - Daucus carota (Carrot)highly similar to ( 818) loc_os01g44110 12001.m10669 protein BRASSINOSTEROID INSENSITIVE 1-associated receptor kinase 1 precursor, putative,…	0.005	-0.215	-0.33	0.355	-0.1	-0.128	0.627	0.165	0.453
29.4.1.57	protein.postranslational modification.kinase.receptor like cytoplasmatic kinase VII	mloc_71301.2	moderately similar to ( 390) AT2G45910 | Symbols: | protein kinase family protein / U-box domain-containing protein | chr2:18894520-18898212 FORWARDweakly similar to ( 163) PSKR_DAUCA Phytosulfokine receptor precursor (EC 2.7.11.1) (Phytosulfokine LRR receptor kinase) - Daucus carota (Carrot)highly similar to ( 813) loc_os09g39620 12009.m06900 protein ATP binding protein, putative, expressed no o…	-0.045	-1.194	-0.417	-0.446	0.085	-0.857	1.384	2.335	1.259
29.5	protein.degradation	ak252960.1	moderately similar to ( 353) AT1G14270 | Symbols: | CAAX amino terminal protease family protein | chr1:4875099-4876443 REVERSEmoderately similar to ( 477) loc_os09g24670 12009.m60228 protein CAAX amino terminal protease family protein, putative, expressed no original description	-0.038	-0.49	-0.946	0.568	-0.226	-0.62	0.786	0.213	0.185
29.5	protein.degradation	ak357001	moderately similar to ( 278) AT1G02170 | Symbols: LOL3, ATMCPB1, MCP1B, AMC1, ATMC1 | AMC1 (METACASPASE 1); cysteine-type endopeptidase | chr1:411883-413426 FORWARDmoderately similar to ( 442) loc_os03g27120 12003.m08043 protein LOL3, putative, expressed no original description	1.188	0.42	-0.322	1.271	0.34	-0.658	-0.025	-3.154	-4.232
29.5	protein.degradation	ak364912	highly similar to ( 614) AT5G35220 | Symbols: EGY1 | EGY1 (ETHYLENE-DEPENDENT GRAVITROPISM-DEFICIENT AND YELLOW-GREEN 1); metalloendopeptidase | chr5:13484606-13487546 REVERSEhighly similar to ( 743) loc_os03g57840 12003.m10696 protein sterol-regulatory element binding protein site 2 protease containing protein, expressed no original description	-0.593	-0.559	-0.636	0.19	-0.188	0.026	0.617	0.374	0.831
29.5	protein.degradation	ak369753	highly similar to ( 783) AT4G30920 | Symbols: | cytosol aminopeptidase family protein | chr4:15046589-15049304 REVERSEhighly similar to ( 951) AMPL2_ORYSA Leucine aminopeptidase 2, chloroplast precursor (EC 3.4.11.1) (LAP 2) (Leucyl aminopeptidase 2) (Proline aminopeptidase 2) (EC 3.4.11.5) (Prolyl aminopeptidase 2) - Oryza sativa (Rice)highly similar to ( 951) loc_os02g55140 12002.m10540 protein…	0.208	0.141	0.644	-0.052	0.079	0.312	-0.532	-0.352	-0.05
29.5	protein.degradation	ak371783	highly similar to ( 521) AT4G22720 | Symbols: | glycoprotease M22 family protein | chr4:11937467-11938717 FORWARDhighly similar to ( 590) loc_os05g10630 12005.m05534 protein O-sialoglycoprotein endopeptidase, putative, expressed no original description	-0.461	-0.654	-0.025	0.037	-0.43	0.091	0.64	0.446	0.892
29.5	protein.degradation	ak371884	nearly identical (1572) AT5G42390 | Symbols: | metalloendopeptidase | chr5:16945308-16952647 FORWARDnearly identical (2008) loc_os06g41990 12006.m32119 protein metalloendopeptidase, putative, expressed no original description	-0.407	-0.254	-0.271	-0.018	-0.233	0.069	0.375	0.173	0.56
29.5	protein.degradation	ak372652	moderately similar to ( 228) AT1G11750 | Symbols: CLPP6, NCLPP1, NCLPP6 | CLPP6; serine-type endopeptidase | chr1:3967609-3969535 FORWARDweakly similar to ( 102) CLPP_ADICA ATP-dependent Clp protease proteolytic subunit (EC 3.4.21.92) (Endopeptidase Clp) - Adiantum capillus-veneris (Maidenhair fern)moderately similar to ( 347) loc_os03g29810 12003.m08245 protein ATP-dependent Clp protease proteol…	-0.239	-0.115	-0.29	0.06	-0.195	-0.154	0.81	0.189	0.108
29.5	protein.degradation	ak374946	moderately similar to ( 337) AT5G60750 | Symbols: | CAAX amino terminal protease family protein | chr5:24431072-24433199 FORWARDmoderately similar to ( 495) loc_os06g30910 12006.m07633 protein abortive infection protein, putative, expressed no original description	-0.348	-0.287	-0.303	0.185	-0.135	-0.019	0.203	0.043	0.451
29.5	protein.degradation	mloc_16092.1	moderately similar to ( 350) AT1G73990 | Symbols: SPPA | SPPA; serine-type endopeptidase | chr1:27824465-27828807 FORWARDmoderately similar to ( 464) loc_os02g49570 12002.m09991 protein protease 4, putative, expressed no original description	-0.588	-0.392	-0.497	0.187	-0.099	-0.012	1.277	0.684	0.79
29.5	protein.degradation	mloc_19867.2	moderately similar to ( 316) AT3G05350 | Symbols: | aminopeptidase/ hydrolase | chr3:1527103-1533843 REVERSEmoderately similar to ( 405) loc_os07g10540 12007.m05509 protein aminopeptidase/ metalloexopeptidase, putative, expressed no original description	-0.229	-0.211	-0.721	0.674	-0.294	0.074	1.293	0.53	1.156
29.5	protein.degradation	mloc_70738.1	highly similar to ( 579) AT3G57680 | Symbols: | peptidase S41 family protein | chr3:21381054-21383629 FORWARDhighly similar to ( 745) loc_os06g21380 12006.m06795 protein carboxyl-terminal-processing protease precursor, putative, expressed no original description	-0.158	0.512	0.408	-0.416	0.22	0.396	-1.596	-1.016	-0.753
29.5	protein.degradation	mloc_8696.1	weakly similar to ( 106) loc_os06g04530 12006.m05183 protein ATP-dependent Clp protease proteolytic subunit 2, putative, expressed no original description	-0.484	-0.68	-0.546	0.074	-0.375	0.092	1.373	0.296	0.52
29.5	protein.degradation	mloc_9638.1	very weakly similar to (97.8) CLPP_WHEAT ATP-dependent Clp protease proteolytic subunit (EC 3.4.21.92) (Endopeptidase Clp) - Triticum aestivum (Wheat)very weakly similar to (95.5) loc_os10g21300 12010.m05148 protein ATP-dependent Clp protease proteolytic subunit, putative no original description	0.159	-0.537	-0.889	0.444	-0.558	-0.359	1.64	1.095	1.024
29.5.1	protein.degradation.subtilases	ak373786	moderately similar to ( 243) AT4G10550 | Symbols: | subtilase family protein | chr4:6516613-6519513 REVERSEmoderately similar to ( 350) loc_os01g58240 12001.m11969 protein peptidase/ subtilase, putative, expressed no original description	-0.092	-0.065	-0.244	1.314	0.789	0.95	-0.741	-1.575	-0.951
29.5.1	protein.degradation.subtilases	mloc_63282.1	highly similar to ( 568) AT4G10550 | Symbols: | subtilase family protein | chr4:6516613-6519513 REVERSEhighly similar to ( 900) loc_os01g58240 12001.m11969 protein peptidase/ subtilase, putative, expressed no original description	0.044	-0.104	-0.139	1.459	0.728	0.883	-0.5	-1.601	-0.812
29.5.2	protein.degradation.autophagy	ak249600.1	weakly similar to ( 168) AT3G07525 | Symbols: ATG10, ATATG10 | ATG10 (autophagy 10); transporter/ ubiquitin activating enzyme | chr3:2399277-2400380 REVERSEmoderately similar to ( 288) loc_os12g32210 12012.m73955 protein autophagy-related protein 10, putative, expressed no original description	0.039	-0.209	-0.265	0.123	-0.196	-0.086	0.478	0.16	0.516
29.5.3	protein.degradation.cysteine protease	ak357895	very weakly similar to (80.9) loc_os10g24954 12010.m05448 protein ulp1 protease family, C-terminal catalytic domain containing protein no original description	-0.645	-1.263	-0.733	0.548	0.157	0.42	0.353	-0.517	0.353
29.5.3	protein.degradation.cysteine protease	mloc_34492.1	moderately similar to ( 280) AT3G62940 | Symbols: | OTU-like cysteine protease family protein | chr3:23263106-23264245 REVERSEmoderately similar to ( 384) loc_os04g52850 12004.m10178 protein OTU domain-containing protein 6B, putative, expressed no original description	-0.044	-0.354	-0.147	-0.021	-0.161	-0.02	0.346	0.328	0.502
29.5.3	protein.degradation.cysteine protease	mloc_44864.1	weakly similar to ( 184) loc_os07g02910 12007.m04762 protein F-box domain containing protein, expressed no original description	0.224	-0.059	0.184	0.422	0.001	0.254	-0.835	-2.519	-1.386
29.5.3	protein.degradation.cysteine protease	mloc_47161.1	moderately similar to ( 230) AT5G45890 | Symbols: SAG12 | SAG12 (SENESCENCE-ASSOCIATED GENE 12); cysteine-type peptidase | chr5:18613300-18614759 FORWARDmoderately similar to ( 212) CYSEP_PHAVU Vignain precursor (EC 3.4.22.-) (Bean endopeptidase) (Cysteine proteinase EP-C1) - Phaseolus vulgaris (Kidney bean) (French bean)moderately similar to ( 253) loc_os09g38920 12009.m06832 protein thiol prote…	-0.828	-0.148	0.542	-0.627	-0.195	0.24	0.017	0.259	1.014
29.5.3	protein.degradation.cysteine protease	mloc_52461.6	weakly similar to ( 105) AT3G06910 | Symbols: ULP1A | ULP1A (UB-LIKE PROTEASE 1A); SUMO-specific protease/ cysteine-type peptidase | chr3:2178905-2181188 REVERSEweakly similar to ( 123) loc_os03g29630 12003.m08233 protein sentrin-specific protease 2, putative, expressed no original description	-0.305	-0.466	-0.123	0.023	-0.332	-0.112	0.886	0.499	0.745
29.5.3	protein.degradation.cysteine protease	mloc_6132.2	moderately similar to ( 228) AT3G57810 | Symbols: | OTU-like cysteine protease family protein | chr3:21416336-21417809 FORWARDmoderately similar to ( 380) loc_os09g31280 12009.m060021 protein cysteine-type peptidase, putative, expressed no original description	-0.036	-0.693	-0.372	0.687	-0.604	-0.543	1.616	0.234	0.144
29.5.3	protein.degradation.cysteine protease	mloc_7242.2	weakly similar to ( 185) loc_os10g24954 12010.m05448 protein ulp1 protease family, C-terminal catalytic domain containing protein no original description	-4.534	-4.185	-3.311	0.239	0.362	0.7	-0.572	0.051	1.018
29.5.4	protein.degradation.aspartate protease	mloc_17865.1	highly similar to ( 523) AT1G11910 | Symbols: | aspartyl protease family protein | chr1:4017119-4019874 REVERSEhighly similar to ( 667) ASPR_HORVU Phytepsin precursor (EC 3.4.23.40) (Aspartic proteinase) [Contains: Phytepsin 32 kDa subunit; Phytepsin 29 kDa subunit; Phytepsin 16 kDa subunit; Phytepsin 11 kDa subunit] - Hordeum vulgare (Barley)highly similar to ( 600) loc_os05g49200 12005.m27639 p…	0.096	0.01	0.239	0.146	-0.007	0.389	-0.244	-0.522	-0.226
29.5.4	protein.degradation.aspartate protease	mloc_35315.1	very weakly similar to (95.5) AT2G03200 | Symbols: | aspartyl protease family protein | chr2:966506-967891 REVERSEweakly similar to ( 171) loc_os07g34920 12007.m07748 protein aspartic proteinase nepenthesin-1 precursor, putative, expressed no original description	-0.508	-0.385	-1.237	0.026	-0.022	-0.02	1.14	1.043	1.04
29.5.5	protein.degradation.serine protease	ak357861	moderately similar to ( 247) AT3G53270 | Symbols: | unknown protein | chr3:19750406-19752168 REVERSEmoderately similar to ( 427) loc_os10g35130 12010.m06336 protein expressed protein no original description	-0.074	-0.402	-0.239	0.195	-0.236	-0.079	0.831	0.356	0.587
29.5.5	protein.degradation.serine protease	ak358072	moderately similar to ( 276) AT5G07250 | Symbols: ATRBL3 | ATRBL3 (ARABIDOPSIS RHOMBOID-LIKE PROTEIN 3) | chr5:2274437-2275935 REVERSEmoderately similar to ( 313) loc_os03g02530 12003.m05794 protein membrane protein, putative, expressed no original description	0.46	-0.58	-0.248	-0.267	-0.371	-0.165	1.924	0.865	1.332
29.5.5	protein.degradation.serine protease	ak360661	moderately similar to ( 294) AT1G09130 | Symbols: | ATP-dependent Clp protease proteolytic subunit, putative | chr1:2940063-2942217 REVERSEvery weakly similar to (91.7) CLPP_CHAGL ATP-dependent Clp protease proteolytic subunit (EC 3.4.21.92) (Endopeptidase Clp) - Chaetosphaeridium globosummoderately similar to ( 428) loc_os03g22430 12003.m35229 protein ATP-dependent Clp protease proteolytic subun…	-0.707	-0.937	-0.243	0.092	-0.002	-0.332	0.454	0.157	0.452
29.5.5	protein.degradation.serine protease	ak362751	moderately similar to ( 391) AT5G09640 | Symbols: SNG2, SCPL19 | SCPL19; serine-type carboxypeptidase/ sinapoyltransferase | chr5:2988373-2990966 FORWARDmoderately similar to ( 332) CBP1_ORYSA Serine carboxypeptidase 1 precursor (EC 3.4.16.5) (Serine carboxypeptidase I) (Carboxypeptidase C) - Oryza sativa (Rice)highly similar to ( 577) loc_os11g24510 12011.m079988 protein serine carboxypeptidase …	1.068	0.302	0.328	1.016	-0.881	-0.946	0.316	-3.057	-3.267
29.5.5	protein.degradation.serine protease	ak375529	moderately similar to ( 367) AT2G29050 | Symbols: ATRBL1 | ATRBL1 (Arabidopsis thaliana Rhomboid-like 1) | chr2:12478245-12479653 FORWARDmoderately similar to ( 328) loc_os11g47840 12011.m08581 protein membrane protein, putative, expressed no original description	0.279	-0.63	-0.534	0.222	-0.568	-1.085	0.727	0.44	0.063
29.5.5	protein.degradation.serine protease	mloc_32972.1	very weakly similar to (99.4) AT1G12410 | Symbols: CLPR2, NCLPP2, CLP2 | CLP2 (CLP PROTEASE PROTEOLYTIC SUBUNIT 2); serine-type endopeptidase | chr1:4223099-4224954 FORWARDweakly similar to ( 125) loc_os06g04530 12006.m05183 protein ATP-dependent Clp protease proteolytic subunit 2, putative, expressed no original description	-0.354	-0.628	-0.427	0.379	-0.409	-0.035	1.719	0.626	0.738
29.5.5	protein.degradation.serine protease	mloc_4257.1	moderately similar to ( 342) AT1G49970 | Symbols: CLPR1, NCLPP5, SVR2 | CLPR1; serine-type endopeptidase | chr1:18501936-18504462 REVERSEhighly similar to ( 582) loc_os05g51450 12005.m09210 protein endopeptidase Clp, putative, expressed no original description	-0.257	-0.491	-0.112	0.668	-0.681	-0.115	1.816	0.467	0.598
29.5.5	protein.degradation.serine protease	mloc_58350.1	highly similar to ( 788) AT2G47940 | Symbols: DEGP2 | DEGP2; serine-type endopeptidase/ serine-type peptidase | chr2:19618372-19622164 REVERSEnearly identical (1008) loc_os05g05480 12005.m27701 protein protease Do-like 2, chloroplast precursor, putative, expressed no original description	-0.01	-0.469	-0.459	1.176	-0.26	-0.198	2.353	1.092	1.128
29.5.5	protein.degradation.serine protease	mloc_64141.1	moderately similar to ( 301) AT4G17040 | Symbols: | ATP-dependent Clp protease proteolytic subunit, putative | chr4:9586740-9589297 REVERSEvery weakly similar to ( 100) CLPP_CHLVU ATP-dependent Clp protease proteolytic subunit (EC 3.4.21.92) (Endopeptidase Clp) - Chlorella vulgaris (Green alga)moderately similar to ( 349) loc_os01g16530 12001.m08249 protein ATP-dependent Clp protease proteolytic …	-0.182	-0.254	-0.304	0.645	-0.193	-0.051	1.037	0.223	0.58
29.5.5	protein.degradation.serine protease	mloc_64978.4	moderately similar to ( 303) AT5G25752 | Symbols: ATRBL11, RBL11 | RBL11 (RHOMBOID-LIKE PROTEIN 11) | chr5:8951503-8953323 REVERSEmoderately similar to ( 372) loc_os05g13370 12005.m05752 protein rhomboid family protein, expressed no original description	0.113	-0.227	-0.316	0.837	-0.56	-0.508	1.648	0.706	0.383
29.5.5	protein.degradation.serine protease	mloc_68297.2	moderately similar to ( 336) AT1G12410 | Symbols: CLPR2, NCLPP2, CLP2 | CLP2 (CLP PROTEASE PROTEOLYTIC SUBUNIT 2); serine-type endopeptidase | chr1:4223099-4224954 FORWARDweakly similar to ( 176) CLPP_CHLVU ATP-dependent Clp protease proteolytic subunit (EC 3.4.21.92) (Endopeptidase Clp) - Chlorella vulgaris (Green alga)highly similar to ( 510) loc_os06g04530 12006.m05183 protein ATP-dependent Cl…	-0.281	-0.403	-0.245	0.393	-0.429	-0.082	1.624	0.689	0.705
29.5.7	protein.degradation.metalloprotease	ak249433.1	moderately similar to ( 450) AT1G13270 | Symbols: MAP1C, MAP1B | MAP1C (METHIONINE AMINOPEPTIDASE 1B); aminopeptidase/ metalloexopeptidase | chr1:4544999-4547155 FORWARDhighly similar to ( 566) loc_os04g52100 12004.m10105 protein methionine aminopeptidase 1B, chloroplast precursor, putative, expressed no original description	-0.354	-0.205	-0.473	0.229	-0.218	-0.192	0.77	0.143	0.238
29.5.7	protein.degradation.metalloprotease	mloc_58106.2	moderately similar to ( 455) AT4G37040 | Symbols: MAP1D | MAP1D (METHIONINE AMINOPEPTIDASE 1D); aminopeptidase/ metalloexopeptidase | chr4:17455175-17457085 FORWARDhighly similar to ( 508) loc_os02g52420 12002.m100366 protein methionine aminopeptidase 1B, chloroplast precursor, putative, expressed no original description	-0.187	-0.143	-0.376	0.148	-0.034	-0.1	0.559	0.279	0.391
29.5.9	protein.degradation.AAA type	ak370583	moderately similar to ( 312) AT3G28580 | Symbols: | AAA-type ATPase family protein | chr3:10715736-10717238 FORWARDhighly similar to ( 666) loc_os06g48250 12006.m09351 protein cell Division Protein AAA ATPase family, putative, expressed no original description	0.182	0.589	0.962	-0.358	0.083	0.251	-1.025	-0.731	-0.525
29.5.9	protein.degradation.AAA type	ak371393	highly similar to ( 949) AT1G50140 | Symbols: | ATP binding / ATPase/ nucleoside-triphosphatase/ nucleotide binding | chr1:18569921-18578663 REVERSEweakly similar to ( 147) CDC48_CAPAN Cell division cycle protein 48 homolog - Capsicum annuum (Bell pepper)nearly identical (1309) loc_os02g51400 12002.m10174 protein ATPase, AAA family protein, expressed no original description	-0.368	-0.667	-0.418	0.233	-0.235	-0.004	1.139	0.751	0.935
29.5.9	protein.degradation.AAA type	mloc_15310.1	moderately similar to ( 201) AT3G19740 | Symbols: | ATP binding / ATPase/ nucleoside-triphosphatase/ nucleotide binding | chr3:6855944-6862930 REVERSEmoderately similar to ( 231) loc_os06g12160 12006.m05933 protein ATP binding protein, putative, expressed no original description	0.608	1.026	0.674	-0.141	0.098	0.389	-0.913	-0.422	-0.449
29.5.9	protein.degradation.AAA type	mloc_44765.1	moderately similar to ( 457) AT1G02890 | Symbols: | AAA-type ATPase family protein | chr1:645372-651797 REVERSEweakly similar to ( 150) CDC48_CAPAN Cell division cycle protein 48 homolog - Capsicum annuum (Bell pepper)moderately similar to ( 497) loc_os11g43970 12011.m08232 protein ATP binding protein, putative, expressed no original description	-0.058	-0.44	-0.248	0.134	-0.203	0.007	0.622	0.298	0.25
29.5.11	protein.degradation.ubiquitin	ak361970	highly similar to ( 688) AT2G03890 | Symbols: | phosphatidylinositol 3- and 4-kinase family protein | chr2:1186199-1188151 FORWARDnearly identical (1047) loc_os09g29890 12009.m22000 protein phosphatidylinositol 3- and 4-kinase family protein, expressed no original description	-0.043	0.095	0.106	0.041	-0.063	0.18	-0.324	-0.858	-0.483
29.5.11	protein.degradation.ubiquitin	mloc_65497.1	weakly similar to ( 150) AT4G24990 | Symbols: ATGP4 | ATGP4 | chr4:12849973-12851249 REVERSEmoderately similar to ( 218) MUB4_ORYSA Membrane-anchored ubiquitin-fold protein 4 precursor (Membrane-anchored ub-fold protein 4) (OsMUB4) - Oryza sativa (Rice)moderately similar to ( 218) loc_os04g32270 12004.m08325 protein ATGP4, putative, expressed no original description	0.308	0.155	-0.016	0.107	0.076	-0.103	-0.23	-0.346	-0.293
29.5.11.1	protein.degradation.ubiquitin.ubiquitin	ak356610	moderately similar to ( 263) AT1G31340 | Symbols: RUB1, NEDD8, ATRUB1 | RUB1 (RELATED TO UBIQUITIN 1); protein binding | chr1:11218076-11219417 REVERSEweakly similar to ( 150) UBIQ_WHEAT Ubiquitin - Triticum aestivum (Wheat)moderately similar to ( 265) loc_os09g25320 12009.m05684 protein polyubiquitin 2, putative, expressed no original description	0.201	0.086	0.114	0.058	0	-0.009	-0.303	-0.609	-0.602
29.5.11.1	protein.degradation.ubiquitin.ubiquitin	mloc_67367.1	weakly similar to ( 157) AT5G20620 | Symbols: UBQ4 | UBQ4; protein binding | chr5:6973315-6974463 REVERSEmoderately similar to ( 407) loc_os10g33620 12010.m06189 protein polyubiquitin containing 7 ubiquitin monomers, putative, expressed no original description	-0.277	-0.747	-0.701	0.359	0.023	-0.031	1.761	0.668	0.803
29.5.11.2	protein.degradation.ubiquitin.E1	ak250954.1	moderately similar to ( 218) AT4G24940 | Symbols: SAE1A, AT-SAE1-1, ATSAE1A | SAE1A (SUMO-ACTIVATING ENZYME 1A); SUMO activating enzyme | chr4:12823651-12825971 FORWARDvery weakly similar to (90.1) UBE11_WHEAT Ubiquitin-activating enzyme E1 1 - Triticum aestivum (Wheat)moderately similar to ( 315) loc_os11g30410 12011.m080006 protein ubiquitin-like 1-activating enzyme E1A, putative, expressed no …	-0.269	-0.867	-0.112	0.012	-0.599	-0.134	0.974	0.385	0.302
29.5.11.3	protein.degradation.ubiquitin.E2	ak365157	moderately similar to ( 301) AT1G64230 | Symbols: UBC28 | ubiquitin-conjugating enzyme, putative | chr1:23833792-23835220 FORWARDweakly similar to ( 140) UBC2_WHEAT Ubiquitin-conjugating enzyme E2-17 kDa (EC 6.3.2.19) (Ubiquitin-protein ligase) (Ubiquitin carrier protein) - Triticum aestivum (Wheat)moderately similar to ( 308) loc_os04g57220 12004.m101686 protein ubiquitin-conjugating enzyme E2-1…	0.043	0.1	0.282	0.012	0.022	0.206	-0.521	-0.65	-0.338
29.5.11.4.2	protein.degradation.ubiquitin.E3.RING	ak358726	very weakly similar to (87.4) AT1G26800 | Symbols: | zinc finger (C3HC4-type RING finger) family protein | chr1:9285576-9286190 REVERSEweakly similar to ( 157) loc_os07g43740 12007.m08599 protein ubiquitin-protein ligase CIP8, putative, expressed no original description	0.579	0.247	-0.249	0.57	0.22	0.305	-0.504	-1.466	-0.883
29.5.11.4.2	protein.degradation.ubiquitin.E3.RING	ak370736	highly similar to ( 520) AT1G71020 | Symbols: | armadillo/beta-catenin repeat family protein / U-box domain-containing protein | chr1:26790825-26792357 REVERSEmoderately similar to ( 424) SPL11_ORYSA Spotted leaf protein 11 (Spotted leaf11) (Cell death-related protein SPL11) - Oryza sativa (Rice)highly similar to ( 880) loc_os02g49950 12002.m10029 protein spotted leaf protein 11, putative, expres…	-0.387	-0.294	-0.265	-0.039	-0.017	0.16	0.027	0.262	0.344
29.5.11.4.2	protein.degradation.ubiquitin.E3.RING	mloc_14271.1	moderately similar to ( 250) AT3G05670 | Symbols: | PHD finger family protein | chr3:1653888-1657022 FORWARDmoderately similar to ( 433) loc_os03g19020 12003.m35178 protein PHD-finger family protein, expressed no original description	0.365	-0.703	-0.354	0.081	-0.668	-0.849	1.264	0.787	0.525
29.5.11.4.2	protein.degradation.ubiquitin.E3.RING	mloc_36415.1	very weakly similar to (88.6) loc_os05g07140 12005.m05240 protein RING-H2 finger protein ATL3F, putative, expressed no original description	-0.595	-0.862	-2.008	0.049	0.288	-0.786	0.751	0.845	1.417
29.5.11.4.2	protein.degradation.ubiquitin.E3.RING	mloc_55097.3	weakly similar to ( 113) loc_os03g01790 12003.m05723 protein transposon protein, putative, unclassified no original description	-0.042	-0.337	0.015	0.081	-0.571	-0.024	0.759	0.346	0.644
29.5.11.4.2	protein.degradation.ubiquitin.E3.RING	mloc_58748.2	moderately similar to ( 235) AT5G44280 | Symbols: ATRING1A, RING1A | RING1A (RING 1A); protein binding / zinc ion binding | chr5:17836115-17839114 REVERSEhighly similar to ( 520) loc_os01g58400 12001.m11983 protein protein binding protein, putative, expressed no original description	0.039	-1.189	-1.221	0.04	-1.159	-1.651	1.056	0.54	0.419
29.5.11.4.2	protein.degradation.ubiquitin.E3.RING	mloc_59839.2	weakly similar to ( 144) loc_os01g16120 12001.m08209 protein zinc finger, C3HC4 type family protein, expressed no original description	-0.665	-0.849	-1.12	1.032	0.175	-0.565	2.485	2.069	2.377
29.5.11.4.2	protein.degradation.ubiquitin.E3.RING	mloc_65120.2	weakly similar to ( 160) AT5G05830 | Symbols: | zinc finger (C3HC4-type RING finger) family protein | chr5:1755910-1756825 FORWARDmoderately similar to ( 291) loc_os05g37900 12005.m07969 protein zinc finger, C3HC4 type family protein, expressed no original description	0.109	0.099	-0.098	0.726	0.307	0.407	-0.098	-1.071	-0.923
29.5.11.4.3.1	protein.degradation.ubiquitin.E3.SCF.SKP	ak368407	moderately similar to ( 308) AT3G61415 | Symbols: ASK21 | ASK21 (ARABIDOPSIS SKP1-LIKE 21); protein binding / ubiquitin-protein ligase | chr3:22723052-22725577 REVERSEmoderately similar to ( 367) loc_os03g01660 12003.m05712 protein ASK20, putative, expressed no original description	-0.099	-0.333	-0.236	0.223	-0.17	-0.12	0.397	0.141	0.461
29.5.11.4.3.2	protein.degradation.ubiquitin.E3.SCF.FBOX	ak365397	highly similar to ( 501) loc_os03g51090 12003.m10090 protein F-box domain containing protein, expressed no original description	-0.327	-0.544	0.11	-0.321	-0.454	0.078	0.414	0.463	0.714
29.5.11.4.3.2	protein.degradation.ubiquitin.E3.SCF.FBOX	ak368375	moderately similar to ( 424) loc_os02g55050 12002.m10531 protein F-box domain containing protein, expressed no original description	-1.096	-1.788	-0.678	0.351	0.13	0.481	0.297	-0.359	0.139
29.5.11.4.3.2	protein.degradation.ubiquitin.E3.SCF.FBOX	ak371743	moderately similar to ( 387) loc_os02g57910 12002.m10812 protein F-box domain containing protein, expressed no original description	-0.011	-0.59	-1.303	1.013	-1.202	-0.773	2.667	0.917	0.431
29.5.11.4.3.2	protein.degradation.ubiquitin.E3.SCF.FBOX	ak376879	moderately similar to ( 313) AT2G25490 | Symbols: EBF1, FBL6 | EBF1 (EIN3-BINDING F BOX PROTEIN 1); protein binding / ubiquitin-protein ligase | chr2:10848018-10850275 REVERSEhighly similar to ( 530) loc_os06g40360 12006.m08572 protein EIN3-binding F-box protein 1, putative, expressed no original description	0.222	0.031	-0.176	-0.169	-0.77	-0.713	0.564	0.204	0.686
29.5.11.4.3.2	protein.degradation.ubiquitin.E3.SCF.FBOX	mloc_3917.1	moderately similar to ( 295) loc_os04g08070 12004.m06099 protein expressed protein no original description	-0.048	0.035	-0.431	-0.319	-0.076	0.191	3.016	1.485	1.344
29.5.11.4.3.2	protein.degradation.ubiquitin.E3.SCF.FBOX	mloc_62514.1	moderately similar to ( 489) loc_os03g51090 12003.m10090 protein F-box domain containing protein, expressed no original description	0.055	-0.764	-0.708	0.081	-0.845	-0.839	1.546	0.873	1.142
29.5.11.4.3.2	protein.degradation.ubiquitin.E3.SCF.FBOX	mloc_71609.1	weakly similar to ( 134) loc_os11g37300 12011.m07577 protein F-box domain containing protein, expressed no original description	0.022	-0.271	0.015	-0.032	-0.418	-0.141	0.578	0.39	0.757
29.5.11.4.3.2	protein.degradation.ubiquitin.E3.SCF.FBOX	mloc_73036.2	moderately similar to ( 388) AT3G54650 | Symbols: FBL17 | FBL17; ubiquitin-protein ligase | chr3:20226004-20228882 REVERSEhighly similar to ( 685) loc_os12g40860 12012.m07869 protein Leucine Rich Repeat family protein, expressed no original description	0.303	-0.147	-0.335	1.323	1.065	1.207	-0.144	-1.448	-1.022
29.5.11.4.5.2	protein.degradation.ubiquitin.E3.BTB/POZ Cullin3.BTB/POZ	ak372423	moderately similar to ( 290) AT3G06190 | Symbols: ATBPM2, BPM2 | BPM2 (BTB-POZ AND MATH DOMAIN 2); protein binding | chr3:1874577-1876575 REVERSEmoderately similar to ( 325) loc_os08g13030 12008.m05430 protein speckle-type POZ protein, putative no original description	-0.37	-0.299	-0.111	-0.031	-0.677	-0.104	1.135	0.537	0.646
29.5.11.4.5.2	protein.degradation.ubiquitin.E3.BTB/POZ Cullin3.BTB/POZ	mloc_16761.1	weakly similar to ( 159) AT3G06190 | Symbols: ATBPM2, BPM2 | BPM2 (BTB-POZ AND MATH DOMAIN 2); protein binding | chr3:1874577-1876575 REVERSEmoderately similar to ( 261) loc_os10g29380 12010.m05810 protein snRNP protein, putative no original description	-0.163	-2.318	-0.468	0.091	-0.635	-0.326	1.674	1.421	1.195
29.5.11.4.5.2	protein.degradation.ubiquitin.E3.BTB/POZ Cullin3.BTB/POZ	mloc_59569.2	weakly similar to ( 196) AT5G19000 | Symbols: ATBPM1 | ATBPM1 (BTB-POZ and MATH domain 1); protein binding | chr5:6342563-6344641 FORWARDmoderately similar to ( 282) loc_os06g45730 12006.m09101 protein speckle-type POZ protein, putative, expressed no original description	0.535	-0.44	0.257	-0.184	-1.19	-0.677	0.83	0.497	0.573
29.5.11.4.6	protein.degradation.ubiquitin.E3.DCX	ak361038	moderately similar to ( 395) AT4G10180 | Symbols: DET1, FUS2, ATDET1 | DET1 (DE-ETIOLATED 1); catalytic | chr4:6346543-6349146 FORWARDhighly similar to ( 551) loc_os01g01484 12001.m42824 protein light-mediated development protein DET1, putative, expressed no original description	-0.077	-0.24	-0.353	0.079	-0.519	0.055	0.926	0.43	0.787
29.5.11.20	protein.degradation.ubiquitin.proteasom	mloc_18142.1	weakly similar to ( 104) AT1G67250 | Symbols: | proteasome maturation factor UMP1 family protein | chr1:25163808-25164967 REVERSEweakly similar to ( 134) loc_os02g55640 12002.m10589 protein proteasome maturation factor UMP1 family protein, expressed no original description	0.561	0.238	0.554	-0.171	0.012	0.054	-0.149	-0.281	-0.329
29.6	protein.folding	ak251420.1	highly similar to ( 871) AT2G28000 | Symbols: CPN60A, CH-CPN60A, SLP | CPN60A (CHAPERONIN-60ALPHA); ATP binding / protein binding | chr2:11926603-11929184 FORWARDhighly similar to ( 979) RUBA_WHEAT RuBisCO large subunit-binding protein subunit alpha, chloroplast precursor (60 kDa chaperonin subunit alpha) (CPN-60 alpha) (Fragment) - Triticum aestivum (Wheat)highly similar to ( 988) loc_os12g17910…	-0.422	-0.682	-0.428	1.042	-0.407	-0.012	2.116	1.209	1.385
29.6	protein.folding	ak365973	moderately similar to ( 302) AT5G20720 | Symbols: CPN20, CPN10, CHCPN10, ATCPN21, CPN21 | CPN20 (CHAPERONIN 20); calmodulin binding | chr5:7015015-7016354 FORWARDmoderately similar to ( 281) CH10C_SPIOL 20 kDa chaperonin, chloroplast precursor (Protein Cpn21) (Chloroplast protein Cpn10) (Chloroplast chaperonin 10) (Ch-CPN10) - Spinacia oleracea (Spinach)moderately similar to ( 327) loc_os02g54060…	-0.521	-0.565	-0.37	0.06	-0.481	0.031	1.245	0.546	0.872
29.6	protein.folding	ak368681	weakly similar to ( 194) AT2G34860 | Symbols: EDA3 | EDA3 (embryo sac development arrest 3); heat shock protein binding / unfolded protein binding | chr2:14708380-14709804 FORWARDmoderately similar to ( 238) loc_os08g36140 12008.m07603 protein expressed protein no original description	-0.275	-0.119	-0.257	-0.161	-0.036	0.065	0.081	0.312	0.429
29.6	protein.folding	ak371822	weakly similar to ( 194) AT2G34860 | Symbols: EDA3 | EDA3 (embryo sac development arrest 3); heat shock protein binding / unfolded protein binding | chr2:14708380-14709804 FORWARDmoderately similar to ( 238) loc_os08g36140 12008.m07603 protein expressed protein no original description	-0.346	-0.063	-0.083	-0.276	0.078	0.317	0.032	0.287	0.748
29.6	protein.folding	mloc_15735.4	weakly similar to ( 195) AT4G26555 | Symbols: | immunophilin / FKBP-type peptidyl-prolyl cis-trans isomerase family protein | chr4:13404622-13406178 REVERSEmoderately similar to ( 255) loc_os02g10590 12002.m33604 protein FK506 binding protein, putative, expressed no original description	-0.672	-1.119	-2.021	0.921	0.106	-0.399	0.131	0.194	0.865
29.6	protein.folding	mloc_37729.2	highly similar to ( 534) AT5G55220 | Symbols: | trigger factor type chaperone family protein | chr5:22397677-22400678 FORWARDhighly similar to ( 802) loc_os06g20320 12006.m06689 protein trigger factor-like protein, putative, expressed no original description	-0.028	-0.55	-0.607	1.001	-0.449	-0.49	1.845	0.509	0.412
29.6	protein.folding	mloc_53911.1	weakly similar to ( 119) AT3G17668 | Symbols: ENA | ENA (ENHANCER OF ATNSI ACTIVITY); heat shock protein binding / unfolded protein binding | chr3:6039640-6040324 FORWARDmoderately similar to ( 204) loc_os04g49940 12004.m35100 protein expressed protein no original description	-0.052	-0.55	-0.441	0.618	-0.524	-0.54	1.422	0.48	0.745
29.6	protein.folding	mloc_57334.1	highly similar to ( 941) AT1G55490 | Symbols: CPN60B, LEN1 | CPN60B (CHAPERONIN 60 BETA); ATP binding / protein binding | chr1:20715717-20718673 REVERSEhighly similar to ( 922) RUBB_SECCE RuBisCO large subunit-binding protein subunit beta, chloroplast (60 kDa chaperonin subunit beta) (CPN-60 beta) (Fragment) - Secale cereale (Rye)nearly identical (1058) loc_os06g02380 12006.m31823 protein ruBisCO…	-0.366	-0.709	-0.34	0.674	-0.503	-0.034	1.887	0.705	0.885
29.8	protein.assembly and cofactor ligation	ak248405.1	moderately similar to ( 233) AT3G10670 | Symbols: ATNAP7 | ATNAP7; ATPase, coupled to transmembrane movement of substances / protein binding / transporter | chr3:3335325-3337304 REVERSEmoderately similar to ( 270) loc_os03g21490 12003.m34858 protein ATP-dependent transporter ycf16, putative, expressed no original description	-0.08	-0.229	-0.166	0.267	-0.25	-0.1	0.742	0.277	0.107
29.8	protein.assembly and cofactor ligation	mloc_24776.1	weakly similar to ( 189) ATCG01040 | Symbols: YCF5 | hypothetical protein | chrC:114461-115447 FORWARDmoderately similar to ( 313) CCSA_WHEAT Cytochrome c biogenesis protein ccsA - Triticum aestivum (Wheat)moderately similar to ( 313) loc_osp1g00900 11562.m00081 protein cytochrome c biogenesis protein no original description	-0.11	-0.184	-0.658	0.281	-0.194	-0.04	0.334	0.544	0.944
29.8	protein.assembly and cofactor ligation	mloc_27098.1	weakly similar to ( 193) AT5G23120 | Symbols: HCF136 | HCF136; protein binding | chr5:7778154-7780463 FORWARDmoderately similar to ( 201) P2SAF_ORYSA Photosystem II stability/assembly factor HCF136, chloroplast precursor - Oryza sativa (Rice) no original description	-0.489	-0.462	-0.816	0.278	-0.068	-0.154	0.46	0.318	0.598
29.8	protein.assembly and cofactor ligation	mloc_28527.1	weakly similar to ( 152) AT5G23120 | Symbols: HCF136 | HCF136; protein binding | chr5:7778154-7780463 FORWARDweakly similar to ( 154) P2SAF_ORYSA Photosystem II stability/assembly factor HCF136, chloroplast precursor - Oryza sativa (Rice) no original description	-0.556	-0.499	-0.929	0.213	-0.347	-0.159	0.403	0.247	0.536
29.8	protein.assembly and cofactor ligation	mloc_3778.1	moderately similar to ( 311) AT5G23120 | Symbols: HCF136 | HCF136; protein binding | chr5:7778154-7780463 FORWARDmoderately similar to ( 335) P2SAF_ORYSA Photosystem II stability/assembly factor HCF136, chloroplast precursor - Oryza sativa (Rice) no original description	-0.436	-0.474	-0.986	0.223	-0.159	-0.104	0.426	0.135	0.58
29.8	protein.assembly and cofactor ligation	mloc_39198.3	highly similar to ( 794) AT3G24430 | Symbols: HCF101 | HCF101 (HIGH-CHLOROPHYLL-FLUORESCENCE 101); ATP binding | chr3:8868731-8872154 REVERSEhighly similar to ( 888) loc_os01g52170 12001.m11391 protein HCF101, putative, expressed no original description	-0.249	-0.127	-0.529	0.287	-0.147	-0.048	0.968	0.393	0.613
29.8	protein.assembly and cofactor ligation	mloc_45109.1	moderately similar to ( 240) AT5G23120 | Symbols: HCF136 | HCF136; protein binding | chr5:7778154-7780463 FORWARDmoderately similar to ( 244) P2SAF_ORYSA Photosystem II stability/assembly factor HCF136, chloroplast precursor - Oryza sativa (Rice) no original description	-0.356	-0.202	-0.623	0.115	-0.031	-0.158	0.135	0.198	0.503
29.8	protein.assembly and cofactor ligation	mloc_52167.2	moderately similar to ( 201) AT4G01940 | Symbols: NFU1, AtCNFU1 | NFU1; structural molecule | chr4:842265-843388 REVERSEmoderately similar to ( 259) loc_os03g20010 12003.m07414 protein NFU3, putative, expressed no original description	-0.121	-0.428	-0.012	-0.14	-0.604	-0.51	0.858	0.542	0.198
29.8	protein.assembly and cofactor ligation	mloc_8394.1	very weakly similar to (82.8) YCF3_WHEAT Photosystem I assembly protein ycf3 - Triticum aestivum (Wheat)very weakly similar to (81.3) loc_osp1g00350 11562.m00024 protein photosystem I assembly protein Ycf3 no original description	-0.511	-0.364	-0.677	-0.057	-0.058	0.265	0.877	1.134	1.397
30.1	signalling.in sugar and nutrient physiology	ak360420	nearly identical (1006) AT2G13440 | Symbols: | glucose-inhibited division family A protein | chr2:5593270-5598296 REVERSEnearly identical (1143) loc_os01g72980 12001.m150850 protein tRNA uridine 5-carboxymethylaminomethyl modification enzyme gidA, putative, expressed no original description	-0.566	-0.324	-0.494	0.214	-0.19	-0.011	0.81	0.389	0.549
30.1	signalling.in sugar and nutrient physiology	ak369503	moderately similar to ( 371) AT2G29120 | Symbols: ATGLR2.7, GLR2.7 | ATGLR2.7; intracellular ligand-gated ion channel | chr2:12511479-12515893 REVERSEmoderately similar to ( 275) GLR31_ORYSA Glutamate receptor 3.1 precursor (Ligand-gated ion channel 3.1) - Oryza sativa (Rice)highly similar to ( 660) loc_os09g26160 12009.m05768 protein glutamate receptor 2.9 precursor, putative, expressed no origi…	-0.105	-1.484	0.139	-0.18	-0.263	-0.549	3.033	2.504	2.366
30.2.11	signalling.receptor kinases.leucine rich repeat XI	ak362262	highly similar to ( 524) AT3G03770 | Symbols: | leucine-rich repeat transmembrane protein kinase, putative | chr3:945303-948436 REVERSEvery weakly similar to (82.0) NORK_MEDTR Nodulation receptor kinase precursor (EC 2.7.11.1) (Does not make infections protein 2) (Symbiosis receptor-like kinase) (MtSYMRK) - Medicago truncatula (Barrel medic)highly similar to ( 743) loc_os07g07230 12007.m079614 pr…	0.015	0.381	0.424	0.327	-0.02	0.58	-0.271	-1.552	-0.535
30.2.11	signalling.receptor kinases.leucine rich repeat XI	mloc_44543.1	highly similar to ( 643) AT3G47570 | Symbols: | leucine-rich repeat transmembrane protein kinase, putative | chr3:17527611-17530748 FORWARDmoderately similar to ( 436) RPK1_IPONI Receptor-like protein kinase precursor (EC 2.7.11.1) - Ipomoea nil (Japanese morning glory) (Pharbitis nil)nearly identical (1400) loc_os06g38340 12006.m08369 protein receptor-like protein kinase precursor, putative, exp…	0.393	1.368	2.87	-1.4	0.679	1.768	-3.214	-0.484	-0.275
30.2.11	signalling.receptor kinases.leucine rich repeat XI	mloc_4483.1	highly similar to ( 799) AT1G31420 | Symbols: FEI1 | FEI1 (FEI 1); ATP binding / kinase/ protein serine/threonine kinase | chr1:11250360-11253516 FORWARDmoderately similar to ( 330) PSKR_DAUCA Phytosulfokine receptor precursor (EC 2.7.11.1) (Phytosulfokine LRR receptor kinase) - Daucus carota (Carrot)nearly identical (1034) loc_os03g16010 12003.m07038 protein BRASSINOSTEROID INSENSITIVE 1-associa…	0.218	-0.077	0.093	0.47	-0.157	0.161	0.245	-0.762	-0.301
30.2.11	signalling.receptor kinases.leucine rich repeat XI	mloc_57599.2	highly similar to ( 706) AT5G62710 | Symbols: | leucine-rich repeat family protein / protein kinase family protein | chr5:25187438-25190325 FORWARDmoderately similar to ( 286) PSKR_DAUCA Phytosulfokine receptor precursor (EC 2.7.11.1) (Phytosulfokine LRR receptor kinase) - Daucus carota (Carrot)nearly identical (1013) loc_os12g44090 12012.m08180 protein ATP binding protein, putative, expressed no…	0.963	-1.911	-1.62	1.866	-1.404	-2.201	2.786	-0.175	0.172
30.2.11	signalling.receptor kinases.leucine rich repeat XI	mloc_59450.1	highly similar to ( 816) AT5G07280 | Symbols: EMS1, EXS | EMS1 (EXCESS MICROSPOROCYTES1); kinase/ transmembrane receptor protein kinase | chr5:2285088-2288666 FORWARDmoderately similar to ( 409) PSKR_DAUCA Phytosulfokine receptor precursor (EC 2.7.11.1) (Phytosulfokine LRR receptor kinase) - Daucus carota (Carrot)nearly identical (1532) loc_os01g68870 12001.m43349 protein leucine-rich repeat rece…	-0.17	-0.288	-0.097	1.663	2.394	2.203	-0.365	-0.253	0.136
30.2.17	signalling.receptor kinases.DUF 26	ak251994.1	moderately similar to ( 204) AT1G52360 | Symbols: | coatomer protein complex, subunit beta 2 (beta prime), putative | chr1:19499282-19505397 FORWARDweakly similar to ( 133) KPRO_MAIZE Putative receptor protein kinase ZmPK1 precursor (EC 2.7.11.1) - Zea mays (Maize)moderately similar to ( 258) loc_os04g30030 12004.m08109 protein resistance protein, putative no original description	-0.009	-0.304	-0.536	0.432	-0.183	-0.215	0.527	0.219	0.338
30.2.17	signalling.receptor kinases.DUF 26	ak355413	moderately similar to ( 214) AT1G79990 | Symbols: | protein binding / structural molecule | chr1:30085910-30091949 FORWARDweakly similar to ( 125) PSKR_DAUCA Phytosulfokine receptor precursor (EC 2.7.11.1) (Phytosulfokine LRR receptor kinase) - Daucus carota (Carrot)moderately similar to ( 388) loc_os11g10640 12011.m05259 protein protein kinase domain containing protein, expressed no original des…	-1.196	-0.755	-0.23	-0.757	-0.056	0.577	0.357	1.175	1.282
30.2.17	signalling.receptor kinases.DUF 26	ak362469	moderately similar to ( 303) AT1G66910 | Symbols: | protein kinase, putative | chr1:24961634-24963941 REVERSEweakly similar to ( 190) KPRO_MAIZE Putative receptor protein kinase ZmPK1 precursor (EC 2.7.11.1) - Zea mays (Maize)highly similar to ( 551) loc_os01g02300 12001.m06872 protein receptor kinase ORK10, putative, expressed no original description	0.168	-0.549	-0.367	-0.101	-0.448	-0.573	0.835	0.801	0.729
30.2.17	signalling.receptor kinases.DUF 26	ak372175	moderately similar to ( 362) AT5G38260 | Symbols: | serine/threonine protein kinase, putative | chr5:15283692-15285837 REVERSEweakly similar to ( 182) KPRO_MAIZE Putative receptor protein kinase ZmPK1 precursor (EC 2.7.11.1) - Zea mays (Maize)highly similar to ( 860) loc_os01g04570 12001.m42597 protein Ser/Thr protein kinase, putative, expressed no original description	-0.136	-0.902	-0.944	0.068	-0.629	-0.881	0.551	0.432	0.158
30.2.17	signalling.receptor kinases.DUF 26	ak374103	highly similar to ( 576) AT1G61610 | Symbols: | S-locus lectin protein kinase family protein | chr1:22733472-22736509 FORWARDmoderately similar to ( 239) KPRO_MAIZE Putative receptor protein kinase ZmPK1 precursor (EC 2.7.11.1) - Zea mays (Maize)nearly identical (1087) loc_os09g37840 12009.m60217 protein ATP binding protein, putative no original description	-1.156	-1.166	-1.35	1.867	-0.363	-0.946	3.335	2.338	2.108
30.2.17	signalling.receptor kinases.DUF 26	mloc_11065.3	highly similar to ( 883) AT1G56130 | Symbols: | leucine-rich repeat family protein / protein kinase family protein | chr1:20994931-21000887 REVERSEmoderately similar to ( 216) PSKR_DAUCA Phytosulfokine receptor precursor (EC 2.7.11.1) (Phytosulfokine LRR receptor kinase) - Daucus carota (Carrot)nearly identical (1243) loc_os04g52600 12004.m10153 protein protein kinase domain containing protein, e…	0.157	-0.578	-0.471	0.212	-0.815	-0.953	0.672	0.246	0.033
30.2.17	signalling.receptor kinases.DUF 26	mloc_4754.1	highly similar to ( 576) AT2G19130 | Symbols: | S-locus lectin protein kinase family protein | chr2:8293789-8296275 FORWARDmoderately similar to ( 326) KPRO_MAIZE Putative receptor protein kinase ZmPK1 precursor (EC 2.7.11.1) - Zea mays (Maize)nearly identical (1071) loc_os04g01320 12004.m05452 protein serine/threonine-protein kinase receptor precursor, putative, expressed no original description	-0.096	-1.168	-0.437	0.19	-0.338	-0.243	0.808	0.664	0.994
30.2.17	signalling.receptor kinases.DUF 26	mloc_70455.1	weakly similar to ( 187) AT4G23180 | Symbols: CRK10, RLK4 | CRK10 (CYSTEINE-RICH RLK10); ATP binding / kinase/ protein kinase/ protein serine/threonine kinase/ protein tyrosine kinase | chr4:12138171-12140780 FORWARDvery weakly similar to (83.2) NORK_PEA Nodulation receptor kinase precursor (EC 2.7.11.1) - Pisum sativum (Garden pea)moderately similar to ( 432) loc_os07g35330 12007.m07789 protein …	-0.156	-0.134	-0.156	-0.064	-0.073	0.069	0.837	0.596	0.74
30.2.24	signalling.receptor kinases.S-locus glycoprotein like	mloc_4754.1	highly similar to ( 576) AT2G19130 | Symbols: | S-locus lectin protein kinase family protein | chr2:8293789-8296275 FORWARDmoderately similar to ( 326) KPRO_MAIZE Putative receptor protein kinase ZmPK1 precursor (EC 2.7.11.1) - Zea mays (Maize)nearly identical (1071) loc_os04g01320 12004.m05452 protein serine/threonine-protein kinase receptor precursor, putative, expressed no original description	-0.096	-1.168	-0.437	0.19	-0.338	-0.243	0.808	0.664	0.994
30.2.26	signalling.receptor kinases.crinkly like	mloc_1961.1	very weakly similar to (94.4) AT3G59420 | Symbols: ACR4 | ACR4 (ARABIDOPSIS CRINKLY4); kinase/ transmembrane receptor protein kinase | chr3:21959871-21962558 REVERSEvery weakly similar to (98.2) CRI4_MAIZE Putative receptor protein kinase CRINKLY4 precursor (EC 2.7.11.1) - Zea mays (Maize)weakly similar to ( 139) loc_os12g31560 12012.m06965 protein protein kinase domain containing protein no orig…	0.241	-0.254	-0.342	0.383	0.097	-0.283	1.962	2.251	1.413
30.2.99	signalling.receptor kinases.misc	ak362499	highly similar to ( 925) AT2G37050 | Symbols: | kinase | chr2:15569290-15573477 FORWARDmoderately similar to ( 367) NORK_PEA Nodulation receptor kinase precursor (EC 2.7.11.1) - Pisum sativum (Garden pea)nearly identical (1013) loc_os01g74550 12001.m13480 protein transposon protein, putative, unclassified no original description	0.349	0.185	0.287	0.265	-0.25	0.299	-0.467	-1.141	-0.303
30.2.99	signalling.receptor kinases.misc	mloc_17138.2	weakly similar to ( 122) loc_os03g17610 12003.m07186 protein RHL2, putative, expressed no original description	-3.577	-3.456	-3.061	2.751	2.079	1.772	0.48	-0.232	-0.744
30.3	signalling.calcium	ak376271	moderately similar to ( 478) AT4G32060 | Symbols: | calcium-binding EF hand family protein | chr4:15501134-15503302 FORWARDhighly similar to ( 693) loc_os02g39950 12002.m09081 protein calcium binding atopy-related autoantigen 1, putative, expressed no original description	-0.107	-0.143	-0.287	0.121	-0.301	-0.036	0.713	0.382	0.645
30.4.4	signalling.phosphinositides.phosphoinositide phospholipase C	ak372605	highly similar to ( 593) AT3G08510 | Symbols: | ATPLC2 (PHOSPHOLIPASE C 2); phospholipase C | chr3:2582626-2585556 REVERSEhighly similar to ( 808) loc_os05g03610 12005.m04895 protein phospholipase C, putative, expressed no original description	0.669	-0.074	0.296	0.74	-0.268	-0.04	0.559	-1.38	-1.438
30.4.4	signalling.phosphinositides.phosphoinositide phospholipase C	mloc_58308.2	highly similar to ( 692) AT3G08510 | Symbols: | ATPLC2 (PHOSPHOLIPASE C 2); phospholipase C | chr3:2582626-2585556 REVERSEhighly similar to ( 887) loc_os03g18010 12003.m07226 protein phosphoinositide-specific phospholipase C, putative, expressed no original description	-0.007	-0.609	-1.059	0.427	-0.172	-0.529	0.493	0.141	0.51
30.5	signalling.G-proteins	ak250737.1	highly similar to ( 634) AT5G57960 | Symbols: | GTP-binding family protein | chr5:23463133-23466481 REVERSEhighly similar to ( 735) loc_os11g38020 12011.m07649 protein GTP-binding protein hflX, putative, expressed no original description	-0.179	0.119	-0.172	-0.066	-0.401	-0.302	0.739	0.28	0.309
30.5	signalling.G-proteins	ak356364	highly similar to ( 564) AT1G56050 | Symbols: | GTP-binding protein-related | chr1:20963793-20966181 FORWARDhighly similar to ( 646) loc_os03g56840 12003.m101523 protein GTP binding protein, putative, expressed no original description	-0.17	-0.326	-0.865	0.62	-0.22	-0.395	1.171	0.326	0.513
30.5	signalling.G-proteins	ak357268	weakly similar to ( 147) AT4G21520 | Symbols: | transducin family protein / WD-40 repeat family protein | chr4:11447514-11450377 REVERSEweakly similar to ( 170) loc_os03g52794 12003.m10253 protein phosphatidylinositol 3- and 4-kinase family protein, expressed no original description	-0.206	-0.441	0.162	-0.045	-0.43	-0.357	2.359	2.231	2.101
30.5	signalling.G-proteins	ak364440	moderately similar to ( 392) AT2G46710 | Symbols: | rac GTPase activating protein, putative | chr2:19192105-19194656 FORWARDhighly similar to ( 637) loc_os02g45600 12002.m09597 protein rac GTPase activating protein 2, putative, expressed no original description	-0.248	-1.02	-0.935	0.851	-0.327	-0.712	2.02	0.818	0.324
30.5	signalling.G-proteins	ak368106	highly similar to ( 536) AT4G21520 | Symbols: | transducin family protein / WD-40 repeat family protein | chr4:11447514-11450377 REVERSEhighly similar to ( 658) loc_os03g52794 12003.m10253 protein phosphatidylinositol 3- and 4-kinase family protein, expressed no original description	0.032	-0.555	0.24	-0.054	-0.74	0.114	2.193	1.877	2.315
30.5	signalling.G-proteins	ak371350	weakly similar to ( 183) AT5G18570 | Symbols: | GTP1/OBG family protein | chr5:6171839-6174823 REVERSEhighly similar to ( 656) loc_os03g58540 12003.m35462 protein small GTP-binding protein domain, putative, expressed no original description	-0.664	-0.653	-0.314	0.745	-0.622	-0.02	2.315	0.929	1.138
30.5	signalling.G-proteins	ak374357	weakly similar to ( 178) AT3G15680 | Symbols: | zinc finger (Ran-binding) family protein | chr3:5315437-5316048 FORWARDmoderately similar to ( 243) loc_os02g10920 12002.m100134 protein RNA-binding protein cabeza, putative, expressed no original description	-1.917	-2.776	-0.89	0.6	0.29	0.473	-0.311	0.072	0.6
30.5	signalling.G-proteins	ak375257	moderately similar to ( 295) AT3G11730 | Symbols: ATFP8, ATRABD1, RABD1 | ATFP8; GTP binding / GTP-dependent protein binding / myosin XI tail binding | chr3:3709490-3711397 REVERSEmoderately similar to ( 357) YPTM1_MAIZE GTP-binding protein YPTM1 - Zea mays (Maize)moderately similar to ( 310) loc_os05g01490 12005.m83918 protein GTP-binding protein YPTM1, putative, expressed no original description	-0.562	-0.452	-0.326	0.064	-0.171	0.434	0.311	0.311	0.648
30.5	signalling.G-proteins	ak376528	highly similar to ( 689) AT1G03160 | Symbols: FZL | FZL (FZO-LIKE); GTP binding / GTPase/ thiamin-phosphate diphosphorylase | chr1:761321-765091 FORWARDnearly identical (1207) loc_os05g32390 12005.m07472 protein dynamin family protein, expressed no original description	-0.357	-0.306	-0.595	0.207	-0.167	-0.018	0.45	0.253	0.606
30.5	signalling.G-proteins	mloc_10456.1	moderately similar to ( 357) AT5G55190 | Symbols: RAN3, ATRAN3 | RAN3 (RAN GTPASE 3); GTP binding / GTPase/ protein binding | chr5:22392285-22393957 FORWARDmoderately similar to ( 357) RANB1_TOBAC GTP-binding nuclear protein Ran-B1 - Nicotiana tabacum (Common tobacco)moderately similar to ( 360) loc_os01g42530 12001.m10517 protein GTP-binding nuclear protein Ran-2, putative, expressed no original…	0.033	0.089	-0.164	0.044	0.348	0.069	-0.817	-0.703	-0.891
30.5	signalling.G-proteins	mloc_19772.2	moderately similar to ( 382) AT5G55190 | Symbols: RAN3, ATRAN3 | RAN3 (RAN GTPASE 3); GTP binding / GTPase/ protein binding | chr5:22392285-22393957 FORWARDmoderately similar to ( 382) RAN_VICFA GTP-binding nuclear protein Ran/TC4 - Vicia faba (Broad bean)moderately similar to ( 394) loc_os05g49890 12005.m27986 protein GTP-binding nuclear protein Ran-A1, putative, expressed no original description	-0.043	0.006	0.283	-0.084	0.402	0.362	-0.389	-0.268	0.081
30.5	signalling.G-proteins	mloc_2498.2	moderately similar to ( 281) AT4G10650 | Symbols: | GTP binding | chr4:6574472-6576231 REVERSEmoderately similar to ( 463) loc_os10g42170 12010.m06972 protein GTPase family protein, putative, expressed no original description	-0.228	-0.445	0.384	-0.264	-1.327	-0.113	0.928	1.103	1.39
30.5	signalling.G-proteins	mloc_25313.8	very weakly similar to (92.0) loc_os08g31460 12008.m07144 protein tRNA modification GTPase trmE, putative, expressed no original description	-0.103	-0.017	0.045	-0.208	-0.101	-0.059	2.18	1.38	2.136
30.5	signalling.G-proteins	mloc_27137.1	very weakly similar to (90.5) AT1G78010 | Symbols: | tRNA modification GTPase, putative | chr1:29333535-29336297 FORWARDweakly similar to ( 140) loc_os08g31460 12008.m07144 protein tRNA modification GTPase trmE, putative, expressed no original description	0.057	-0.389	-0.204	0.276	-0.416	-0.083	0.985	0.458	0.767
30.5	signalling.G-proteins	mloc_32373.1	weakly similar to ( 114) AT1G78010 | Symbols: | tRNA modification GTPase, putative | chr1:29333535-29336297 FORWARDweakly similar to ( 160) loc_os08g31460 12008.m07144 protein tRNA modification GTPase trmE, putative, expressed no original description	-0.256	-0.686	-0.373	0.107	-0.651	0.011	1.766	1.23	1.572
30.5	signalling.G-proteins	mloc_33252.1	very weakly similar to (85.9) AT1G78010 | Symbols: | tRNA modification GTPase, putative | chr1:29333535-29336297 FORWARDweakly similar to ( 132) loc_os08g31460 12008.m07144 protein tRNA modification GTPase trmE, putative, expressed no original description	-0.296	-0.513	-0.136	0.13	-0.743	0.016	1.713	1.095	1.503
30.5	signalling.G-proteins	mloc_37615.1	highly similar to ( 563) AT5G54780 | Symbols: | RAB GTPase activator | chr5:22248696-22251692 REVERSEhighly similar to ( 821) loc_os07g34130 12007.m07671 protein TBC domain containing protein, expressed no original description	0.308	0.271	0.079	0.013	0.121	-0.129	-0.42	-0.024	-0.266
30.5	signalling.G-proteins	mloc_41031.1	very weakly similar to (81.6) AT1G78010 | Symbols: | tRNA modification GTPase, putative | chr1:29333535-29336297 FORWARDweakly similar to ( 101) loc_os08g31460 12008.m07144 protein tRNA modification GTPase trmE, putative, expressed no original description	0.012	-0.415	-0.204	0.218	-0.392	-0.232	0.912	0.352	0.714
30.5	signalling.G-proteins	mloc_43532.1	very weakly similar to (86.3) loc_os08g31460 12008.m07144 protein tRNA modification GTPase trmE, putative, expressed no original description	-0.255	-0.3	-0.33	0.141	-0.225	-0.162	1.915	1.265	1.679
30.5	signalling.G-proteins	mloc_52262.1	moderately similar to ( 323) AT5G18570 | Symbols: | GTP1/OBG family protein | chr5:6171839-6174823 REVERSEmoderately similar to ( 486) loc_os07g47300 12007.m08947 protein spo0B-associated GTP-binding protein, putative, expressed no original description	-0.223	-0.95	-0.342	0.529	-0.579	-0.004	2.1	0.831	0.994
30.5	signalling.G-proteins	mloc_55523.1	moderately similar to ( 407) AT5G41940 | Symbols: | RabGAP/TBC domain-containing protein | chr5:16782039-16785451 FORWARDhighly similar to ( 587) loc_os10g37410 12010.m06530 protein GTPase activator protein of Rab-like small GTPases-like protein, putative, expressed no original description	0.393	0.092	0.334	0.07	-0.001	0.142	-0.362	-0.568	-0.401
30.5	signalling.G-proteins	mloc_60955.2	highly similar to ( 720) AT3G12080 | Symbols: emb2738 | emb2738 (embryo defective 2738); GTP binding | chr3:3847851-3851677 FORWARDhighly similar to ( 546) loc_os11g41910 12011.m08029 protein GTP-binding protein engA, putative, expressed no original description	-0.349	-0.1	-0.58	0.226	-0.216	-0.037	0.903	0.274	0.561
30.5	signalling.G-proteins	mloc_70472.2	highly similar to ( 522) AT5G66470 | Symbols: | GTP binding / RNA binding | chr5:26541986-26544302 REVERSEweakly similar to ( 123) ERG_ANTMA GTP-binding protein ERG - Antirrhinum majus (Garden snapdragon)moderately similar to ( 434) loc_os05g49220 12005.m08992 protein GTP-binding protein era, putative, expressed no original description	-0.231	-0.58	-0.562	0.632	-0.272	-0.123	1.298	0.669	0.882
30.5	signalling.G-proteins	mloc_7816.3	weakly similar to ( 194) AT3G07880 | Symbols: | Rho GDP-dissociation inhibitor family protein | chr3:2514175-2515544 FORWARDmoderately similar to ( 246) loc_os01g68540 12001.m12957 protein rho GDP-dissociation inhibitor 1, putative, expressed no original description	0.849	-0.104	0.453	0.8	-0.3	-0.039	0.519	-1.252	-0.935
30.5	signalling.G-proteins	mloc_78641.1	moderately similar to ( 343) AT5G17790 | Symbols: VAR3 | VAR3 (VARIEGATED 3); binding / zinc ion binding | chr5:5869810-5872671 REVERSEhighly similar to ( 897) loc_os01g59980 12001.m12131 protein ZnF_RBZ domain protein, putative, expressed no original description	-0.26	-0.319	-0.178	0.069	-0.465	-0.052	0.694	0.291	0.495
30.7	signalling.14-3-3 proteins	ak250465.1	moderately similar to ( 246) AT1G78300 | Symbols: GRF2, 14-3-3OMEGA, GF14 OMEGA | GRF2 (GENERAL REGULATORY FACTOR 2); protein binding / protein phosphorylated amino acid binding | chr1:29461883-29463052 FORWARDmoderately similar to ( 275) 14331_ORYSA 14-3-3-like protein GF14-A (G-box factor 14-3-3 homolog A) - Oryza sativa (Rice)moderately similar to ( 275) loc_os08g37490 12008.m07735 protein 14-…	-0.213	0.178	0.166	-0.254	0.321	0.277	-0.67	-0.419	-0.102
30.7	signalling.14-3-3 proteins	ak360138	moderately similar to ( 331) AT1G78300 | Symbols: GRF2, 14-3-3OMEGA, GF14 OMEGA | GRF2 (GENERAL REGULATORY FACTOR 2); protein binding / protein phosphorylated amino acid binding | chr1:29461883-29463052 FORWARDmoderately similar to ( 367) 14331_ORYSA 14-3-3-like protein GF14-A (G-box factor 14-3-3 homolog A) - Oryza sativa (Rice)moderately similar to ( 367) loc_os08g37490 12008.m07735 protein 14-…	-0.069	0.298	0.27	-0.236	0.3	0.314	-0.699	-0.353	-0.084
30.11	signalling.light	ak248248.1	very weakly similar to (96.7) AT3G22840 | Symbols: ELIP1, ELIP | ELIP1 (EARLY LIGHT-INDUCABLE PROTEIN); chlorophyll binding | chr3:8084628-8085445 REVERSEweakly similar to ( 194) ELI9_HORVU Low molecular mass early light-inducible protein HV90, chloroplast precursor (ELIP) - Hordeum vulgare (Barley)weakly similar to ( 134) loc_os07g08160 12007.m05273 protein early light-induced protein, chloropla…	-0.5	-1.21	-1.176	0.468	-1.3	-0.385	2.391	1.73	1.895
30.11	signalling.light	ak354599	moderately similar to ( 275) AT4G31820 | Symbols: ENP, NPY1, MAB4 | ENP (ENHANCER OF PINOID); protein binding / signal transducer | chr4:15390788-15393627 REVERSEweakly similar to ( 151) NPH3_ORYSA Coleoptile phototropism protein 1 (Non-phototropic hypocotyl 3-like protein) (NPH3-like protein) - Oryza sativa (Rice)moderately similar to ( 379) loc_os06g08550 12006.m05574 protein transposon protein…	-0.682	-2.516	-1.657	-0.155	-0.128	0.498	0.282	0.319	0.719
30.11	signalling.light	ak356679	very weakly similar to (99.0) AT3G22840 | Symbols: ELIP1, ELIP | ELIP1 (EARLY LIGHT-INDUCABLE PROTEIN); chlorophyll binding | chr3:8084628-8085445 REVERSEmoderately similar to ( 213) ELI9_HORVU Low molecular mass early light-inducible protein HV90, chloroplast precursor (ELIP) - Hordeum vulgare (Barley)weakly similar to ( 133) loc_os07g08160 12007.m05273 protein early light-induced protein, chlor…	-1.295	-0.683	0.665	-0.879	-0.334	1.067	0.034	0.453	1.674
30.11	signalling.light	ak358742	moderately similar to ( 275) AT4G31820 | Symbols: ENP, NPY1, MAB4 | ENP (ENHANCER OF PINOID); protein binding / signal transducer | chr4:15390788-15393627 REVERSEweakly similar to ( 151) NPH3_ORYSA Coleoptile phototropism protein 1 (Non-phototropic hypocotyl 3-like protein) (NPH3-like protein) - Oryza sativa (Rice)moderately similar to ( 379) loc_os06g08550 12006.m05574 protein transposon protein…	-0.992	-2.005	-1.79	-0.057	0.01	0.609	0.161	0.146	0.811
30.11	signalling.light	ak360125	weakly similar to ( 115) AT3G22840 | Symbols: ELIP1, ELIP | ELIP1 (EARLY LIGHT-INDUCABLE PROTEIN); chlorophyll binding | chr3:8084628-8085445 REVERSEmoderately similar to ( 240) ELI9_HORVU Low molecular mass early light-inducible protein HV90, chloroplast precursor (ELIP) - Hordeum vulgare (Barley)weakly similar to ( 158) loc_os07g08160 12007.m05273 protein early light-induced protein, chloroplas…	-1.612	-1.61	-2.449	0.427	0.649	0.634	-1.949	-0.234	0.642
30.11	signalling.light	ak360435	weakly similar to ( 135) AT3G22840 | Symbols: ELIP1, ELIP | ELIP1 (EARLY LIGHT-INDUCABLE PROTEIN); chlorophyll binding | chr3:8084628-8085445 REVERSEmoderately similar to ( 254) ELI9_HORVU Low molecular mass early light-inducible protein HV90, chloroplast precursor (ELIP) - Hordeum vulgare (Barley)weakly similar to ( 169) loc_os07g08160 12007.m05273 protein early light-induced protein, chloroplas…	-2.691	-0.833	0.649	-1.361	-0.049	1.272	-0.057	0.394	1.613
30.11	signalling.light	ak360713	weakly similar to ( 142) AT3G22840 | Symbols: ELIP1, ELIP | ELIP1 (EARLY LIGHT-INDUCABLE PROTEIN); chlorophyll binding | chr3:8084628-8085445 REVERSEmoderately similar to ( 205) ELI5_HORVU High molecular mass early light-inducible protein HV58, chloroplast precursor (ELIP) - Hordeum vulgare (Barley)weakly similar to ( 181) loc_os07g08160 12007.m05273 protein early light-induced protein, chloropla…	-1.078	-1.17	-0.521	-0.141	-0.241	0.332	0.585	0.266	0.677
30.11	signalling.light	ak361038	moderately similar to ( 395) AT4G10180 | Symbols: DET1, FUS2, ATDET1 | DET1 (DE-ETIOLATED 1); catalytic | chr4:6346543-6349146 FORWARDhighly similar to ( 551) loc_os01g01484 12001.m42824 protein light-mediated development protein DET1, putative, expressed no original description	-0.077	-0.24	-0.353	0.079	-0.519	0.055	0.926	0.43	0.787
30.11	signalling.light	mloc_26819.1	weakly similar to ( 112) loc_os11g26770 12011.m06596 protein conserved hypothetical protein no original description	-4	-3.879	-3.588	-0.176	-0.097	0.79	0.595	0.635	1.112
30.11	signalling.light	mloc_32009.1	weakly similar to ( 106) AT5G10720 | Symbols: AHK5, CKI2 | AHK5 (ARABIDOPSIS HISTIDINE KINASE 5); protein histidine kinase | chr5:3386835-3390541 FORWARDweakly similar to ( 157) loc_os06g44410 12006.m08969 protein AHK5, putative, expressed no original description	0.293	0.176	0.464	-1.716	-1.858	-1.425	0.393	-0.031	0.668
30.11	signalling.light	mloc_33258.3	weakly similar to ( 126) AT4G38180 | Symbols: FRS5 | FRS5 (FAR1-related sequence 5); zinc ion binding | chr4:17906702-17909404 REVERSEmoderately similar to ( 260) loc_os07g46900 12007.m08907 protein transposon protein, putative, unclassified, expressed no original description	-1.207	-1.442	-2.551	0.451	-0.264	-0.073	1.102	0.692	1.129
30.11	signalling.light	mloc_41692.1	very weakly similar to (99.4) loc_os06g44410 12006.m08969 protein AHK5, putative, expressed no original description	-0.179	-0.003	0.221	-2.056	-1.556	-0.643	0.353	0.197	0.684
30.11	signalling.light	mloc_42641.1	very weakly similar to (94.7) AT5G10720 | Symbols: AHK5, CKI2 | AHK5 (ARABIDOPSIS HISTIDINE KINASE 5); protein histidine kinase | chr5:3386835-3390541 FORWARDweakly similar to ( 129) loc_os06g44410 12006.m08969 protein AHK5, putative, expressed no original description	0.265	0.514	0.688	-1.722	-1.049	-1.375	0.194	-0.113	0.299
30.11	signalling.light	mloc_42987.1	very weakly similar to (87.0) AT5G10720 | Symbols: AHK5, CKI2 | AHK5 (ARABIDOPSIS HISTIDINE KINASE 5); protein histidine kinase | chr5:3386835-3390541 FORWARDweakly similar to ( 108) loc_os06g44410 12006.m08969 protein AHK5, putative, expressed no original description	-0.109	0.032	0.288	-1.791	-1.891	-1.421	0.041	0.143	0.408
30.11	signalling.light	mloc_63920.1	highly similar to ( 775) AT1G53090 | Symbols: SPA4 | SPA4 (SPA1-RELATED 4); protein binding / signal transducer | chr1:19783748-19786690 FORWARDmoderately similar to ( 350) COP1_PEA E3 ubiquitin ligase protein COP1 (EC 6.3.2.-) (Constitutive photomorphogenesis protein 1) - Pisum sativum (Garden pea)nearly identical (1233) loc_os01g52640 12001.m11437 protein ubiquitin-protein ligase COP1, putative…	-0.463	-0.227	-0.103	-0.069	-0.095	0.198	0.203	0.375	0.724
30.11	signalling.light	mloc_77822.1	weakly similar to ( 128) AT5G10720 | Symbols: AHK5, CKI2 | AHK5 (ARABIDOPSIS HISTIDINE KINASE 5); protein histidine kinase | chr5:3386835-3390541 FORWARDmoderately similar to ( 204) loc_os06g44410 12006.m08969 protein AHK5, putative, expressed no original description	-0.121	-0.051	0.472	-1.575	-2.589	-1.162	0.397	0.06	0.606
30.11.1	signalling.light.COP9 signalosome	mloc_38189.2	moderately similar to ( 205) AT5G43310 | Symbols: | COP1-interacting protein-related | chr5:17379735-17385387 REVERSEhighly similar to ( 793) loc_os03g64320 12003.m11293 protein expressed protein no original description	0.616	-0.284	-0.011	1.31	0.054	-0.022	0.696	-1.547	-1.605
31.1	cell.organisation	ak248331.1	weakly similar to ( 177) AT5G59880 | Symbols: ADF3 | ADF3 (ACTIN DEPOLYMERIZING FACTOR 3); actin binding | chr5:24120382-24121628 FORWARDweakly similar to ( 183) ADF3_MAIZE Actin-depolymerizing factor 3 (ADF 3) (ZmABP3) (ZmADF3) - Zea mays (Maize)weakly similar to ( 194) loc_os03g60590 12003.m101135 protein actin-depolymerizing factor 3, putative, expressed no original description	0.189	0.088	0.363	0.057	0.212	-0.01	-0.347	-0.347	-0.358
31.1	cell.organisation	ak357118	moderately similar to ( 231) AT5G09820 | Symbols: | plastid-lipid associated protein PAP / fibrillin family protein | chr5:3056090-3057380 REVERSEvery weakly similar to (80.9) PAP2_ORYSA Probable plastid-lipid-associated protein 2, chloroplast precursor (Fibrillin-like protein 2) - Oryza sativa (Rice)moderately similar to ( 347) loc_os04g34460 12004.m08540 protein structural molecule, putative, e…	-0.419	-0.77	-1.815	0.381	0.005	-0.83	0.168	0.053	0.335
31.1	cell.organisation	ak361857	moderately similar to ( 217) AT5G59890 | Symbols: ADF4, ATADF4 | ADF4 (ACTIN DEPOLYMERIZING FACTOR 4); actin binding | chr5:24123107-24123596 FORWARDmoderately similar to ( 223) ADF1_PETHY Actin-depolymerizing factor 1 (ADF 1) - Petunia hybrida (Petunia)moderately similar to ( 243) loc_os05g02250 12005.m64199 protein expressed protein no original description	0.004	0.454	0.317	-0.11	0.366	0.464	-0.686	-0.466	-0.145
31.1	cell.organisation	ak363555	weakly similar to ( 192) AT2G37080 | Symbols: | myosin heavy chain-related | chr2:15581565-15584057 REVERSEhighly similar to ( 584) loc_os01g61760 12001.m97555 protein expressed protein no original description	0.405	0.183	-0.454	1.395	0.318	0.272	-0.171	-1.585	-1.465
31.1	cell.organisation	ak363795	highly similar to ( 716) AT4G38950 | Symbols: | kinesin motor family protein | chr4:18154606-18158461 REVERSEmoderately similar to ( 202) FLA10_CHLRE Kinesin-like protein FLA10 (Protein KHP1) - Chlamydomonas reinhardtiinearly identical (1428) loc_os04g45580 12004.m09511 protein kinesin heavy chain, putative, expressed no original description	0.303	-0.692	-0.735	1.044	-0.132	-0.08	0.959	-0.114	0.321
31.1	cell.organisation	ak365980	weakly similar to ( 157) AT2G02360 | Symbols: AtPP2-B10 | AtPP2-B10 (Phloem protein 2-B10); carbohydrate binding | chr2:619699-620736 REVERSEmoderately similar to ( 235) loc_os02g56840 12002.m10706 protein phloem-specific lectin, putative, expressed no original description	0.695	0.36	0.455	0.092	0.017	-0.028	-0.636	-1.153	-1.454
31.1	cell.organisation	ak366791	moderately similar to ( 281) AT5G66055 | Symbols: EMB2036, AKRP | AKRP (ANKYRIN REPEAT PROTEIN); protein binding | chr5:26417805-26419234 REVERSEmoderately similar to ( 466) loc_os03g04300 12003.m35003 protein ankyrin repeat protein, chloroplast precursor, putative, expressed no original description	-0.685	-0.371	-0.248	0.117	-0.874	0.108	1.09	0.384	0.761
31.1	cell.organisation	ak367524	moderately similar to ( 307) AT4G22240 | Symbols: | plastid-lipid associated protein PAP, putative | chr4:11766090-11767227 REVERSEmoderately similar to ( 399) PAP2_ORYSA Probable plastid-lipid-associated protein 2, chloroplast precursor (Fibrillin-like protein 2) - Oryza sativa (Rice)moderately similar to ( 399) loc_os09g04790 12009.m03848 protein plastid-lipid-associated protein 2, chloroplast …	0.174	0.632	1.065	-0.443	0.728	1.038	-2.047	-0.974	-0.364
31.1	cell.organisation	ak368089	moderately similar to ( 261) AT5G40160 | Symbols: EMB506 | EMB506 (embryo defective 506); protein binding | chr5:16062726-16064301 REVERSEmoderately similar to ( 318) loc_os06g13000 12006.m06016 protein ankyrin repeat protein, chloroplast precursor, putative, expressed no original description	-0.077	-0.39	-0.177	0.659	-0.229	-0.19	1.483	0.426	0.61
31.1	cell.organisation	ak372438	moderately similar to ( 291) AT5G62700 | Symbols: TUB3 | TUB3; GTP binding / GTPase/ structural molecule | chr5:25184501-25186426 FORWARDmoderately similar to ( 293) TBB3_WHEAT Tubulin beta-3 chain (Beta-3 tubulin) - Triticum aestivum (Wheat)moderately similar to ( 291) loc_os03g01530 12003.m05700 protein tubulin beta-2 chain, putative, expressed no original description	-0.125	-0.627	-0.403	0.29	-0.261	-0.172	1.069	0.215	0.306
31.1	cell.organisation	mloc_10417.6	moderately similar to ( 218) AT3G04710 | Symbols: | ankyrin repeat family protein | chr3:1278229-1280942 FORWARDmoderately similar to ( 385) loc_os02g29130 12002.m33685 protein ankyrin-3, putative, expressed no original description	-0.131	-0.097	-0.215	-0.166	-0.293	-0.104	0.57	0.757	0.965
31.1	cell.organisation	mloc_20033.1	weakly similar to ( 199) AT2G19770 | Symbols: PRF5 | PRF5 (PROFILIN5); actin binding / actin monomer binding | chr2:8519885-8521119 REVERSEmoderately similar to ( 216) PROFA_ORYSA Profilin-A - Oryza sativa (Rice)moderately similar to ( 216) loc_os10g17680 12010.m04853 protein profilin A, putative, expressed no original description	-0.566	0.436	-0.153	0.373	0.913	0.141	-4.677	-4.152	-1.991
31.1	cell.organisation	mloc_26181.1	very weakly similar to (95.1) AT3G47690 | Symbols: ATEB1A, EB1A, ATEB1H2 | ATEB1A; microtubule binding | chr3:17581353-17583346 FORWARDweakly similar to ( 102) loc_os04g54940 12004.m10386 protein ATEB1A, putative, expressed no original description	-0.08	-1.062	-1.258	0.595	-1.104	-0.663	1.572	0.458	0.599
31.1	cell.organisation	mloc_49625.2	moderately similar to ( 374) AT1G80260 | Symbols: emb1427 | emb1427 (embryo defective 1427); tubulin binding | chr1:30175924-30180511 FORWARDhighly similar to ( 820) loc_os02g32340 12002.m08327 protein transferase, transferring glycosyl groups, putative, expressed no original description	-0.226	-0.686	-0.516	0.416	-0.422	-0.022	0.894	0.171	0.504
31.1	cell.organisation	mloc_52339.1	very weakly similar to (99.0) AT3G47690 | Symbols: ATEB1A, EB1A, ATEB1H2 | ATEB1A; microtubule binding | chr3:17581353-17583346 FORWARDweakly similar to ( 107) loc_os04g54940 12004.m10386 protein ATEB1A, putative, expressed no original description	-0.874	-1.479	-1.992	1.115	-1.121	-0.616	2.19	1.619	1.469
31.1	cell.organisation	mloc_54161.7	highly similar to ( 694) AT1G12430 | Symbols: PAK, ARK3 | ARK3 (ARMADILLO REPEAT KINESIN 3); ATP binding / binding / microtubule motor | chr1:4234122-4238552 REVERSEmoderately similar to ( 207) K125_TOBAC 125 kDa kinesin-related protein - Nicotiana tabacum (Common tobacco)nearly identical (1185) loc_os03g05820 12003.m06104 protein PAK, putative, expressed no original description	-0.474	-1.103	-0.426	0.595	-0.692	-0.639	1.711	1.028	1.14
31.1	cell.organisation	mloc_54932.1	moderately similar to ( 232) AT2G38750 | Symbols: ANNAT4 | ANNAT4 (ANNEXIN ARABIDOPSIS 4); calcium ion binding / calcium-dependent phospholipid binding | chr2:16196582-16198431 REVERSEweakly similar to ( 135) ANX4_FRAAN Annexin-like protein RJ4 - Fragaria ananassa (Strawberry)highly similar to ( 503) loc_os05g31750 12005.m07409 protein annexin-like protein RJ4, putative, expressed no original des…	2.555	-0.049	-0.443	2.074	-0.007	-0.445	1.307	-1.238	-1.213
31.1	cell.organisation	mloc_64183.2	highly similar to ( 740) AT3G12360 | Symbols: ITN1 | ITN1 (INCREASED TOLERANCE TO NACL); protein binding | chr3:3934146-3936495 FORWARDnearly identical (1053) loc_os03g17240 12003.m07154 protein protein binding protein, putative, expressed no original description	0.139	0.177	0.445	-0.001	0.09	0.156	-0.402	-0.374	-0.358
[truncated: 832 more rows]

## Sheet: Leaf position
				Relative transcript abundance (log2)
MapMan Bin Code	MapMan Bin Name	Primary Accession	Description	WT base	WT mid	WT tip	W1-1 base	W1-1 mid	W1-1 tip	W1-7 base	W1-7 mid	W1-7 tip
[truncated: 2,240 more rows]

## Sheet: Interaction
				Relative transcript abundance (log2)
[truncated: 24 more rows]
