# Supplementary material for: WHIRLY1 functions in the nucleus to regulate barley leaf development and associated metabolite profiles
Source: Biochem J. 2022 Mar 4;479(5):641–59. doi: 10.1042/BCJ20210810 (PMC9022988; doi:10.1042/BCJ20210810)
Supplement: Supplementary Table S4 [file BCJ-479-641-s5.pdf]

## Sheet: Sheet1
				Relative transcript abundance (log2)
MapMan Bin Code	MapMan Bin Name	Primary Accession	Descripton	WT base	WT mid	WT tip	W1-1base	W1-1 mid	W1-1 tip	W1-7 base	W1-7 mid	W1-7 tip
10.7	cell wall.modification	ak361522	weakly similar to ( 162) AT1G11545 | Symbols: | xyloglucan:xyloglucosyl transferase, putative / xyloglucan endotransglycosylase, putative / endo-xyloglucan transferase, putative | chr1:3878689-3880286 REVERSEweakly similar to ( 124) XTH_TOBAC Probable xyloglucan endotransglucosylase/hydrolase protein precursor (EC 2.4.1.207) - Nicotiana tabacum (Common tobacco)moderately similar to ( 223) loc_os0…	2.002	-0.023	-0.216	2.108	-0.03	-0.077	1.271	-0.106	-0.081
10.7	cell wall.modification	mloc_61972.1	moderately similar to ( 380) AT2G36870 | Symbols: | xyloglucan:xyloglucosyl transferase, putative / xyloglucan endotransglycosylase, putative / endo-xyloglucan transferase, putative | chr2:15472869-15474630 REVERSEmoderately similar to ( 215) XTH_TOBAC Probable xyloglucan endotransglucosylase/hydrolase protein precursor (EC 2.4.1.207) - Nicotiana tabacum (Common tobacco)highly similar to ( 526) l…	3.636	-0.538	-0.959	2.71	-0.252	-0.616	2.074	-0.262	-0.146
10.7	cell wall.modification	ak356936	moderately similar to ( 359) AT1G20190 | Symbols: ATEXPA11, EXP11, ATEXP11, ATHEXP ALPHA 1.14 | ATEXPA11 (ARABIDOPSIS THALIANA EXPANSIN 11) | chr1:6998762-6999710 REVERSEmoderately similar to ( 412) EXPA1_ORYSA Expansin-A1 precursor (OsEXPA1) (Alpha-expansin-1) (OsEXP1) (OsaEXPa1.16) (RiExA) - Oryza sativa (Rice)moderately similar to ( 412) loc_os04g15840 12004.m06765 protein alpha-expansin 1 pre…	4.588	-0.038	-0.261	3.649	-0.133	0.078	3.08	-0.204	0.05
10.8.2	cell wall.pectin*esterases.acetyl esterase	mloc_55102.5	moderately similar to ( 399) AT3G09410 | Symbols: | pectinacetylesterase family protein | chr3:2898243-2900984 REVERSEhighly similar to ( 525) loc_os01g66850 12001.m43520 protein carboxylic ester hydrolase, putative, expressed no original description	2.082	0.099	-0.295	1.688	-0.083	-0.047	1.104	-0.154	-0.051
27.3.11	RNA.regulation of transcription.C2H2 zinc finger family	ak376150	moderately similar to ( 261) AT2G01940 | Symbols: SGR5, ATIDD15 | nucleic acid binding / transcription factor/ zinc ion binding | chr2:432652-434917 FORWARDmoderately similar to ( 362) loc_os03g13400 12003.m06785 protein zinc finger, C2H2 type family protein, expressed no original description	5.057	0.238	-0.155	5.662	0.12	-0.077	5.642	0.058	-0.081
16.7	secondary metabolism.wax	ak370579	highly similar to ( 516) AT1G02205 | Symbols: CER1 | CER1 (ECERIFERUM 1); octadecanal decarbonylase | chr1:418818-422154 FORWARDhighly similar to ( 663) loc_os02g40784 12002.m34021 protein CER1, putative, expressed no original description	4.358	0.007	-0.212	5.064	-0.035	-0.077	4.844	-0.184	-0.081
11.1.10	lipid metabolism.FA synthesis and FA elongation.beta ketoacyl CoA synthase	mloc_67622.1	moderately similar to ( 410) AT1G68530 | Symbols: CUT1, POP1, CER6, G2, KCS6 | KCS6 (3-KETOACYL-COA SYNTHASE 6); catalytic/ transferase, transferring acyl groups other than amino-acyl groups | chr1:25713600-25714733 REVERSEmoderately similar to ( 493) loc_os06g15170 12006.m06231 protein 3-ketoacyl-CoA synthase, putative, expressed no original description	5.721	0.276	-0.213	6.545	-0.111	0.112	6.301	-0.158	-0.081
16.7	secondary metabolism.wax	mloc_54056.1	moderately similar to ( 466) AT1G02205 | Symbols: CER1 | CER1 (ECERIFERUM 1); octadecanal decarbonylase | chr1:418818-422154 FORWARDhighly similar to ( 681) loc_os02g40784 12002.m34021 protein CER1, putative, expressed no original description	5.361	0.031	-0.285	6.047	-0.139	0.118	5.879	0.202	-0.107
27.3.9	RNA.regulation of transcription.C2C2(Zn) GATA transcription factor family	ak365841	weakly similar to ( 150) AT2G45050 | Symbols: | zinc finger (GATA type) family protein | chr2:18582958-18583845 FORWARDweakly similar to ( 118) GSTF3_MAIZE Glutathione S-transferase III (EC 2.5.1.18) (GST-III) (GST class-phi) - Zea mays (Maize)weakly similar to ( 130) loc_os01g70770 12001.m13122 protein glutathione S-transferase III, putative, expressed no original description	4.338	0.007	-0.268	4.731	0.178	-0.047	4.114	-0.149	-0.051
10.7	cell wall.modification	mloc_43237.1	moderately similar to ( 213) AT1G65680 | Symbols: ATEXPB2, EXPB2, ATHEXP BETA 1.4 | ATEXPB2 (ARABIDOPSIS THALIANA EXPANSIN B2) | chr1:24427266-24428399 FORWARDmoderately similar to ( 382) EXPB2_ORYSA Expansin-B2 precursor (OsEXPB2) (Beta-expansin-2) (OsaEXPb1.9) - Oryza sativa (Rice)moderately similar to ( 382) loc_os10g40710 12010.m06839 protein beta-expansin 1a precursor, putative, expressed no…	3.561	-0.416	-0.292	3.203	-0.081	0.411	2.932	-0.561	-0.668
27.3.25	RNA.regulation of transcription.MYB domain transcription factor family	ak361986	moderately similar to ( 279) AT4G38620 | Symbols: ATMYB4, MYB4 | MYB4; DNA binding / transcription factor | chr4:18053866-18054876 FORWARDhighly similar to ( 514) MYB1_HORVU Myb-related protein Hv1 - Hordeum vulgare (Barley)moderately similar to ( 399) loc_os09g36730 12009.m06622 protein myb-related protein Hv1, putative, expressed no original description	0.843	-0.259	-0.486	0.687	-0.258	-0.215	0.798	-0.137	-0.077
10.7	cell wall.modification	ak361278	moderately similar to ( 246) AT5G57550 | Symbols: XTR3 | XTR3 (XYLOGLUCAN ENDOTRANSGLYCOSYLASE 3); hydrolase, acting on glycosyl bonds / xyloglucan:xyloglucosyl transferase | chr5:23305055-23306384 REVERSEmoderately similar to ( 357) XTH8_ORYSA Xyloglucan endotransglycosylase/hydrolase protein 8 precursor (EC 2.4.1.207) (End-xyloglucan transferase) (OsXTH8) (OsXRT5) - Oryza sativa (Rice)moderatel…	2.749	0.045	-0.318	2.701	-0.118	0.219	3.027	-0.148	0.627
10.7	cell wall.modification	mloc_73204.3	moderately similar to ( 338) AT1G69530 | Symbols: ATEXPA1, EXP1, AT-EXP1, ATEXP1, ATHEXP ALPHA 1.2 | ATEXPA1 (ARABIDOPSIS THALIANA EXPANSIN A1) | chr1:26142034-26143200 FORWARDmoderately similar to ( 403) EXPA2_ORYSA Expansin-A2 precursor (OsEXPA2) (Alpha-expansin-2) (OsEXP2) (OsaEXPa1.23) (RiExB) (RiExC) - Oryza sativa (Rice)moderately similar to ( 403) loc_os01g60770 12001.m12205 protein alpha-…	2.124	-1.111	-2.105	2.29	0.219	-0.902	2.211	0.016	-1.241
27.3.22	RNA.regulation of transcription.HB,Homeobox transcription factor family	mloc_58644.1	nearly identical (1155) AT2G34710 | Symbols: PHB, ATHB14, ATHB-14, PHB-1D | PHB (PHABULOSA); DNA binding / transcription factor | chr2:14639548-14643993 REVERSEnearly identical (1456) loc_os12g41860 12012.m07967 protein class III HD-Zip protein 4, putative, expressed no original description	0.764	-0.153	-0.57	1.056	0.084	-0.082	0.755	-0.012	-0.281
11.1.10	lipid metabolism.FA synthesis and FA elongation.beta ketoacyl CoA synthase	ak252678.1	highly similar to ( 653) AT5G43760 | Symbols: KCS20 | KCS20 (3-KETOACYL-COA SYNTHASE 20); fatty acid elongase | chr5:17585903-17588486 FORWARDhighly similar to ( 726) loc_os11g37900 12011.m07636 protein fatty acid elongase, putative, expressed no original description	0.867	-0.272	-0.439	1.076	0.075	-0.322	0.669	-0.131	-0.176
10.7	cell wall.modification	ak248822.1	moderately similar to ( 340) AT1G69530 | Symbols: ATEXPA1, EXP1, AT-EXP1, ATEXP1, ATHEXP ALPHA 1.2 | ATEXPA1 (ARABIDOPSIS THALIANA EXPANSIN A1) | chr1:26142034-26143200 FORWARDmoderately similar to ( 404) EXPA2_ORYSA Expansin-A2 precursor (OsEXPA2) (Alpha-expansin-2) (OsEXP2) (OsaEXPa1.23) (RiExB) (RiExC) - Oryza sativa (Rice)moderately similar to ( 404) loc_os01g60770 12001.m12205 protein alpha-…	3.738	-0.682	-1.141	3.597	1.168	-0.518	3.373	-0.255	-0.022
27.3.6	RNA.regulation of transcription.bHLH,Basic Helix-Loop-Helix family	mloc_55768.1	weakly similar to ( 187) AT5G65640 | Symbols: bHLH093 | bHLH093 (beta HLH protein 93); DNA binding / transcription factor | chr5:26237137-26238635 FORWARDmoderately similar to ( 357) loc_os03g04310 12003.m101180 protein DNA binding protein, putative, expressed no original description	3.245	0.107	-1.643	3.531	0.322	-1.016	2.95	-1.448	-1.374
10.8.1	cell wall.pectin*esterases.PME	mloc_54267.1	highly similar to ( 504) AT3G14310 | Symbols: ATPME3 | ATPME3; pectinesterase | chr3:4772214-4775095 REVERSEhighly similar to ( 521) PME1_CITSI Pectinesterase-1 precursor (EC 3.1.1.11) (Pectin methylesterase) (PE) - Citrus sinensis (Sweet orange)highly similar to ( 689) loc_os01g21034 12001.m42984 protein pectinesterase-2 precursor, putative, expressed no original description	4.637	-0.361	-1.574	5.438	0.736	-1.365	5.083	-0.429	-1.258
11.1.10	lipid metabolism.FA synthesis and FA elongation.beta ketoacyl CoA synthase	mloc_45058.1	moderately similar to ( 434) AT1G68530 | Symbols: CUT1, POP1, CER6, G2, KCS6 | KCS6 (3-KETOACYL-COA SYNTHASE 6); catalytic/ transferase, transferring acyl groups other than amino-acyl groups | chr1:25713600-25714733 REVERSEhighly similar to ( 675) loc_os01g34560 12001.m09761 protein 3-ketoacyl-CoA synthase, putative, expressed no original description	3.268	-0.199	-0.746	3.419	0.457	-0.268	3.25	-0.677	-1.166
30.1	signalling.in sugar and nutrient physiology	mloc_53132.1	moderately similar to ( 302) AT4G08950 | Symbols: EXO | EXO (EXORDIUM) | chr4:5740378-5741322 FORWARDmoderately similar to ( 434) loc_os06g11660 12006.m32018 protein phi-1-like phosphate-induced protein, putative, expressed no original description	4.56	-0.064	-1.926	4.371	-0.035	-1.86	4.448	-0.226	-2.432
27.3.29	RNA.regulation of transcription.TCP transcription factor family	ak364135	weakly similar to ( 166) AT3G47620 | Symbols: AtTCP14 | AtTCP14 (TEOSINTE BRANCHED1, CYCLOIDEA and PCF (TCP) 14); transcription factor | chr3:17559004-17560473 FORWARDmoderately similar to ( 403) loc_os02g51280 12002.m10162 protein TCP-domain protein, putative, expressed no original description	1.831	-0.19	-0.517	1.898	-0.071	-1.026	1.517	-0.225	-1.453
10.7	cell wall.modification	mloc_36439.1	weakly similar to ( 102) AT1G65680 | Symbols: ATEXPB2, EXPB2, ATHEXP BETA 1.4 | ATEXPB2 (ARABIDOPSIS THALIANA EXPANSIN B2) | chr1:24427266-24428399 FORWARDmoderately similar to ( 208) EXPB3_ORYSA Expansin-B3 precursor (OsEXPB3) (Beta-expansin-3) (OsaEXPb1.10) - Oryza sativa (Rice)moderately similar to ( 208) loc_os10g40720 12010.m06840 protein beta-expansin 1a precursor, putative, expressed no or…	0.908	-0.934	-0.896	1.067	0.008	-0.519	0.951	0.097	-0.065
10.2.2	cell wall.cellulose synthesis.COBRA	mloc_7722.1	highly similar to ( 659) AT5G15630 | Symbols: COBL4, IRX6 | IRX6 | chr5:5084842-5086545 FORWARDhighly similar to ( 783) COBL5_ORYSA COBRA-like 5 protein precursor (Protein BRITTLE CULM1) - Oryza sativa (Rice)highly similar to ( 783) loc_os03g30250 12003.m08287 protein phytochelatin synthetase-like conserved region family protein, expressed no original description	1.969	0.127	-1.146	2.232	0.495	-1.867	1.409	-1.215	-1.826
10.2.1	cell wall.cellulose synthesis.cellulose synthase	mloc_68431.4	nearly identical (1637) AT5G17420 | Symbols: IRX3, CESA7, ATCESA7, MUR10 | IRX3 (IRREGULAR XYLEM 3); cellulose synthase | chr5:5736859-5741407 REVERSEnearly identical (1858) loc_os09g25490 12009.m05701 protein CESA9 - cellulose synthase, expressed no original description	1.9	0.125	-1.149	2.384	0.513	-1.268	1.64	-0.998	-2.192
10.2.1	cell wall.cellulose synthesis.cellulose synthase	mloc_66568.3	highly similar to ( 828) AT5G44030 | Symbols: CESA4, IRX5, NWS2 | CESA4 (CELLULOSE SYNTHASE A4); cellulose synthase/ transferase, transferring glycosyl groups | chr5:17714713-17719564 FORWARDhighly similar to ( 988) loc_os10g32980 12010.m06134 protein CESA7 - cellulose synthase, expressed no original description	1.474	0.019	-1.243	2.025	0.359	-1.421	1.324	-1.329	-2.266
10.2.2	cell wall.cellulose synthesis.COBRA	ak370617	highly similar to ( 677) AT5G15630 | Symbols: COBL4, IRX6 | IRX6 | chr5:5084842-5086545 FORWARDhighly similar to ( 799) COBL5_ORYSA COBRA-like 5 protein precursor (Protein BRITTLE CULM1) - Oryza sativa (Rice)highly similar to ( 799) loc_os03g30250 12003.m08287 protein phytochelatin synthetase-like conserved region family protein, expressed no original description	1.438	0.006	-1.036	1.681	0.26	-1.443	1.002	-1.168	-2.265
30.2.25	signalling.receptor kinases.wall associated kinase	ak364262	moderately similar to ( 318) AT1G21270 | Symbols: WAK2 | WAK2; ATP binding / calcium ion binding / protein kinase/ protein serine/threonine kinase | chr1:7444997-7447345 FORWARDweakly similar to ( 167) NORK_MEDTR Nodulation receptor kinase precursor (EC 2.7.11.1) (Does not make infections protein 2) (Symbiosis receptor-like kinase) (MtSYMRK) - Medicago truncatula (Barrel medic)highly similar to (…	0.839	0.12	-0.679	1.201	0.178	-0.524	0.747	-0.724	-1.052
30.5	signalling.G-proteins	ak359559	moderately similar to ( 340) AT5G62880 | Symbols: ARAC10, ATRAC10, ATROP11 | ARAC10; GTP binding | chr5:25237236-25238939 FORWARDmoderately similar to ( 379) RAC4_ORYSA Rac-like GTP-binding protein 4 (OsRac4) (GTPase protein ROP4) - Oryza sativa (Rice)moderately similar to ( 379) loc_os06g12790 12006.m32028 protein rac-like GTP-binding protein 4, putative, expressed no original description	1.827	0.026	-1.275	2.4	0.765	-1.487	1.939	-0.741	-1.141
27.3.20	RNA.regulation of transcription.G2-like transcription factor family, GARP	mloc_69397.2	moderately similar to ( 259) AT1G79430 | Symbols: APL, WDY | APL (ALTERED PHLOEM DEVELOPMENT); transcription factor/ transcription regulator | chr1:29877521-29879135 REVERSEmoderately similar to ( 363) loc_os02g07770 12002.m06123 protein APL, putative no original description	0.66	0.014	-0.421	0.73	0.012	-0.356	0.32	-0.63	-0.957
27.3.4	RNA.regulation of transcription.ARF, Auxin Response Factor family	mloc_73144.4	highly similar to ( 603) AT1G19220 | Symbols: ARF19, IAA22, ARF11 | ARF19 (AUXIN RESPONSE FACTOR 19); DNA binding / transcription factor | chr1:6628395-6632779 REVERSEhighly similar to ( 748) loc_os06g48950 12006.m09421 protein auxin response factor 19, putative, expressed no original description	1.907	-0.015	-0.327	2.256	0.154	-0.328	1.566	-1.371	-2.311
27.3.4	RNA.regulation of transcription.ARF, Auxin Response Factor family	ak364144	highly similar to ( 505) AT4G30080 | Symbols: ARF16 | ARF16 (AUXIN RESPONSE FACTOR 16); miRNA binding / transcription factor | chr4:14703369-14705564 REVERSEhighly similar to ( 803) loc_os04g43910 12004.m09350 protein auxin response factor 16, putative, expressed no original description	0.602	-0.177	-0.235	1.051	-0.068	0.003	0.7	-0.782	-0.523
29.5.11.4.2	protein.degradation.ubiquitin.E3.RING	mloc_56129.2	moderately similar to ( 203) AT3G63530 | Symbols: BB, BB2 | BB (BIG BROTHER); protein binding / ubiquitin-protein ligase/ zinc ion binding | chr3:23456407-23457787 REVERSEmoderately similar to ( 399) loc_os03g07790 12003.m06291 protein protein binding protein, putative, expressed no original description	0.095	-0.52	0.316	0.238	-0.539	0.028	0.291	-0.518	-0.193
27.3.11	RNA.regulation of transcription.C2H2 zinc finger family	ak373121	weakly similar to ( 137) AT3G02790 | Symbols: | zinc finger (C2H2 type) family protein | chr3:604926-605243 FORWARDweakly similar to ( 182) loc_os06g49490 12006.m09473 protein expressed protein no original description	-0.314	0.124	0.336	-0.587	0.151	0.345	-0.811	-0.157	0.006
29.5.11.4.2	protein.degradation.ubiquitin.E3.RING	mloc_57630.1	weakly similar to ( 116) AT3G12920 | Symbols: | protein binding / zinc ion binding | chr3:4122127-4123323 REVERSEmoderately similar to ( 298) loc_os04g33030 12004.m08399 protein inhibitor of apoptosis-like protein, putative, expressed no original description	-0.262	0.223	0.655	-0.785	-0.051	0.458	-0.554	-0.073	0.029
33.99	development.unspecified	mloc_53744.1	moderately similar to ( 259) AT1G56010 | Symbols: NAC1, ANAC022 | NAC1; transcription factor | chr1:20946852-20949144 REVERSEweakly similar to ( 174) NAC77_ORYSA NAC domain-containing protein 77 (ONAC077) (ONAC300) - Oryza sativa (Rice)moderately similar to ( 447) loc_os06g46270 12006.m09153 protein NAC domain-containing protein 21/22, putative, expressed no original description	-0.491	0.507	1.188	-1.384	0.133	1.177	-1.782	-1.437	0.07
33.99	development.unspecified	mloc_64240.2	moderately similar to ( 237) AT1G56010 | Symbols: NAC1, ANAC022 | NAC1; transcription factor | chr1:20946852-20949144 REVERSEweakly similar to ( 174) NAC77_ORYSA NAC domain-containing protein 77 (ONAC077) (ONAC300) - Oryza sativa (Rice)moderately similar to ( 394) loc_os12g41680 12012.m07949 protein NAC domain-containing protein 21/22, putative, expressed no original description	-0.644	-0.046	0.453	-0.476	0.116	0.655	-0.419	0.075	0.535
27.3.1	RNA.regulation of transcription.ABI3/VP1-related B3-domain-containing transcription factor family	mloc_74058.1	weakly similar to ( 157) AT1G01030 | Symbols: NGA3 | NGA3 (NGATHA3); transcription factor | chr1:11864-12940 REVERSEmoderately similar to ( 263) loc_os10g39190 12010.m06689 protein RAV, putative no original description	-1.37	-0.446	1.285	-1.161	0.056	1.539	-1.062	0.077	1.776
27.3.29	RNA.regulation of transcription.TCP transcription factor family	mloc_14785.1	weakly similar to ( 143) AT5G60970 | Symbols: TCP5 | TCP5 (TEOSINTE BRANCHED1, CYCLOIDEA AND PCF TRANSCRIPTION FACTOR 5); transcription factor | chr5:24535570-24536652 REVERSEmoderately similar to ( 235) loc_os01g55750 12001.m43206 protein TCP family transcription factor containing protein, expressed no original description	-1.466	0.133	2.159	-1.336	0.218	2.199	-1.317	-0.369	1.441
29.5.11.4.3.2	protein.degradation.ubiquitin.E3.SCF.FBOX	ak374126	highly similar to ( 568) loc_os01g41260 12001.m10393 protein ribosomal RNA apurinic site specific lyase, putative no original description	-0.147	0.163	0.875	-0.171	-0.079	0.551	-0.193	-0.242	0.39
29.5.1	protein.degradation.subtilases	ak370424	highly similar to ( 801) AT2G04160 | Symbols: AIR3 | AIR3; serine-type endopeptidase | chr2:1401450-1407694 REVERSEnearly identical (1008) loc_os02g10520 12002.m06350 protein subtilisin-like protease precursor, putative, expressed no original description	-0.294	0.248	0.827	-0.296	0.012	0.544	-0.327	-0.28	0.329
29.5.3	protein.degradation.cysteine protease	mloc_47161.1	moderately similar to ( 230) AT5G45890 | Symbols: SAG12 | SAG12 (SENESCENCE-ASSOCIATED GENE 12); cysteine-type peptidase | chr5:18613300-18614759 FORWARDmoderately similar to ( 212) CYSEP_PHAVU Vignain precursor (EC 3.4.22.-) (Bean endopeptidase) (Cysteine proteinase EP-C1) - Phaseolus vulgaris (Kidney bean) (French bean)moderately similar to ( 253) loc_os09g38920 12009.m06832 protein thiol prote…	-0.828	-0.148	0.542	-0.627	-0.195	0.24	0.017	0.259	1.014
27.3.9	RNA.regulation of transcription.C2C2(Zn) GATA transcription factor family	mloc_70809.1	very weakly similar to (89.0) AT5G56860 | Symbols: GNC | GNC (GATA, nitrate-inducible, carbon metabolism-involved); transcription factor | chr5:22989630-22991351 REVERSEmoderately similar to ( 370) loc_os02g12790 12002.m06526 protein GATA transcription factor 20, putative, expressed no original description	-1.478	-0.34	1.119	-1.872	-0.466	0.75	0.113	-0.421	0.14
