# Supplementary material for: WHIRLY1 functions in the nucleus to regulate barley leaf development and associated metabolite profiles
Source: Biochem J. 2022 Mar 4;479(5):641–59. doi: 10.1042/BCJ20210810 (PMC9022988; doi:10.1042/BCJ20210810)
Supplement: Supplementary Table S5 [file BCJ-479-641-s6.pdf]

## Sheet: Sheet1
				Relative abundance (log2)
MapMan Bin Code	MapMan Bin Name	Primary Accession	Description	WT	W1-1	W1-7
1.1.1.1	PS.lightreaction.photosystem II.LHC-II	mloc_56051.1	moderately similar to ( 448) AT2G34420 | Symbols: LHB1B2, LHCB1.5 | LHB1B2; chlorophyll binding | chr2:14522716-14523513 REVERSEmoderately similar to ( 489) CB21_WHEAT Chlorophyll a-b binding protein, chloroplast precursor (LHCII type I CAB) (LHCP) - Triticum aestivum (Wheat)moderately similar to ( 479) loc_os01g52240 12001.m11398 protein chlorophyll a-b binding protein 2, chloroplast precursor, …	-0.174	0.388	-1.803
1.1.1.1	PS.lightreaction.photosystem II.LHC-II	mloc_56052.1	moderately similar to ( 467) AT2G34420 | Symbols: LHB1B2, LHCB1.5 | LHB1B2; chlorophyll binding | chr2:14522716-14523513 REVERSEhighly similar to ( 503) CB21_WHEAT Chlorophyll a-b binding protein, chloroplast precursor (LHCII type I CAB) (LHCP) - Triticum aestivum (Wheat)moderately similar to ( 494) loc_os01g41710 12001.m42672 protein chlorophyll a-b binding protein 2, chloroplast precursor, puta…	-0.165	0.848	-2.861
1.1.1.2	PS.lightreaction.photosystem II.PSII polypeptide subunits	mloc_77860.1	moderately similar to ( 327) AT5G11450 | Symbols: | oxygen-evolving complex-related | chr5:3654475-3656357 FORWARDmoderately similar to ( 390) loc_os01g43070 12001.m42679 protein expressed protein no original description	-0.386	-0.021	0.592
1.1.2.2	PS.lightreaction.photosystem I.PSI polypeptide subunits	mloc_20568.1	very weakly similar to (85.9) ATCG00350 | Symbols: PSAA | Encodes psaA protein comprising the reaction center for photosystem I along with psaB protein; hydrophobic protein encoded by the chloroplast genome. | chrC:39605-41857 REVERSEvery weakly similar to (85.9) PSAA_WHEAT Photosystem I P700 chlorophyll a apoprotein A1 (PsaA) (PSI-A) - Triticum aestivum (Wheat)very weakly similar to (84.7) loc_o…	-0.999	0.161	-0.001
1.1.3.4	PS.lightreaction.cytochrome b6/f.apocytochrome f (CYF)	mloc_34111.1	highly similar to ( 570) ATCG00540 | Symbols: PETA | Encodes cytochrome f apoprotein; involved in photosynthetic electron transport chain; encoded by the chloroplast genome and is transcriptionally repressed by a nuclear gene HCF2. | chrC:61657-62619 FORWARDhighly similar to ( 634) CYF_WHEAT Apocytochrome f precursor - Triticum aestivum (Wheat)highly similar to ( 624) loc_osp1g00480 11562.m00039 …	-0.837	-0.096	0.467
1.1.5.2	PS.lightreaction.other electron carrier (ox/red).ferredoxin	mloc_38675.1	weakly similar to ( 148) AT4G14890 | Symbols: | ferredoxin family protein | chr4:8520887-8521351 FORWARDvery weakly similar to (85.5) FER2_RAPSA Ferredoxin, root R-B2 - Raphanus sativus (Radish)weakly similar to ( 188) loc_os03g45710 12003.m09594 protein ferredoxin, chloroplast precursor, putative, expressed no original description	-1.349	-0.137	1.471
1.1.6	PS.lightreaction.NADH DH	ak369747	moderately similar to ( 363) AT4G37920 | Symbols: | unknown protein | chr4:17828538-17830317 REVERSEmoderately similar to ( 493) loc_os01g20110 12001.m42980 protein expressed protein no original description	-0.484	-0.013	0.653
1.1.6	PS.lightreaction.NADH DH	mloc_12189.1	weakly similar to ( 128) ATCG00420 | Symbols: NDHJ | Encodes NADH dehydrogenase subunit J. Its transcription is increased upon sulfur depletion. | chrC:48677-49153 REVERSEweakly similar to ( 175) NDHJ_WHEAT NAD(P)H-quinone oxidoreductase chain J, chloroplast (EC 1.6.5.-) (NAD(P)H dehydrogenase, chain J) (NADH-plastoquinone oxidoreductase subunit J) - Triticum aestivum (Wheat)weakly similar to ( 1…	-0.284	0.047	0.658
1.1.6	PS.lightreaction.NADH DH	mloc_24854.1	moderately similar to ( 360) ATCG01050 | Symbols: NDHD | Represents a plastid-encoded subunit of a NAD(P)H dehydrogenase complex. Its mRNA is edited at four positions. Translation data is not available for this gene. | chrC:115665-117185 REVERSEmoderately similar to ( 447) NU4C_WHEAT NAD(P)H-quinone oxidoreductase chain 4, chloroplast (EC 1.6.5.-) (NAD(P)H dehydrogenase, chain 4) (NADH-plastoquin…	-0.867	-0.146	0.872
1.1.6	PS.lightreaction.NADH DH	mloc_8945.1	weakly similar to ( 142) ATCG00420 | Symbols: NDHJ | Encodes NADH dehydrogenase subunit J. Its transcription is increased upon sulfur depletion. | chrC:48677-49153 REVERSEweakly similar to ( 165) NDHJ_WHEAT NAD(P)H-quinone oxidoreductase chain J, chloroplast (EC 1.6.5.-) (NAD(P)H dehydrogenase, chain J) (NADH-plastoquinone oxidoreductase subunit J) - Triticum aestivum (Wheat)weakly similar to ( 1…	-0.557	0.116	0.801
1.1.6	PS.lightreaction.NADH DH	mloc_8957.1	very weakly similar to (90.1) ATCG00420 | Symbols: NDHJ | Encodes NADH dehydrogenase subunit J. Its transcription is increased upon sulfur depletion. | chrC:48677-49153 REVERSEvery weakly similar to (98.6) NDHJ_WHEAT NAD(P)H-quinone oxidoreductase chain J, chloroplast (EC 1.6.5.-) (NAD(P)H dehydrogenase, chain J) (NADH-plastoquinone oxidoreductase subunit J) - Triticum aestivum (Wheat)very weakly…	-0.483	0.056	0.807
1.1.40	PS.lightreaction.cyclic electron flow-chlororespiration	mloc_61567.1	weakly similar to ( 162) ATCG01010 | Symbols: NDHF | Chloroplast encoded NADH dehydrogenase unit. | chrC:110398-112638 REVERSEmoderately similar to ( 341) NU5C_WHEAT NAD(P)H-quinone oxidoreductase chain 5, chloroplast (EC 1.6.5.-) (NAD(P)H dehydrogenase, chain 5) (NADH-plastoquinone oxidoreductase chain 5) - Triticum aestivum (Wheat)moderately similar to ( 270) loc_osp1g00880 11562.m00079 protein…	0.139	0.282	-0.774
1.1.40	PS.lightreaction.cyclic electron flow-chlororespiration	mloc_9149.1	weakly similar to ( 115) ATCG01010 | Symbols: NDHF | Chloroplast encoded NADH dehydrogenase unit. | chrC:110398-112638 REVERSEweakly similar to ( 125) NU5C_WHEAT NAD(P)H-quinone oxidoreductase chain 5, chloroplast (EC 1.6.5.-) (NAD(P)H dehydrogenase, chain 5) (NADH-plastoquinone oxidoreductase chain 5) - Triticum aestivum (Wheat)weakly similar to ( 122) loc_osp1g00880 11562.m00079 protein NADH de…	-0.9	-0.162	0.236
1.1.40	PS.lightreaction.cyclic electron flow-chlororespiration	mloc_9265.1	weakly similar to ( 114) ATCG01110 | Symbols: NDHH | Encodes the 49KDa plastid NAD(P)H dehydrogenase subunit H protein. Its transcription is regulated by an ndhF-specific plastid sigma factor, SIG4. | chrC:122011-123192 REVERSEweakly similar to ( 120) NDHH_WHEAT NAD(P)H-quinone oxidoreductase chain H, chloroplast (EC 1.6.5.-) (NAD(P)H dehydrogenase, chain H) (NADH-plastoquinone oxidoreductase 49 …	-1.174	-0.03	1.306
1.1.40	PS.lightreaction.cyclic electron flow-chlororespiration	mloc_9445.1	very weakly similar to (83.2) ATCG01110 | Symbols: NDHH | Encodes the 49KDa plastid NAD(P)H dehydrogenase subunit H protein. Its transcription is regulated by an ndhF-specific plastid sigma factor, SIG4. | chrC:122011-123192 REVERSEvery weakly similar to (85.5) NDHH_WHEAT NAD(P)H-quinone oxidoreductase chain H, chloroplast (EC 1.6.5.-) (NAD(P)H dehydrogenase, chain H) (NADH-plastoquinone oxidored…	-0.883	-0.178	1.788
1.3.3	PS.calvin cycle.phosphoglycerate kinase	mloc_58099.2	weakly similar to ( 182) loc_os10g30550 12010.m05915 protein phosphoglycerate kinase, chloroplast precursor, putative, expressed no original description	-0.748	0.028	0.922
1.3.13	PS.calvin cycle.rubisco interacting	ak358910	highly similar to ( 528) AT4G20130 | Symbols: PTAC14 | PTAC14 (PLASTID TRANSCRIPTIONALLY ACTIVE14) | chr4:10878914-10881697 FORWARDhighly similar to ( 678) loc_os05g50980 12005.m09165 protein SET domain containing protein, expressed no original description	-0.799	-0.02	0.711
1.3.13	PS.calvin cycle.rubisco interacting	ak358982	highly similar to ( 507) AT1G14030 | Symbols: | ribulose-1,5 bisphosphate carboxylase oxygenase large subunit N-methyltransferase, putative | chr1:4805493-4807440 REVERSEhighly similar to ( 515) RBCMT_TOBAC Ribulose-1,5 bisphosphate carboxylase/oxygenase large subunit N-methyltransferase, chloroplast precursor (EC 2.1.1.127) ([Ribulose-bisphosphate carboxylase]-lysine N-methyltransferase) (RuBisC…	-0.854	-0.007	0.866
2.1.2.2	major CHO metabolism.synthesis.starch.starch synthase	mloc_54759.1	nearly identical (1169) AT1G11720 | Symbols: ATSS3 | ATSS3 (starch synthase 3); starch synthase/ transferase, transferring glycosyl groups | chr1:3952511-3956840 FORWARDnearly identical (1235) SSY3_SOLTU Soluble starch synthase 3, chloroplast precursor (EC 2.4.1.21) (SS III) (Soluble starch synthase III) - Solanum tuberosum (Potato)nearly identical (1757) loc_os04g53310 12004.m10222 protein solub…	-0.114	0.091	-1.075
2.2.1.1	major CHO metabolism.degradation.sucrose.fructokinase	ak249799.1	moderately similar to ( 428) AT1G69200 | Symbols: | kinase | chr1:26016018-26018365 FORWARDweakly similar to ( 140) SCRK_SOLTU Fructokinase (EC 2.7.1.4) - Solanum tuberosum (Potato)highly similar to ( 670) loc_os03g40550 12003.m09133 protein protein kinase, putative, expressed no original description	-1.092	0.08	1.336
2.2.1.1	major CHO metabolism.degradation.sucrose.fructokinase	ak356512	highly similar to ( 533) AT3G54090 | Symbols: | pfkB-type carbohydrate kinase family protein | chr3:20028145-20029835 FORWARDweakly similar to ( 170) SCRK_SOLTU Fructokinase (EC 2.7.1.4) - Solanum tuberosum (Potato)highly similar to ( 794) loc_os01g63220 12001.m43514 protein protein kinase, putative, expressed no original description	-1.485	0.105	2.363
2.2.1.3.2	major CHO metabolism.degradation.sucrose.invertases.cell wall	mloc_59070.7	highly similar to ( 545) AT1G55120 | Symbols: ATFRUCT5 | ATFRUCT5 (BETA-FRUCTOFURANOSIDASE 5); hydrolase, hydrolyzing O-glycosyl compounds / levanase | chr1:20566983-20569165 FORWARDhighly similar to ( 899) INV4_ORYSA Beta-fructofuranosidase, insoluble isoenzyme 4 precursor (EC 3.2.1.26) (Sucrose hydrolase 4) (Invertase 4) (Cell wall beta-fructosidase 4) (OsCIN4) - Oryza sativa (Rice)highly simil…	-1.202	0.875	-0.071
2.2.1.4	major CHO metabolism.degradation.sucrose.hexokinase	mloc_54094.1	highly similar to ( 552) AT4G29130 | Symbols: ATHXK1, GIN2, HXK1 | HXK1 (HEXOKINASE 1); ATP binding / fructokinase/ glucokinase/ hexokinase | chr4:14352338-14354865 REVERSEhighly similar to ( 766) HXK6_ORYSA Hexokinase-6 (EC 2.7.1.1) (Hexokinase-2) - Oryza sativa (Rice)highly similar to ( 766) loc_os01g53930 12001.m43185 protein hexokinase-1, putative, expressed no original description	0.212	0.111	-1.43
2.2.2.1.2	major CHO metabolism.degradation.starch.starch cleavage.beta amylase	ak368826	highly similar to ( 654) AT4G15210 | Symbols: ATBETA-AMY, AT-BETA-AMY, RAM1 | BAM5 (BETA-AMYLASE 5); beta-amylase | chr4:8666852-8669357 REVERSEhighly similar to ( 699) AMYB_WHEAT Beta-amylase (EC 3.2.1.2) (1,4-alpha-D-glucan maltohydrolase) - Triticum aestivum (Wheat)highly similar to ( 902) loc_os07g35880 12007.m07842 protein beta-amylase, putative, expressed no original description	0.203	0.08	-1.288
2.2.2.4	major CHO metabolism.degradation.starch.D enzyme	ak376462	highly similar to ( 694) AT5G64860 | Symbols: DPE1 | DPE1 (DISPROPORTIONATING ENZYME); 4-alpha-glucanotransferase/ catalytic/ cation binding | chr5:25925373-25928788 REVERSEhighly similar to ( 714) DPEP_SOLTU 4-alpha-glucanotransferase, chloroplast precursor (EC 2.4.1.25) (Amylomaltase) (Disproportionating enzyme) (D-enzyme) - Solanum tuberosum (Potato)highly similar to ( 881) loc_os07g43390 1200…	-0.997	-0.027	0.429
2.2.2.4	major CHO metabolism.degradation.starch.D enzyme	mloc_11117.1	weakly similar to ( 153) AT2G04270 | Symbols: RNEE/G | RNEE/G (RNASE E/G-LIKE); endoribonuclease | chr2:1475753-1480014 FORWARDmoderately similar to ( 252) loc_os08g23430 12008.m26488 protein catalytic/ ribonuclease, putative, expressed no original description	-1.085	-0.03	1.512
2.2.2.4	major CHO metabolism.degradation.starch.D enzyme	mloc_37549.1	nearly identical (1318) AT2G40840 | Symbols: DPE2 | DPE2 (DISPROPORTIONATING ENZYME 2); 4-alpha-glucanotransferase/ heteroglycan binding | chr2:17045368-17050779 FORWARDvery weakly similar to ( 100) DPEP_SOLTU 4-alpha-glucanotransferase, chloroplast precursor (EC 2.4.1.25) (Amylomaltase) (Disproportionating enzyme) (D-enzyme) - Solanum tuberosum (Potato)nearly identical (1673) loc_os07g46790 1200…	0.013	0.444	-0.576
2.2.2.4	major CHO metabolism.degradation.starch.D enzyme	mloc_4627.2	very weakly similar to (85.1) AT2G04270 | Symbols: RNEE/G | RNEE/G (RNASE E/G-LIKE); endoribonuclease | chr2:1475753-1480014 FORWARDvery weakly similar to (92.0) loc_os08g23430 12008.m26488 protein catalytic/ ribonuclease, putative, expressed no original description	-1.046	0.055	1.401
2.2.2.9	major CHO metabolism.degradation.starch.limit dextrinase/ pullulanase	mloc_56400.1	weakly similar to ( 119) AT5G04360 | Symbols: ATPU1, ATLDA, PU1 | ATLDA (LIMIT DEXTRINASE); alpha-amylase/ limit dextrinase/ pullulanase | chr5:1221566-1228399 FORWARDweakly similar to ( 168) loc_os04g08270 12004.m06116 protein limit dextrinase, putative, expressed no original description	0.037	0.08	-1.641
3.1.2.2	minor CHO metabolism.raffinose family.raffinose synthases.putative	ak366918	highly similar to ( 993) AT5G40390 | Symbols: SIP1 | SIP1 (seed imbibition 1-like); galactinol-sucrose galactosyltransferase/ hydrolase, hydrolyzing O-glycosyl compounds | chr5:16161720-16165085 FORWARDmoderately similar to ( 490) STSYN_PEA Stachyose synthase precursor (EC 2.4.1.67) (Galactinol--raffinose galactosyltransferase) - Pisum sativum (Garden pea)nearly identical (1274) loc_os01g07530 12…	-0.688	0.071	0.039
4.1.8	glycolysis.cytosolic branch.glyceraldehyde 3-phosphate dehydrogenase (GAP-DH)	mloc_18233.1	highly similar to ( 567) AT1G13440 | Symbols: GAPC-2, GAPC2 | GAPC2 (GLYCERALDEHYDE-3-PHOSPHATE DEHYDROGENASE C2); NAD or NADH binding / binding / catalytic/ glyceraldehyde-3-phosphate dehydrogenase (phosphorylating)/ glyceraldehyde-3-phosphate dehydrogenase | chr1:4608465-4610494 REVERSEhighly similar to ( 638) G3PX_HORVU Glyceraldehyde-3-phosphate dehydrogenase, cytosolic (EC 1.2.1.12) - Hordeu…	0.038	0.066	-0.584
4.2.14	glycolysis.plastid branch.pyruvate kinase (PK)	mloc_45298.2	moderately similar to ( 429) AT3G22960 | Symbols: PKP1, PKP-ALPHA | PKP-ALPHA; pyruvate kinase | chr3:8139369-8141771 FORWARDmoderately similar to ( 435) KPYA_RICCO Pyruvate kinase isozyme A, chloroplast precursor (EC 2.7.1.40) - Ricinus communis (Castor bean)moderately similar to ( 461) loc_os07g08340 12007.m28952 protein pyruvate kinase isozyme A, chloroplast precursor, putative, expressed no o…	-0.763	0.043	0.726
4.2.14	glycolysis.plastid branch.pyruvate kinase (PK)	mloc_57393.1	highly similar to ( 798) AT5G52920 | Symbols: PKP1, PKP-BETA1, PKP2 | PKP-BETA1 (PLASTIDIC PYRUVATE KINASE BETA SUBUNIT 1); pyruvate kinase | chr5:21463680-21466612 FORWARDhighly similar to ( 676) KPYG_TOBAC Pyruvate kinase isozyme G, chloroplast precursor (EC 2.7.1.40) - Nicotiana tabacum (Common tobacco)highly similar to ( 915) loc_os01g47080 12001.m10904 protein pyruvate kinase isozyme G, chlo…	-0.521	0.095	2.137
7.1.1	OPP.oxidative PP.G6PD	mloc_79070.2	highly similar to ( 676) AT1G09420 | Symbols: G6PD4 | G6PD4 (GLUCOSE-6-PHOSPHATE DEHYDROGENASE 4); glucose-6-phosphate dehydrogenase | chr1:3038640-3041715 REVERSEhighly similar to ( 560) G6PDC_SOLTU Glucose-6-phosphate 1-dehydrogenase, chloroplast precursor (EC 1.1.1.49) (G6PD) - Solanum tuberosum (Potato)highly similar to ( 960) loc_os03g20300 12003.m101117 protein glucose-6-phosphate 1-dehydro…	-0.569	0.044	0.607
7.2.2	OPP.non-reductive PP.transaldolase	ak359182	moderately similar to ( 473) AT1G12230 | Symbols: | transaldolase, putative | chr1:4148050-4150708 FORWARDhighly similar to ( 608) loc_os08g05830 12008.m80251 protein transaldolase, putative, expressed no original description	-0.105	0.567	-0.373
8.1.1.2	TCA / org transformation.TCA.pyruvate DH.E2	ak362271	moderately similar to ( 495) AT3G06850 | Symbols: BCE2, LTA1, DIN3 | BCE2; acetyltransferase/ alpha-ketoacid dehydrogenase/ dihydrolipoamide branched chain acyltransferase | chr3:2158212-2160465 REVERSEhighly similar to ( 693) loc_os01g21160 12001.m150569 protein dihydrolipoyllysine-residue acetyltransferase component of pyruvatedehydrogenase complex, putative, expressed no original description	-0.106	-0.102	0.439
8.2.9	TCA / org transformation.other organic acid transformatons.cyt MDH	ak361557	highly similar to ( 639) AT5G58330 | Symbols: | malate dehydrogenase (NADP), chloroplast, putative | chr5:23580010-23582287 REVERSEhighly similar to ( 711) MDHP1_SORBI Malate dehydrogenase [NADP] 1, chloroplast precursor (EC 1.1.1.82) (NADP-MDH-1) - Sorghum bicolor (Sorghum) (Sorghum vulgare)highly similar to ( 726) loc_os08g44810 12008.m08453 protein malate dehydrogenase 1, chloroplast precursor…	-0.687	-0.031	0.159
9.2.1.4	mitochondrial electron transport / ATP synthesis.NADH-DH.type II.internal matrix	ak354319	highly similar to ( 715) AT1G07180 | Symbols: ATNDI1, NDA1 | NDA1 (ALTERNATIVE NAD(P)H DEHYDROGENASE 1); NADH dehydrogenase | chr1:2204414-2206773 FORWARDhighly similar to ( 850) loc_os01g61410 12001.m43250 protein rotenone-insensitive NADH-ubiquinone oxidoreductase, mitochondrial precursor, putative, expressed no original description	0.094	0.111	-1.096
9.6	mitochondrial electron transport / ATP synthesis.cytochrome c	mloc_71195.1	highly similar to ( 681) AT1G49380 | Symbols: | cytochrome c biogenesis protein family | chr1:18276794-18279204 FORWARDhighly similar to ( 862) loc_os03g55970 12003.m10507 protein expressed protein no original description	-0.972	-0.031	1.164
9.6	mitochondrial electron transport / ATP synthesis.cytochrome c	mloc_75757.1	very weakly similar to (91.3) loc_osm1g00200 11706.m00014 protein Cytochrome c biogenesis C no original description	-0.773	0.099	1.112
10.1.1.1	cell wall.precursor synthesis.NDP sugar pyrophosphorylase.GDP mannose	mloc_12015.1	highly similar to ( 626) AT2G39770 | Symbols: CYT1, VTC1, SOZ1, EMB101, GMP1 | CYT1 (CYTOKINESIS DEFECTIVE 1); mannose-1-phosphate guanylyltransferase/ nucleotidyltransferase | chr2:16589401-16590741 FORWARDhighly similar to ( 667) loc_os08g13930 12008.m26632 protein mannose-1-phosphate guanyltransferase, putative, expressed no original description	-0.08	0.223	-1.166
10.1.6	cell wall.precursor synthesis.GAE	ak372841	moderately similar to ( 461) AT4G00110 | Symbols: GAE3 | GAE3 (UDP-D-GLUCURONATE 4-EPIMERASE 3); UDP-glucuronate 4-epimerase/ catalytic | chr4:38702-39994 REVERSEmoderately similar to ( 254) RL10A_CHLRE 60S ribosomal protein L10a - Chlamydomonas reinhardtiihighly similar to ( 583) loc_os03g14540 12003.m06894 protein expressed protein no original description	-0.982	0.005	0.294
10.2.1	cell wall.cellulose synthesis.cellulose synthase	ak374386	highly similar to ( 649) AT3G13180 | Symbols: | NOL1/NOP2/sun family protein / antitermination NusB domain-containing protein | chr3:4236326-4239966 REVERSEhighly similar to ( 703) loc_os09g30100 12009.m060003 protein ribosomal RNA small subunit methyltransferase B, putative, expressed no original description	-2.419	0.002	1.351
10.5.1.1	cell wall.cell wall proteins.AGPs.AGP	mloc_39328.2	weakly similar to ( 192) AT2G04780 | Symbols: FLA7 | FLA7 (FASCICLIN-LIKE ARABINOOGALACTAN 7) | chr2:1677488-1678252 FORWARDmoderately similar to ( 240) loc_os09g30486 12009.m06208 protein fasciclin-like arabinogalactan protein 7 precursor, putative, expressed no original description	-2.17	-0.092	0.689
10.5.4	cell wall.cell wall proteins.HRGP	mloc_78310.2	weakly similar to ( 145) loc_os01g08580 12001.m07483 protein expressed protein no original description	-0.199	-0.014	0.539
10.6.1	cell wall.degradation.cellulases and beta -1,4-glucanases	ak366740	highly similar to ( 551) AT3G47000 | Symbols: | glycosyl hydrolase family 3 protein | chr3:17313811-17316539 REVERSEhighly similar to ( 693) loc_os05g37700 12005.m07949 protein periplasmic beta-glucosidase precursor, putative, expressed no original description	-2.508	0.009	1.582
10.6.1	cell wall.degradation.cellulases and beta -1,4-glucanases	mloc_34376.1	highly similar to ( 673) AT5G49720 | Symbols: ATGH9A1, DEC, KOR, RSW2, IRX2, KOR1 | ATGH9A1 (ARABIDOPSIS THALIANA GLYCOSYL HYDROLASE 9A1); cellulase/ hydrolase, hydrolyzing O-glycosyl compounds | chr5:20197765-20200168 REVERSEnearly identical (1040) GUN12_ORYSA Endoglucanase 12 (EC 3.2.1.4) (Endo-1,4-beta glucanase 12) (OsGLU3) - Oryza sativa (Rice)nearly identical (1029) loc_os04g41970 12004.m09…	-0.387	0.032	0.271
10.6.1	cell wall.degradation.cellulases and beta -1,4-glucanases	mloc_58487.1	highly similar to ( 817) AT3G47000 | Symbols: | glycosyl hydrolase family 3 protein | chr3:17313811-17316539 REVERSEnearly identical (1043) loc_os05g37700 12005.m07949 protein periplasmic beta-glucosidase precursor, putative, expressed no original description	0	-0.047	0.656
10.6.3	cell wall.degradation.pectate lyases and polygalacturonases	mloc_12660.1	moderately similar to ( 262) AT3G59850 | Symbols: | polygalacturonase, putative / pectinase, putative | chr3:22109343-22111566 REVERSEmoderately similar to ( 284) PGLR_PRUPE Polygalacturonase precursor (EC 3.2.1.15) (PG) (Pectinase) - Prunus persica (Peach)moderately similar to ( 375) loc_os01g66710 12001.m12778 protein polygalacturonase precursor, putative no original description	-0.698	-0.023	0.81
10.6.3	cell wall.degradation.pectate lyases and polygalacturonases	mloc_13213.1	highly similar to ( 537) AT3G62110 | Symbols: | glycoside hydrolase family 28 protein / polygalacturonase (pectinase) family protein | chr3:22997313-22999503 REVERSEvery weakly similar to (92.4) PGLR_ACTCH Polygalacturonase precursor (EC 3.2.1.15) (PG) (Pectinase) - Actinidia chinensis (Kiwi) (Yangtao)highly similar to ( 767) loc_os03g61800 12003.m35505 protein polygalacturonase, putative, expres…	-0.049	-0.289	0.44
10.6.3	cell wall.degradation.pectate lyases and polygalacturonases	mloc_18360.1	moderately similar to ( 340) AT5G09280 | Symbols: | pectate lyase family protein | chr5:2880423-2881597 REVERSEmoderately similar to ( 283) PEL_LILLO Pectate lyase precursor (EC 4.2.2.2) - Lilium longiflorum (Trumpet lily)highly similar to ( 565) loc_os08g18970 12008.m05967 protein major pollen allergen Jun a 1 precursor, putative no original description	0.12	0.019	-0.886
10.7	cell wall.modification	mloc_14727.1	moderately similar to ( 284) AT5G57550 | Symbols: XTR3 | XTR3 (XYLOGLUCAN ENDOTRANSGLYCOSYLASE 3); hydrolase, acting on glycosyl bonds / xyloglucan:xyloglucosyl transferase | chr5:23305055-23306384 REVERSEmoderately similar to ( 449) XTH8_ORYSA Xyloglucan endotransglycosylase/hydrolase protein 8 precursor (EC 2.4.1.207) (End-xyloglucan transferase) (OsXTH8) (OsXRT5) - Oryza sativa (Rice)moderatel…	-0.007	0.487	-0.581
11.1.8	lipid metabolism.FA synthesis and FA elongation.acyl coa ligase	ak374273	highly similar to ( 887) AT1G55320 | Symbols: AAE18 | AAE18 (ACYL-ACTIVATING ENZYME 18); catalytic/ ligase | chr1:20634194-20636659 FORWARDnearly identical (1194) loc_os03g59080 12003.m10809 protein acyl-activating enzyme 18, putative, expressed no original description	0.357	0.137	-2.718
11.1.13	lipid metabolism.FA synthesis and FA elongation.acyl-CoA binding protein	ak368839	moderately similar to ( 457) AT5G18590 | Symbols: | kelch repeat-containing protein | chr5:6178516-6182186 REVERSEvery weakly similar to (88.6) DYHA_CHLRE Dynein alpha chain, flagellar outer arm (DHC alpha) - Chlamydomonas reinhardtiihighly similar to ( 607) loc_os12g35350 12012.m073852 protein ranGAP1 interacting protein, putative, expressed no original description	-0.48	0.513	-0.018
11.2.3	lipid metabolism.FA desaturation.omega 3 desaturase	mloc_60549.2	highly similar to ( 543) AT3G12120 | Symbols: FAD2 | FAD2 (FATTY ACID DESATURASE 2); delta12-fatty acid dehydrogenase/ omega-6 fatty acid desaturase | chr3:3860592-3861743 REVERSEhighly similar to ( 553) FD6E2_SOYBN Omega-6 fatty acid desaturase, endoplasmic reticulum isozyme 2 (EC 1.14.19.-) - Glycine max (Soybean)highly similar to ( 706) loc_os02g48560 12002.m100054 protein omega-6 fatty acid d…	0.041	0.547	-0.37
11.2.4	lipid metabolism.FA desaturation.omega 6 desaturase	ak248643.1	highly similar to ( 672) AT4G30950 | Symbols: FAD6, FADC, SFD4 | FAD6 (FATTY ACID DESATURASE 6); omega-6 fatty acid desaturase | chr4:15057278-15059673 REVERSEhighly similar to ( 686) FAD6C_BRANA Omega-6 fatty acid desaturase, chloroplast precursor (EC 1.14.19.-) - Brassica napus (Rape)moderately similar to ( 338) loc_os08g34220 12008.m07411 protein omega-6 fatty acid desaturase, chloroplast prec…	-0.725	0.008	0.178
11.3.2	lipid metabolism.Phospholipid synthesis.choline kinase	mloc_18751.1	moderately similar to ( 476) AT1G74320 | Symbols: | choline kinase, putative | chr1:27941192-27942903 FORWARDhighly similar to ( 567) loc_os05g45880 12005.m08713 protein ethanolamine kinase 1, putative, expressed no original description	0.335	-0.809	-0.083
11.3.7	lipid metabolism.Phospholipid synthesis.cyclopropane-fatty-acyl-phospholipid synthase	ak360038	highly similar to ( 725) AT3G23510 | Symbols: | cyclopropane fatty acid synthase, putative / CPA-FA synthase, putative | chr3:8428071-8433159 FORWARDhighly similar to ( 685) loc_os12g16650 12012.m073808 protein cyclopropane fatty acid synthase, putative, expressed no original description	-0.181	-0.056	0.681
11.3.7	lipid metabolism.Phospholipid synthesis.cyclopropane-fatty-acyl-phospholipid synthase	mloc_45372.1	moderately similar to ( 297) AT3G23530 | Symbols: | cyclopropane fatty acid synthase, putative / CPA-FA synthase, putative | chr3:8437472-8442597 FORWARDmoderately similar to ( 363) loc_os07g29220 12007.m07193 protein cyclopropane-fatty-acyl-phospholipid synthase/ oxidoreductase, putative, expressed no original description	-0.416	-0.012	1.05
11.8	lipid metabolism.'exotics'(steroids, squalene etc)	mloc_59255.2	moderately similar to ( 234) AT1G13420 | Symbols: ATST4B, ST4B | ST4B (SULFOTRANSFERASE 4B); brassinosteroid sulfotransferase/ sulfotransferase | chr1:4604871-4605866 FORWARDmoderately similar to ( 387) loc_os12g17160 12012.m26748 protein flavonol 3-sulfotransferase, putative, expressed no original description	-1.385	-0.093	1.001
11.8.2	lipid metabolism.'exotics' (steroids, squalene etc).methylsterol monooxygenase	mloc_64685.2	moderately similar to ( 343) AT4G22756 | Symbols: SMO1-2, ATSMO1, ATSMO1-2, SMO1 | SMO1-2 (STEROL C4-METHYL OXIDASE 1-2); 4,4-dimethyl-9beta,19-cyclopropylsterol-4alpha-methyl oxidase/ C-4 methylsterol oxidase/ catalytic | chr4:11955124-11956695 REVERSEmoderately similar to ( 417) loc_os03g01820 12003.m05726 protein C-4 methylsterol oxidase, putative, expressed no original description	0.075	0.263	-2.344
11.8.10	lipid metabolism.'exotics' (steroids, squalene etc).phosphatidylcholinesterol O-acyltransferase	ak370972	moderately similar to ( 412) AT1G04010 | Symbols: | phosphatidate-sterol O-acyltransferase/ phosphatidylcholine-sterol O-acyltransferase/ phosphatidylethanolamine-sterol O-acyltransferase | chr1:1031703-1036128 REVERSEhighly similar to ( 506) loc_os02g56910 12002.m10713 protein sterol esterification protein, putative no original description	-0.155	0.088	0.528
11.9.2.1	lipid metabolism.lipid degradation.lipases.triacylglycerol lipase	mloc_39256.2	moderately similar to ( 322) AT4G18550 | Symbols: | lipase class 3 family protein | chr4:10225006-10226862 REVERSEmoderately similar to ( 440) loc_os05g49840 12005.m09054 protein triacylglycerol lipase, putative, expressed no original description	1.49	0.117	-3.73
11.9.3.4	lipid metabolism.lipid degradation.lysophospholipases.phospholipase A2	mloc_71053.1	weakly similar to ( 133) AT2G06925 | Symbols: ATSPLA2-ALPHA, PLA2-ALPHA | PLA2-ALPHA; phospholipase A2 | chr2:2842475-2843212 REVERSEweakly similar to ( 196) loc_os03g50030 12003.m09999 protein phospholipase A2, putative, expressed no original description	-0.11	-0.103	1.2
12.1.1	N-metabolism.nitrate metabolism.NR	mloc_55795.2	highly similar to ( 625) AT3G01910 | Symbols: SOX, AT-SO, AtSO | SOX (SULFITE OXIDASE); sulfite oxidase | chr3:314919-317053 REVERSEmoderately similar to ( 215) NIA_LOTJA Nitrate reductase [NADH] (EC 1.7.1.1) (NR) - Lotus japonicushighly similar to ( 762) loc_os08g41830 12008.m08161 protein sulfite oxidase, putative, expressed no original description	0.21	-0.022	-0.632
12.4	N-metabolism.misc	ak371919	weakly similar to ( 171) AT1G02020 | Symbols: | nitroreductase family protein | chr1:353214-354845 REVERSEmoderately similar to ( 302) loc_os10g11340 12010.m04462 protein oxidoreductase acting on NADH or NADPH nitrogenous group as acceptor, putative, expressed no original description	-0.35	-0.009	0.386
13.1.3.4.13	amino acid metabolism.synthesis.aspartate family.methionine.methionine S-methyltransferase	ak368357	moderately similar to ( 232) AT2G43940 | Symbols: | thiol methyltransferase, putative | chr2:18196091-18197664 REVERSEmoderately similar to ( 323) loc_os03g62670 12003.m35520 protein S-adenosylmethionine-dependent methyltransferase/ methyltransferase/ thiopurine S-methyltransferase, putative, expressed no original description	0.513	0.035	-1.851
13.1.3.5	amino acid metabolism.synthesis.aspartate family.lysine	ak364748	moderately similar to ( 482) AT2G45440 | Symbols: DHDPS2 | DHDPS2 (DIHYDRODIPICOLINATE SYNTHASE); catalytic/ dihydrodipicolinate synthase/ lyase | chr2:18731294-18732867 FORWARDhighly similar to ( 597) DAPA1_WHEAT Dihydrodipicolinate synthase 1, chloroplast precursor (EC 4.2.1.52) (DHDPS 1) - Triticum aestivum (Wheat)highly similar to ( 543) loc_os04g18200 12004.m06985 protein dihydrodipicolinate…	-0.141	-0.103	0.852
13.1.3.5.2	amino acid metabolism.synthesis.aspartate family.lysine.dihydrodipicolinate reductase	ak252745.1	moderately similar to ( 308) AT5G52100 | Symbols: crr1 | crr1 (chlororespiration reduction 1); dihydrodipicolinate reductase | chr5:21170203-21172107 FORWARDmoderately similar to ( 385) loc_os03g02690 12003.m101161 protein dihydrodipicolinate reductase, putative, expressed no original description	-1.546	-0.082	1.268
13.1.3.5.2	amino acid metabolism.synthesis.aspartate family.lysine.dihydrodipicolinate reductase	ak357913	moderately similar to ( 394) AT5G52100 | Symbols: crr1 | crr1 (chlororespiration reduction 1); dihydrodipicolinate reductase | chr5:21170203-21172107 FORWARDmoderately similar to ( 478) loc_os03g02690 12003.m101161 protein dihydrodipicolinate reductase, putative, expressed no original description	-0.806	-0.067	1.175
13.1.3.5.2	amino acid metabolism.synthesis.aspartate family.lysine.dihydrodipicolinate reductase	ak368319	moderately similar to ( 390) AT3G59890 | Symbols: | dihydrodipicolinate reductase family protein | chr3:22124497-22126491 REVERSEmoderately similar to ( 500) loc_os03g14120 12003.m34820 protein dihydrodipicolinate reductase, putative, expressed no original description	-0.499	-0.065	0.894
13.1.3.5.5	amino acid metabolism.synthesis.aspartate family.lysine.diaminopimelate decarboxylase	mloc_81476.1	moderately similar to ( 377) AT5G11880 | Symbols: | diaminopimelate decarboxylase, putative / DAP carboxylase, putative | chr5:3827806-3829942 REVERSEmoderately similar to ( 412) loc_os02g24354 12002.m07582 protein diaminopimelate decarboxylase, putative, expressed no original description	-0.026	-0.064	0.655
13.1.3.6.1.2	amino acid metabolism.synthesis.aspartate family.misc.homoserine.aspartate semialdehyde dehydrogenase	ak359713	moderately similar to ( 487) AT1G14810 | Symbols: | semialdehyde dehydrogenase family protein | chr1:5102684-5104633 REVERSEhighly similar to ( 593) loc_os03g55280 12003.m10443 protein aspartate-semialdehyde dehydrogenase, putative, expressed no original description	-0.872	-0.128	0.211
13.1.4.1	amino acid metabolism.synthesis.branched chain group.common	ak368472	highly similar to ( 657) AT3G48560 | Symbols: CSR1, ALS, AHAS, TZP5, IMR1 | CSR1 (CHLORSULFURON/IMIDAZOLINONE RESISTANT 1); acetolactate synthase/ pyruvate decarboxylase | chr3:18001530-18003542 REVERSEhighly similar to ( 799) ILV1_ORYSA Acetolactate synthase 1, chloroplast precursor (EC 2.2.1.6) (Acetohydroxy-acid synthase 1) - Oryza sativa (Rice)highly similar to ( 799) loc_os02g30630 12002.m10…	0.063	0.22	-0.226
13.1.4.1.1	amino acid metabolism.synthesis.branched chain group.common.acetolactate synthase	ak360295	moderately similar to ( 242) AT2G31810 | Symbols: | acetolactate synthase small subunit, putative | chr2:13524271-13528246 FORWARDmoderately similar to ( 299) loc_os11g14950 12011.m05631 protein acetolactate synthase/ amino acid binding protein, putative, expressed no original description	-0.068	-0.085	0.476
13.1.5.3.1	amino acid metabolism.synthesis.serine-glycine-cysteine group.cysteine.OASTL	ak248898.1	moderately similar to ( 493) AT4G14880 | Symbols: OASA1, CYTACS1, ATCYS-3A | OASA1 (O-ACETYLSERINE (THIOL) LYASE (OAS-TL) ISOFORM A1); cysteine synthase | chr4:8518209-8520050 REVERSEhighly similar to ( 585) CYSK_WHEAT Cysteine synthase (EC 2.5.1.47) (O-acetylserine sulfhydrylase) (O-acetylserine (Thiol)-lyase) (CSase A) (OAS-TL A) - Triticum aestivum (Wheat)highly similar to ( 539) loc_os12g4298…	0.263	-0.069	-0.494
13.1.5.3.1	amino acid metabolism.synthesis.serine-glycine-cysteine group.cysteine.OASTL	mloc_65632.1	moderately similar to ( 412) AT3G03630 | Symbols: CS26 | CS26; cysteine synthase | chr3:878388-880400 REVERSEmoderately similar to ( 402) CYSKP_CAPAN Cysteine synthase, chloroplast precursor (EC 2.5.1.47) (O-acetylserine sulfhydrylase) (O-acetylserine (Thiol)-lyase) (CSase B) (CS-B) (OAS-TL B) - Capsicum annuum (Bell pepper)highly similar to ( 555) loc_os01g59920 12001.m12126 protein cysteine syn…	-0.743	0.05	1.427
13.1.5.3.1	amino acid metabolism.synthesis.serine-glycine-cysteine group.cysteine.OASTL	mloc_65981.3	moderately similar to ( 322) AT3G59760 | Symbols: OASC, ATCS-C | OASC (O-ACETYLSERINE (THIOL) LYASE ISOFORM C); ATP binding / cysteine synthase | chr3:22072661-22075345 REVERSEmoderately similar to ( 330) CYSKP_SPIOL Cysteine synthase, chloroplast precursor (EC 2.5.1.47) (O-acetylserine sulfhydrylase) (O-acetylserine (Thiol)-lyase) (CSase B) (CS-B) (OAS-TL B) - Spinacia oleracea (Spinach)highly s…	-0.333	0.019	0.755
13.1.6.1.1	amino acid metabolism.synthesis.aromatic aa.chorismate.3-deoxy-D-arabino-heptulosonate 7-phosphate synthase	ak365214	highly similar to ( 718) AT4G33510 | Symbols: DHS2 | DHS2 (3-deoxy-d-arabino-heptulosonate 7-phosphate synthase); 3-deoxy-7-phosphoheptulonate synthase | chr4:16116496-16118233 FORWARDhighly similar to ( 723) AROF_SOLTU Phospho-2-dehydro-3-deoxyheptonate aldolase 1, chloroplast precursor (EC 2.5.1.54) (Phospho-2-keto-3-deoxyheptonate aldolase 1) (DAHP synthetase 1) (3-deoxy-D-arabino-heptulosonat…	-0.657	0.015	1.163
13.1.7.9	amino acid metabolism.synthesis.histidine.histidinol dehydrogenase	mloc_12224.1	highly similar to ( 726) AT5G63890 | Symbols: ATHDH | ATHDH (HISTIDINOL DEHYDROGENASE); histidinol dehydrogenase | chr5:25565600-25568104 REVERSEhighly similar to ( 807) HISX_ORYSA Histidinol dehydrogenase, chloroplast precursor (EC 1.1.1.23) (HDH) - Oryza sativa (Rice)highly similar to ( 807) loc_os01g13190 12001.m07929 protein histidinol dehydrogenase, chloroplast precursor, putative, expressed…	-0.162	-0.008	0.348
13.2.2.3	amino acid metabolism.degradation.glutamate family.arginine	mloc_65968.1	highly similar to ( 581) AT4G08900 | Symbols: | arginase | chr4:5703499-5705180 FORWARDhighly similar to ( 503) ARGI_SOYBN Arginase (EC 3.5.3.1) - Glycine max (Soybean)highly similar to ( 613) loc_os04g01590 12004.m05476 protein arginase, putative, expressed no original description	0.384	0	-0.102
13.2.6.2	amino acid metabolism.degradation.aromatic aa.tyrosine	ak361925	moderately similar to ( 483) AT5G36160 | Symbols: | aminotransferase-related | chr5:14233261-14235129 REVERSEhighly similar to ( 665) loc_os02g19924 12002.m07233 protein tyrosine aminotransferase, putative, expressed no original description	-0.953	-0.026	1.453
13.2.6.2	amino acid metabolism.degradation.aromatic aa.tyrosine	mloc_14553.1	moderately similar to ( 341) AT5G36160 | Symbols: | aminotransferase-related | chr5:14233261-14235129 REVERSEmoderately similar to ( 450) loc_os02g19970 12002.m33655 protein tyrosine aminotransferase, putative, expressed no original description	-0.562	0.04	0.443
13.2.6.2	amino acid metabolism.degradation.aromatic aa.tyrosine	mloc_4787.2	moderately similar to ( 223) AT1G77670 | Symbols: | aminotransferase class I and II family protein | chr1:29189043-29190901 REVERSEhighly similar to ( 604) loc_os10g34350 12010.m06261 protein kynurenine--oxoglutarate transaminase 1, putative, expressed no original description	-1.003	0.002	1.424
13.2.7	amino acid metabolism.degradation.histidine	mloc_52070.1	highly similar to ( 620) AT1G43710 | Symbols: emb1075 | emb1075 (embryo defective 1075); carboxy-lyase/ catalytic/ pyridoxal phosphate binding | chr1:16486534-16488298 REVERSEhighly similar to ( 636) loc_os02g33710 12002.m08462 protein histidine decarboxylase, putative, expressed no original description	-0.022	-0.554	0.417
14.2	S-assimilation.APR	mloc_34830.1	highly similar to ( 618) AT4G04610 | Symbols: APR1, APR, PRH19, ATAPR1 | APR1 (APS REDUCTASE 1); adenylyl-sulfate reductase | chr4:2325069-2326718 FORWARDhighly similar to ( 681) loc_os07g32570 12007.m07520 protein OsAPRL1 - Oryza sativa adenosine 5'-phosphosulfate reductase-like, expressed no original description	0.266	0.054	-0.67
14.5	S-assimilation.sulfite oxidase	mloc_55795.2	highly similar to ( 625) AT3G01910 | Symbols: SOX, AT-SO, AtSO | SOX (SULFITE OXIDASE); sulfite oxidase | chr3:314919-317053 REVERSEmoderately similar to ( 215) NIA_LOTJA Nitrate reductase [NADH] (EC 1.7.1.1) (NR) - Lotus japonicushighly similar to ( 762) loc_os08g41830 12008.m08161 protein sulfite oxidase, putative, expressed no original description	0.21	-0.022	-0.632
15.2	metal handling.binding, chelation and storage	ak367470	weakly similar to ( 162) AT2G18196 | Symbols: | metal ion binding | chr2:7920793-7922268 REVERSEmoderately similar to ( 240) loc_os03g02860 12003.m05825 protein metal ion binding protein, putative, expressed no original description	-0.732	-0.074	0.525
15.2	metal handling.binding, chelation and storage	mloc_38510.1	moderately similar to ( 280) AT2G40300 | Symbols: ATFER4 | ATFER4 (ferritin 4); binding / ferric iron binding / oxidoreductase/ transition metal ion binding | chr2:16831501-16833214 REVERSEmoderately similar to ( 340) FRI1_MAIZE Ferritin-1, chloroplast precursor (EC 1.16.3.1) (ZmFer1) - Zea mays (Maize)moderately similar to ( 346) loc_os12g01530 12012.m26727 protein ferritin-1, chloroplast precur…	-0.449	-0.011	0.714
15.2	metal handling.binding, chelation and storage	mloc_57382.1	weakly similar to ( 105) AT1G53030 | Symbols: | cytochrome c oxidase copper chaperone family protein | chr1:19760224-19760442 REVERSEweakly similar to ( 135) loc_os02g55134 12002.m100588 protein cytochrome c oxidase copper chaperone, putative, expressed no original description	1.213	-0.011	-0.244
15.2	metal handling.binding, chelation and storage	mloc_69295.2	moderately similar to ( 282) AT3G56090 | Symbols: ATFER3 | ATFER3 (ferritin 3); binding / ferric iron binding / oxidoreductase/ transition metal ion binding | chr3:20814350-20815984 REVERSEmoderately similar to ( 355) FRI1_MAIZE Ferritin-1, chloroplast precursor (EC 1.16.3.1) (ZmFer1) - Zea mays (Maize)moderately similar to ( 358) loc_os12g01530 12012.m26727 protein ferritin-1, chloroplast precur…	0.303	-0.719	0.003
15.3	metal handling.regulation	mloc_61500.3	moderately similar to ( 296) AT2G01770 | Symbols: VIT1 | VIT1 (vacuolar iron transporter 1); iron ion transmembrane transporter | chr2:334775-336425 REVERSEmoderately similar to ( 358) loc_os04g38940 12004.m35331 protein protein CCC1, putative, expressed no original description	-0.274	-0.055	0.516
16.1.1.10	secondary metabolism.isoprenoids.non-mevalonate pathway.geranylgeranyl pyrophosphate synthase	ak367345	weakly similar to ( 130) AT4G36810 | Symbols: GGPS1 | GGPS1 (GERANYLGERANYL PYROPHOSPHATE SYNTHASE 1); farnesyltranstransferase | chr4:17343513-17344628 FORWARDweakly similar to ( 135) GGPPS_HEVBR Geranylgeranyl pyrophosphate synthetase, chloroplast precursor (GGPP synthetase) [Includes: Dimethylallyltranstransferase (EC 2.5.1.1); Geranyltranstransferase (EC 2.5.1.10); Farnesyltranstransferase (E…	-0.473	-0.01	0.93
16.1.2.7	secondary metabolism.isoprenoids.mevalonate pathway.isopentenyl pyrophosphate:dimethyllallyl pyrophosphate isomerase	ak250098.1	moderately similar to ( 402) AT3G02780 | Symbols: IPP2, IPIAT1, IDI2 | IPP2 (ISOPENTENYL PYROPHOSPHATE:DIMETHYLALLYL PYROPHOSPHATE ISOMERASE 2); isopentenyl-diphosphate delta-isomerase | chr3:602578-604648 REVERSEmoderately similar to ( 436) loc_os07g36190 12007.m07872 protein isopentenyl-diphosphate delta-isomerase II, putative, expressed no original description	0.363	0.012	-0.975
16.1.4	secondary metabolism.isoprenoids.carotenoids	ak375845	moderately similar to ( 365) AT3G09580 | Symbols: | amine oxidase family protein | chr3:2942614-2944047 REVERSEhighly similar to ( 601) loc_os07g43370 12007.m08565 protein oxidoreductase, putative, expressed no original description	-0.112	-0.069	0.528
16.1.4.2	secondary metabolism.isoprenoids.carotenoids.phytoene dehydrogenase	mloc_10702.4	highly similar to ( 899) AT4G14210 | Symbols: PDS3, PDS, PDE226 | PDS3 (PHYTOENE DESATURASE 3); phytoene dehydrogenase | chr4:8190426-8194769 REVERSEnearly identical (1051) CRTI_ORYSA Phytoene dehydrogenase, chloroplast precursor (EC 1.14.99.-) (Phytoene desaturase) - Oryza sativa (Rice)nearly identical (1051) loc_os03g08570 12003.m06365 protein phytoene dehydrogenase, chloroplast precursor, puta…	-0.455	-0.035	0.49
16.2	secondary metabolism.phenylpropanoids	ak354831	weakly similar to ( 186) AT1G31490 | Symbols: | transferase family protein | chr1:11271744-11273078 REVERSEhighly similar to ( 619) loc_os06g05750 12006.m05301 protein transferase, putative, expressed no original description	0.315	-0.003	-0.605
16.2.1.3	secondary metabolism.phenylpropanoids.lignin biosynthesis.4CL	ak373752	moderately similar to ( 405) AT5G63380 | Symbols: | 4-coumarate--CoA ligase family protein / 4-coumaroyl-CoA synthase family protein | chr5:25387581-25390026 REVERSEmoderately similar to ( 283) 4CL2_PETCR 4-coumarate--CoA ligase 1 (EC 6.2.1.12) (4CL 1) (4-coumaroyl-CoA synthase 1) - Petroselinum crispum (Parsley) (Petroselinum hortense)moderately similar to ( 392) loc_os01g67530 12001.m12857 prot…	-0.422	-0.031	0.526
16.2.1.3	secondary metabolism.phenylpropanoids.lignin biosynthesis.4CL	mloc_60359.1	moderately similar to ( 248) AT5G63380 | Symbols: | 4-coumarate--CoA ligase family protein / 4-coumaroyl-CoA synthase family protein | chr5:25387581-25390026 REVERSEmoderately similar to ( 202) 4CL2_TOBAC 4-coumarate--CoA ligase 2 (EC 6.2.1.12) (4CL 2) (4-coumaroyl-CoA synthase 2) - Nicotiana tabacum (Common tobacco)moderately similar to ( 319) loc_os07g17970 12007.m06237 protein 4-coumarate--CoA…	-0.101	0.437	-0.639
16.2.1.6	secondary metabolism.phenylpropanoids.lignin biosynthesis.CCoAOMT	mloc_59507.3	moderately similar to ( 338) AT3G62000 | Symbols: | O-methyltransferase family 3 protein | chr3:22959441-22961180 REVERSEweakly similar to ( 158) CAMT_PETCR Caffeoyl-CoA O-methyltransferase (EC 2.1.1.104) (Trans-caffeoyl-CoA 3-O-methyltransferase) (CCOAMT) (CCOAOMT) - Petroselinum crispum (Parsley) (Petroselinum hortense)moderately similar to ( 393) loc_os08g05790 12008.m080088 protein caffeoyl-C…	-0.269	-0.046	0.516
16.4.3	secondary metabolism.N misc.cyanogenic glycosides	mloc_15948.1	moderately similar to ( 237) AT3G23490 | Symbols: CYN | CYN (CYANASE); DNA binding / cyanate hydratase/ hydro-lyase | chr3:8423238-8424415 REVERSEmoderately similar to ( 278) CYNS_ORYSA Cyanate hydratase (EC 4.2.1.104) (Cyanase) (Cyanate lyase) (Cyanate hydrolase) - Oryza sativa (Rice)moderately similar to ( 278) loc_os10g33270 12010.m06157 protein cyanate hydratase, putative, expressed no origin…	0.292	-0.085	-0.046
16.5	secondary metabolism.sulfur-containing	mloc_50960.1	weakly similar to ( 196) AT1G10500 | Symbols: ATCPISCA | ATCPISCA (chloroplast-localized IscA-like protein); structural molecule | chr1:3460160-3461340 REVERSEmoderately similar to ( 244) loc_os06g05400 12006.m31979 protein iron-sulfur assembly protein IscA, chloroplast precursor, putative, expressed no original description	0.085	-0.035	-0.347
16.5.99.1	secondary metabolism.sulfur-containing.misc.alliinase	ak362306	moderately similar to ( 416) AT1G34060 | Symbols: | alliinase family protein | chr1:12396561-12398299 REVERSEhighly similar to ( 649) loc_os01g52010 12001.m11376 protein alliin lyase precursor, putative, expressed no original description	0.038	-0.078	-1.152
16.7	secondary metabolism.wax	ak249770.1	highly similar to ( 727) AT5G57800 | Symbols: FLP1, YRE, CER3, WAX2 | CER3 (ECERIFERUM 3); binding / catalytic/ iron ion binding / oxidoreductase | chr5:23420589-23423832 FORWARDhighly similar to ( 994) loc_os02g08230 12002.m100034 protein gl1 protein, putative, expressed no original description	-0.004	0.484	-1.137
16.7	secondary metabolism.wax	ak371657	weakly similar to ( 142) AT5G57800 | Symbols: FLP1, YRE, CER3, WAX2 | CER3 (ECERIFERUM 3); binding / catalytic/ iron ion binding / oxidoreductase | chr5:23420589-23423832 FORWARDmoderately similar to ( 201) loc_os02g08230 12002.m100034 protein gl1 protein, putative, expressed no original description	-0.003	0.363	-1.112
16.7	secondary metabolism.wax	ak372913	highly similar to ( 580) AT5G57800 | Symbols: FLP1, YRE, CER3, WAX2 | CER3 (ECERIFERUM 3); binding / catalytic/ iron ion binding / oxidoreductase | chr5:23420589-23423832 FORWARDhighly similar to ( 732) loc_os02g08230 12002.m100034 protein gl1 protein, putative, expressed no original description	-0.175	0.14	-1.417
16.8.3.1	secondary metabolism.flavonoids.dihydroflavonols.dihydroflavonol 4-reductase	ak356762	very weakly similar to (96.7) AT1G09480 | Symbols: | cinnamyl-alcohol dehydrogenase family / CAD family | chr1:3057975-3060661 FORWARDvery weakly similar to (88.2) DFRA_PETHY Dihydroflavonol-4-reductase (EC 1.1.1.219) (DFR) (Dihydrokaempferol 4-reductase) - Petunia hybrida (Petunia)weakly similar to ( 159) loc_os07g40986 12007.m79911 protein dihydroflavonol-4-reductase, putative, expressed no ori…	-0.058	-0.327	1.05
16.8.3.1	secondary metabolism.flavonoids.dihydroflavonols.dihydroflavonol 4-reductase	ak364861	moderately similar to ( 228) AT1G61720 | Symbols: BAN | BAN (BANYULS); oxidoreductase | chr1:22791326-22792757 REVERSEweakly similar to ( 167) DFRA_MAIZE Dihydroflavonol-4-reductase (EC 1.1.1.219) (DFR) (Dihydrokaempferol 4-reductase) - Zea mays (Maize)moderately similar to ( 309) loc_os04g53850 12004.m35472 protein leucoanthocyanidin reductase, putative, expressed no original description	0.185	0.016	-0.589
16.8.3.1	secondary metabolism.flavonoids.dihydroflavonols.dihydroflavonol 4-reductase	mloc_24621.1	very weakly similar to (80.9) loc_os07g40986 12007.m79911 protein dihydroflavonol-4-reductase, putative, expressed no original description	-0.032	-0.262	1.317
16.8.3.2	secondary metabolism.flavonoids.dihydroflavonols.flavanone 3-hydroxylase	mloc_73106.1	weakly similar to ( 115) AT4G16330 | Symbols: | oxidoreductase/ oxidoreductase, acting on paired donors, with incorporation or reduction of molecular oxygen, 2-oxoglutarate as one donor, and incorporation of one atom each of oxygen into both donors | chr4:9226298-9227235 REVERSEweakly similar to ( 160) loc_os06g06720 12006.m05397 protein flavonol synthase/flavanone 3-hydroxylase, putative, expres…	0.109	0.048	-0.691
16.8.5.1	secondary metabolism.flavonoids.isoflavones.isoflavone reductase	ak252564.1	moderately similar to ( 416) AT1G32100 | Symbols: ATPRR1, PRR1 | PRR1 (PINORESINOL REDUCTASE 1); pinoresinol reductase | chr1:11546472-11547953 REVERSEmoderately similar to ( 248) IFRH_SOLTU Isoflavone reductase homolog (EC 1.3.1.-) (CP100) - Solanum tuberosum (Potato)moderately similar to ( 488) loc_os12g16410 12012.m26884 protein isoflavone reductase, putative, expressed no original description	0.134	0.184	-0.741
16.8.5.1	secondary metabolism.flavonoids.isoflavones.isoflavone reductase	ak373544	moderately similar to ( 280) AT1G32100 | Symbols: ATPRR1, PRR1 | PRR1 (PINORESINOL REDUCTASE 1); pinoresinol reductase | chr1:11546472-11547953 REVERSEweakly similar to ( 184) IFRH_SOLTU Isoflavone reductase homolog (EC 1.3.1.-) (CP100) - Solanum tuberosum (Potato)moderately similar to ( 333) loc_os12g16410 12012.m26884 protein isoflavone reductase, putative, expressed no original description	0.052	0.154	-0.895
17.1.1.1.1	hormone metabolism.abscisic acid.synthesis-degradation.synthesis.zeaxanthin epoxidase	ak376891	highly similar to ( 818) AT5G67030 | Symbols: ABA1, LOS6, NPQ2, ATABA1, ZEP, IBS3, ATZEP | ABA1 (ABA DEFICIENT 1); zeaxanthin epoxidase | chr5:26754026-26757090 REVERSEhighly similar to ( 831) ABA2_NICPL Zeaxanthin epoxidase, chloroplast precursor (EC 1.14.13.90) - Nicotiana plumbaginifolia (Leadwort-leaved tobacco)nearly identical (1016) loc_os04g37619 12004.m35575 protein zeaxanthin epoxidase, …	-0.007	0.147	-0.854
17.1.1.1.1	hormone metabolism.abscisic acid.synthesis-degradation.synthesis.zeaxanthin epoxidase	mloc_64943.1	highly similar to ( 816) AT5G67030 | Symbols: ABA1, LOS6, NPQ2, ATABA1, ZEP, IBS3, ATZEP | ABA1 (ABA DEFICIENT 1); zeaxanthin epoxidase | chr5:26754026-26757090 REVERSEhighly similar to ( 822) ABA2_NICPL Zeaxanthin epoxidase, chloroplast precursor (EC 1.14.13.90) - Nicotiana plumbaginifolia (Leadwort-leaved tobacco)highly similar to ( 990) loc_os04g37619 12004.m35575 protein zeaxanthin epoxidase,…	0.078	0.219	-0.678
17.1.2	hormone metabolism.abscisic acid.signal transduction	ak373766	weakly similar to ( 162) AT2G36270 | Symbols: ABI5, GIA1 | ABI5 (ABA INSENSITIVE 5); DNA binding / transcription activator/ transcription factor | chr2:15204980-15206571 REVERSEmoderately similar to ( 373) loc_os01g64000 12001.m150782 protein ABA response element binding factor, putative, expressed no original description	0.05	-0.086	3.221
17.1.3	hormone metabolism.abscisic acid.induced-regulated-responsive-activated	ak360701	moderately similar to ( 251) AT2G22475 | Symbols: GEM | GEM (GL2-EXPRESSION MODULATOR) | chr2:9541523-9544778 FORWARDmoderately similar to ( 347) loc_os07g42890 12007.m29269 protein FIP1, putative, expressed no original description	0.125	0.03	-0.451
17.1.3	hormone metabolism.abscisic acid.induced-regulated-responsive-activated	mloc_11331.2	weakly similar to ( 184) AT5G08350 | Symbols: | GRAM domain-containing protein / ABA-responsive protein-related | chr5:2686417-2687175 REVERSEmoderately similar to ( 406) loc_os02g42430 12002.m09278 protein FIP1, putative no original description	-0.094	-0.232	2.249
17.2.2	hormone metabolism.auxin.signal transduction	mloc_64867.2	highly similar to ( 694) AT1G73590 | Symbols: PIN1, ATPIN1 | PIN1 (PIN-FORMED 1); transporter | chr1:27659772-27662876 FORWARDhighly similar to ( 994) PIN1_ORYSA Auxin efflux carrier component 1 (OsPIN1) (Ethylene insensitive root 1 homolog) - Oryza sativa (Rice)highly similar to ( 994) loc_os02g50960 12002.m33866 protein auxin efflux carrier component 1, putative, expressed no original descripti…	-0.088	0.426	-0.098
17.3.1.2.7	hormone metabolism.brassinosteroid.synthesis-degradation.sterols.DWF5	ak370303	highly similar to ( 692) AT1G50430 | Symbols: DWF5, PA, LE, ST7R, 7RED | DWF5 (DWARF 5); sterol delta7 reductase | chr1:18682175-18685555 REVERSEhighly similar to ( 769) loc_os02g26650 12002.m34011 protein 7-dehydrocholesterol reductase, putative, expressed no original description	0.243	0	-0.879
17.3.1.2.99	hormone metabolism.brassinosteroid.synthesis-degradation.sterols.other	ak355681	highly similar to ( 797) AT1G58440 | Symbols: XF1, SQE1 | XF1; squalene monooxygenase | chr1:21714094-21717246 REVERSEhighly similar to ( 822) ERG1_PANGI Squalene monooxygenase (EC 1.14.99.7) (Squalene epoxidase) (SE) - Panax ginseng (Korean ginseng)highly similar to ( 908) loc_os03g12910 12003.m101256 protein squalene monooxygenase, putative, expressed no original description	0.109	0.077	-0.76
17.4.1	hormone metabolism.cytokinin.synthesis-degradation	mloc_78069.1	weakly similar to ( 122) loc_os01g73760 12001.m13403 protein tRNA isopentenyltransferase, mitochondrial precursor, putative, expressed no original description	-0.114	-0.089	0.703
17.5.1	hormone metabolism.ethylene.synthesis-degradation	mloc_16059.1	moderately similar to ( 442) AT4G25420 | Symbols: GA5, GA20OX1, AT2301, ATGA20OX1 | GA20OX1; gibberellin 20-oxidase | chr4:12990982-12992409 REVERSEhighly similar to ( 714) GAO1B_WHEAT Gibberellin 20 oxidase 1-B (EC 1.14.11.-) (Gibberellin C-20 oxidase 1-B) (GA 20-oxidase 1-B) (Ta20ox1B) (TaGA20ox1-B) - Triticum aestivum (Wheat)highly similar to ( 507) loc_os03g63970 12003.m11264 protein gibberel…	-0.109	0.27	-1.284
17.5.1	hormone metabolism.ethylene.synthesis-degradation	mloc_17126.1	moderately similar to ( 214) AT5G24530 | Symbols: DMR6 | DMR6 (DOWNY MILDEW RESISTANT 6); oxidoreductase/ oxidoreductase, acting on paired donors, with incorporation or reduction of molecular oxygen, 2-oxoglutarate as one donor, and incorporation of one atom each of oxygen into both donors | chr5:8378964-8383154 FORWARDweakly similar to ( 171) FLS_PETHY Flavonol synthase/flavanone 3-hydroxylase (…	0.104	0.103	-0.576
17.5.1	hormone metabolism.ethylene.synthesis-degradation	mloc_18785.1	moderately similar to ( 355) AT3G19000 | Symbols: | oxidoreductase, 2OG-Fe(II) oxygenase family protein | chr3:6554004-6554987 REVERSEweakly similar to ( 172) GAOX2_ORYSA Gibberellin 20 oxidase 2 (EC 1.14.11.-) (Gibberellin C-20 oxidase 2) (GA 20-oxidase 2) (Os20ox2) (Semidwarf-1 protein) - Oryza sativa (Rice)highly similar to ( 563) loc_os03g42130 12003.m09271 protein gibberellin 20 oxidase 2, p…	1.435	0.274	-3.361
17.7.1.2	hormone metabolism.jasmonate.synthesis-degradation.lipoxygenase	mloc_64972.1	highly similar to ( 800) AT3G45140 | Symbols: LOX2, ATLOX2 | LOX2 (LIPOXYGENASE 2); lipoxygenase | chr3:16525437-16529233 FORWARDnearly identical (1797) LOX21_HORVU Lipoxygenase 2.1, chloroplast precursor (EC 1.13.11.12) (LOX-100) (LOX2:Hv:1) - Hordeum vulgare (Barley)nearly identical (1006) loc_os12g37260 12012.m07511 protein lipoxygenase 2.1, chloroplast precursor, putative, expressed no origin…	2.833	-0.159	-5.204
17.7.3	hormone metabolism.jasmonate.induced-regulated-responsive-activated	mloc_71020.1	moderately similar to ( 321) AT1G19715 | Symbols: | jacalin lectin family protein | chr1:6816934-6819244 REVERSEmoderately similar to ( 432) loc_os05g43240 12005.m08452 protein jacalin-like lectin domain containing protein, expressed no original description	-0.012	0.146	-0.473
18.3.1	Co-factor and vitamine metabolism.riboflavin.GTP cyclohydrolase II	mloc_38105.1	highly similar to ( 691) AT5G64300 | Symbols: ATGCH, GCH, ATRIBA1, RFD1 | ATGCH; 3,4-dihydroxy-2-butanone-4-phosphate synthase/ GTP cyclohydrolase II | chr5:25718459-25720790 FORWARDhighly similar to ( 697) loc_os02g36340 12002.m33397 protein riboflavin biosynthesis protein ribAB, chloroplast precursor, putative, expressed no original description	-0.385	0.03	0.262
18.5.2.8	Co-factor and vitamine metabolism.folate & vitamine K.vitamine K.2-phytyl-1,4-naphthoquinone methyltransferase	ak366633	moderately similar to ( 328) AT1G23360 | Symbols: | UbiE/COQ5 methyltransferase family protein | chr1:8295421-8296339 REVERSEmoderately similar to ( 286) loc_os04g42870 12004.m09252 protein menaquinone biosynthesis methyltransferase ubiE, putative, expressed no original description	-0.673	-0.026	1.2
18.5.2.8.1	Co-factor and vitamine metabolism.folate & vitamine K.vitamine K.2-phytyl-1,4-naphthoquinone methyltransferase.PHYLLO	mloc_66650.3	highly similar to ( 605) AT1G68890 | Symbols: | 2-oxoglutarate decarboxylase/ hydro-lyase/ magnesium ion binding / thiamin pyrophosphate binding | chr1:25896988-25906553 FORWARDmoderately similar to ( 379) loc_os02g37090 12002.m08797 protein esterase ytxM, putative, expressed no original description	-1.143	0.172	1.519
19	tetrapyrrole synthesis	ak360838	weakly similar to ( 187) AT1G45110 | Symbols: | tetrapyrrole methylase family protein | chr1:17052572-17054546 FORWARDmoderately similar to ( 248) loc_os10g27450 12010.m21887 protein expressed protein no original description	-0.696	-0.013	0.777
19.1	tetrapyrrole synthesis.glu-tRNA synthetase	ak248385.1	moderately similar to ( 321) AT3G25660 | Symbols: | glutamyl-tRNA(Gln) amidotransferase, putative | chr3:9339640-9342044 REVERSEmoderately similar to ( 431) loc_os04g55050 12004.m101672 protein glutamyl-tRNA, putative, expressed no original description	-0.599	-0.013	0.796
19.3	tetrapyrrole synthesis.GSA	mloc_76419.1	highly similar to ( 726) AT5G63570 | Symbols: GSA1 | GSA1 (GLUTAMATE-1-SEMIALDEHYDE-2,1-AMINOMUTASE); glutamate-1-semialdehyde 2,1-aminomutase | chr5:25451957-25453620 FORWARDhighly similar to ( 880) GSA_HORVU Glutamate-1-semialdehyde 2,1-aminomutase, chloroplast precursor (EC 5.4.3.8) (GSA) (Glutamate-1-semialdehyde aminotransferase) (GSA-AT) - Hordeum vulgare (Barley)highly similar to ( 820) lo…	-0.657	-0.061	0.939
19.4	tetrapyrrole synthesis.ALA dehydratase	ak354465	highly similar to ( 575) AT1G69740 | Symbols: HEMB1 | HEMB1; catalytic/ metal ion binding / porphobilinogen synthase | chr1:26232197-26234713 FORWARDhighly similar to ( 606) HEM2_HORVU Delta-aminolevulinic acid dehydratase, chloroplast precursor (EC 4.2.1.24) (Porphobilinogen synthase) (ALADH) - Hordeum vulgare (Barley)highly similar to ( 633) loc_os06g49110 12006.m32176 protein delta-aminolevuli…	-0.707	-0.046	0.739
19.5	tetrapyrrole synthesis.porphobilinogen deaminase	mloc_12220.1	moderately similar to ( 468) AT5G08280 | Symbols: HEMC | HEMC (HYDROXYMETHYLBILANE SYNTHASE); hydroxymethylbilane synthase | chr5:2663763-2665596 REVERSEmoderately similar to ( 487) HEM3_PEA Porphobilinogen deaminase, chloroplast precursor (EC 2.5.1.61) (PBG) (Hydroxymethylbilane synthase) (HMBS) (Pre-uroporphyrinogen synthase) - Pisum sativum (Garden pea)highly similar to ( 584) loc_os02g07230 1…	-0.808	-0.012	0.521
19.6	tetrapyrrole synthesis.uroporphyrinogen III synthase	ak366824	moderately similar to ( 312) AT2G26540 | Symbols: HEMD | HEMD; uroporphyrinogen-III synthase | chr2:11287666-11290224 REVERSEmoderately similar to ( 424) loc_os03g08730 12003.m06380 protein uroporphyrinogen-III synthase, putative, expressed no original description	-0.966	0.055	0.26
19.9	tetrapyrrole synthesis.protoporphyrin IX oxidase	ak370908	highly similar to ( 697) AT4G01690 | Symbols: PPOX, HEMG1, PPO1 | PPOX; protoporphyrinogen oxidase | chr4:729929-732309 FORWARDhighly similar to ( 694) PPOC_TOBAC Protoporphyrinogen oxidase, chloroplast precursor (EC 1.3.3.4) (PPO I) (Protoporphyrinogen IX oxidase isozyme I) (PPX I) - Nicotiana tabacum (Common tobacco)highly similar to ( 820) loc_os01g18320 12001.m08374 protein protoporphyrinogen…	-0.991	-0.052	0.817
19.9	tetrapyrrole synthesis.protoporphyrin IX oxidase	mloc_73647.4	moderately similar to ( 300) AT5G14220 | Symbols: HEMG2, MEE61, PPO2 | HEMG2; electron carrier/ oxidoreductase/ protoporphyrinogen oxidase | chr5:4583506-4587369 REVERSEmoderately similar to ( 316) PPOM_TOBAC Protoporphyrinogen oxidase, mitochondrial (EC 1.3.3.4) (PPO II) (Protoporphyrinogen IX oxidase isozyme II) (PPX II) (PX-2) - Nicotiana tabacum (Common tobacco)moderately similar to ( 446) lo…	-0.24	-0.036	0.661
19.1	tetrapyrrole synthesis.magnesium chelatase	mloc_11877.2	highly similar to ( 534) AT4G18480 | Symbols: CHLI1, CH42, CH-42, CHL11, CHLI-1 | CHLI1; ATPase/ magnesium chelatase | chr4:10201897-10203361 REVERSEhighly similar to ( 543) CHLI_SOYBN Magnesium-chelatase subunit chlI, chloroplast precursor (EC 6.6.1.1) (Mg-protoporphyrin IX chelatase) - Glycine max (Soybean)highly similar to ( 600) loc_os03g36540 12003.m08774 protein magnesium-chelatase subunit …	-0.763	-0.013	0.529
19.14	tetrapyrrole synthesis.protochlorophyllide reductase	mloc_1579.2	moderately similar to ( 471) AT5G54190 | Symbols: PORA | PORA; oxidoreductase/ protochlorophyllide reductase | chr5:21991183-21992238 REVERSEhighly similar to ( 602) PORA_WHEAT Protochlorophyllide reductase A, chloroplast precursor (EC 1.3.1.33) (PCR A) (NADPH-protochlorophyllide oxidoreductase A) (POR A) - Triticum aestivum (Wheat)highly similar to ( 518) loc_os04g58200 12004.m35518 protein prot…	0.314	0.374	-3.86
19.21	tetrapyrrole synthesis.heme oxygenase	ak249626.1	moderately similar to ( 211) AT2G26550 | Symbols: HO2 | HO2 (HEME OXYGENASE 2); heme oxygenase (decyclizing) | chr2:11291584-11293426 REVERSEmoderately similar to ( 320) loc_os03g27770 12003.m35265 protein heme oxygenase 2, putative, expressed no original description	-0.639	-0.033	0.561
19.99	tetrapyrrole synthesis.unspecified	ak358369	moderately similar to ( 306) AT5G43860 | Symbols: ATCLH2, CLH2 | ATCLH2; chlorophyllase | chr5:17630492-17632184 FORWARDmoderately similar to ( 202) CLH1_CITSI Chlorophyllase-1, chloroplast precursor (EC 3.1.1.14) (Chlorophyll-chlorophyllido hydrolase 1) (Chlase 1) - Citrus sinensis (Sweet orange)moderately similar to ( 431) loc_os10g28370 12010.m05717 protein chlorophyllase-2, chloroplast precur…	0.054	-0.221	1.378
20.1	stress.biotic	ak248821.1	moderately similar to ( 455) loc_os10g04540 12010.m03866 protein conserved hypothetical protein no original description	0.117	-0.315	1.02
20.1	stress.biotic	ak251422.1	weakly similar to ( 147) AT4G11650 | Symbols: ATOSM34 | ATOSM34 (osmotin 34) | chr4:7025127-7026113 REVERSEmoderately similar to ( 229) TLP_ORYSA Thaumatin-like protein precursor - Oryza sativa (Rice)moderately similar to ( 229) loc_os12g43380 12012.m08112 protein thaumatin-like protein precursor, putative, expressed no original description	0.639	-0.116	-0.751
20.1	stress.biotic	ak354895	highly similar to ( 592) AT2G21340 | Symbols: | antiporter/ drug transporter | chr2:9132629-9136236 FORWARDhighly similar to ( 779) loc_os02g02980 12002.m33524 protein enhanced disease susceptibility 5, putative, expressed no original description	-0.689	0.056	0.319
20.1	stress.biotic	ak360647	weakly similar to ( 174) AT2G24390 | Symbols: | FUNCTIONS IN: molecular_function unknown; INVOLVED IN: biological_process unknown; LOCATED IN: endomembrane system; EXPRESSED IN: 11 plant structures; EXPRESSED DURING: 7 growth stages; CONTAINS InterPro DOMAIN/s: Butirosin biosynthesis, BtrG-like (InterPro:IPR013024), AIG2-like (InterPro:IPR009288); BEST Arabidopsis thaliana protein match is: aviru…	-0.064	-0.235	0.628
20.1	stress.biotic	mloc_1261.1	weakly similar to ( 133) AT3G14460 | Symbols: | disease resistance protein (NBS-LRR class), putative | chr3:4851990-4856264 REVERSEmoderately similar to ( 495) loc_os11g45050 12011.m08338 protein disease resistance protein, putative, expressed no original description	-0.14	-0.628	0.857
20.1	stress.biotic	mloc_16719.1	weakly similar to ( 129) loc_os05g50500 12005.m09119 protein expressed protein no original description	-0.083	0.245	-2.042
20.1	stress.biotic	mloc_19262.2	highly similar to ( 504) AT3G14470 | Symbols: | disease resistance protein (NBS-LRR class), putative | chr3:4857940-4861104 FORWARDnearly identical (1660) loc_os05g41290 12005.m08304 protein disease resistance RPP13-like protein 1, putative, expressed no original description	-2.271	0.45	1.587
20.1	stress.biotic	mloc_70453.1	moderately similar to ( 221) AT5G48620 | Symbols: | disease resistance protein (CC-NBS-LRR class), putative | chr5:19717406-19720932 FORWARDhighly similar to ( 559) loc_os01g70080 12001.m13056 protein NB-ARC domain containing protein, expressed no original description	0.034	0.299	-0.601
20.1.7	stress.biotic.PR-proteins	ak360155	weakly similar to ( 109) AT3G58090 | Symbols: | FUNCTIONS IN: molecular_function unknown; INVOLVED IN: biological_process unknown; LOCATED IN: cellular_component unknown; EXPRESSED IN: 23 plant structures; EXPRESSED DURING: 11 growth stages; CONTAINS InterPro DOMAIN/s: Plant disease resistance response protein (InterPro:IPR004265); BEST Arabidopsis thaliana protein match is: disease resistance-re…	0.111	-0.484	0.037
20.1.7	stress.biotic.PR-proteins	mloc_7556.1	weakly similar to ( 167) AT1G65870 | Symbols: | disease resistance-responsive family protein | chr1:24503624-24504193 FORWARDmoderately similar to ( 241) loc_os11g07830 12011.m04979 protein dirigent-like protein pDIR9, putative, expressed no original description	0.182	0.076	-0.988
20.2	stress.abiotic	mloc_60827.1	weakly similar to ( 135) AT5G60340 | Symbols: | maoC-like dehydratase domain-containing protein | chr5:24273879-24275891 REVERSEmoderately similar to ( 201) loc_os05g09370 12005.m27729 protein carbohydrate kinase, PfkB, putative, expressed no original description	-0.429	-0.079	1.52
20.2.1	stress.abiotic.heat	ak249241.1	weakly similar to ( 113) AT4G25200 | Symbols: ATHSP23.6-MITO | ATHSP23.6-MITO (MITOCHONDRION-LOCALIZED SMALL HEAT SHOCK PROTEIN 23.6) | chr4:12917089-12917858 FORWARDweakly similar to ( 112) HS22M_PEA Heat shock 22 kDa protein, mitochondrial precursor - Pisum sativum (Garden pea)weakly similar to ( 196) loc_os06g11610 12006.m05878 protein heat shock 22 kDa protein, mitochondrial precursor, putati…	-1.017	0.131	2.009
20.2.1	stress.abiotic.heat	ak250452.1	weakly similar to ( 105) AT4G25200 | Symbols: ATHSP23.6-MITO | ATHSP23.6-MITO (MITOCHONDRION-LOCALIZED SMALL HEAT SHOCK PROTEIN 23.6) | chr4:12917089-12917858 FORWARDweakly similar to ( 112) HS22M_PEA Heat shock 22 kDa protein, mitochondrial precursor - Pisum sativum (Garden pea)weakly similar to ( 191) loc_os06g11610 12006.m05878 protein heat shock 22 kDa protein, mitochondrial precursor, putati…	-1.267	0.002	1.953
20.2.1	stress.abiotic.heat	ak252401.1	highly similar to ( 511) AT3G44110 | Symbols: ATJ3, ATJ | ATJ3; protein binding | chr3:15869179-15871059 REVERSEhighly similar to ( 520) DNJH_CUCSA DnaJ protein homolog (DNAJ-1) - Cucumis sativus (Cucumber)highly similar to ( 645) loc_os02g43930 12002.m33427 protein dnaJ protein homolog 2, putative, expressed no original description	0.282	-0.053	-0.006
20.2.1	stress.abiotic.heat	ak358648	moderately similar to ( 299) AT5G23240 | Symbols: | DNAJ heat shock N-terminal domain-containing protein | chr5:7826857-7828534 REVERSEmoderately similar to ( 443) loc_os04g57880 12004.m10672 protein dnaJ domain containing protein, expressed no original description	-0.114	-0.793	0.467
20.2.1	stress.abiotic.heat	ak362332	highly similar to ( 529) AT2G22360 | Symbols: | DNAJ heat shock family protein | chr2:9498162-9500459 FORWARDweakly similar to ( 139) DNJH_CUCSA DnaJ protein homolog (DNAJ-1) - Cucumis sativus (Cucumber)highly similar to ( 687) loc_os05g26926 12005.m06984 protein chaperone protein dnaJ, putative, expressed no original description	-0.649	-0.009	0.367
20.2.1	stress.abiotic.heat	ak364223	moderately similar to ( 471) AT1G80030 | Symbols: | DNAJ heat shock protein, putative | chr1:30105398-30108873 REVERSEweakly similar to ( 118) DNJH_CUCSA DnaJ protein homolog (DNAJ-1) - Cucumis sativus (Cucumber)highly similar to ( 610) loc_os02g56040 12002.m10628 protein chaperone protein dnaJ, putative, expressed no original description	-0.518	0.055	0.742
20.2.1	stress.abiotic.heat	ak364560	nearly identical (1056) AT4G24280 | Symbols: cpHsc70-1 | cpHsc70-1 (chloroplast heat shock protein 70-1); ATP binding | chr4:12590094-12593437 FORWARDnearly identical (1067) HSP7S_PEA Stromal 70 kDa heat shock-related protein, chloroplast precursor - Pisum sativum (Garden pea)nearly identical (1159) loc_os12g14070 12012.m05378 protein stromal 70 kDa heat shock-related protein, chloroplast precurs…	-0.613	0.034	0.531
20.2.1	stress.abiotic.heat	ak366006	nearly identical (1471) AT5G15450 | Symbols: APG6, CLPB3, CLPB-P | CLPB3 (CASEIN LYTIC PROTEINASE B3); ATP binding / ATPase/ nucleoside-triphosphatase/ nucleotide binding / protein binding | chr5:5014399-5018255 REVERSEhighly similar to ( 818) HS101_ORYSA Heat shock protein 101 - Oryza sativa (Rice)nearly identical (1642) loc_os03g31300 12003.m34888 protein chaperone clpB 1, putative, expressed n…	-0.464	-0.029	0.465
20.2.1	stress.abiotic.heat	ak368827	nearly identical (1084) AT2G04030 | Symbols: CR88 | CR88; ATP binding | chr2:1281983-1285909 FORWARDhighly similar to ( 535) HSP83_IPONI Heat shock protein 83 - Ipomoea nil (Japanese morning glory) (Pharbitis nil)nearly identical (1223) loc_os09g29840 12009.m06135 protein endoplasmin precursor, putative, expressed no original description	-0.509	-0.127	1.56
20.2.1	stress.abiotic.heat	ak372933	weakly similar to ( 113) AT4G25200 | Symbols: ATHSP23.6-MITO | ATHSP23.6-MITO (MITOCHONDRION-LOCALIZED SMALL HEAT SHOCK PROTEIN 23.6) | chr4:12917089-12917858 FORWARDweakly similar to ( 112) HS22M_PEA Heat shock 22 kDa protein, mitochondrial precursor - Pisum sativum (Garden pea)weakly similar to ( 197) loc_os06g11610 12006.m05878 protein heat shock 22 kDa protein, mitochondrial precursor, putati…	-1.184	0.113	2.101
20.2.1	stress.abiotic.heat	mloc_16607.1	moderately similar to ( 213) AT4G09350 | Symbols: | DNAJ heat shock N-terminal domain-containing protein | chr4:5931317-5932152 REVERSEmoderately similar to ( 284) loc_os11g10990 12011.m05292 protein heat shock protein binding protein, putative, expressed no original description	0.326	0.029	-0.837
20.2.1	stress.abiotic.heat	mloc_59824.1	highly similar to ( 538) AT2G22360 | Symbols: | DNAJ heat shock family protein | chr2:9498162-9500459 FORWARDweakly similar to ( 147) DNJH_CUCSA DnaJ protein homolog (DNAJ-1) - Cucumis sativus (Cucumber)highly similar to ( 696) loc_os05g26926 12005.m06984 protein chaperone protein dnaJ, putative, expressed no original description	-0.561	-0.02	0.413
20.2.3	stress.abiotic.drought/salt	ak355948	highly similar to ( 627) AT3G01100 | Symbols: HYP1, ATHYP1 | HYP1 (HYPOTHETICAL PROTEIN 1) | chr3:35810-38176 REVERSEnearly identical (1053) loc_os12g39320 12012.m07717 protein HYP1, putative, expressed no original description	-0.019	0.23	-0.509
20.2.99	stress.abiotic.unspecified	ak375503	weakly similar to ( 129) AT5G45880 | Symbols: | pollen Ole e 1 allergen and extensin family protein | chr5:18609934-18611066 REVERSEmoderately similar to ( 219) PSC13_MAIZE Pollen-specific protein C13 precursor - Zea mays (Maize)moderately similar to ( 249) loc_os04g32680 12004.m08366 protein pollen-specific protein C13 precursor, putative, expressed no original description	0.21	0.082	-2.774
21.1	redox.thioredoxin	ak251450.1	weakly similar to ( 198) AT2G04700 | Symbols: | ferredoxin thioredoxin reductase catalytic beta chain family protein | chr2:1646961-1648345 FORWARDmoderately similar to ( 222) FTRC_MAIZE Ferredoxin-thioredoxin reductase catalytic chain, chloroplast precursor (EC 1.18.-.-) (FTR-C) (Ferredoxin-thioredoxin reductase subunit B) (FTR-B) - Zea mays (Maize)moderately similar to ( 224) loc_os09g07570 120…	0.074	0.068	-0.868
21.1	redox.thioredoxin	ak354044	weakly similar to ( 160) AT1G76760 | Symbols: ATY1, TRX-Y1 | ATY1 (ARABIDOPSIS THIOREDOXIN Y1); electron carrier/ protein disulfide oxidoreductase | chr1:28811873-28812948 REVERSEvery weakly similar to (87.4) TRXM_CHLRE Thioredoxin M-type, chloroplast precursor (TRX-M) (Thioredoxin CH2) - Chlamydomonas reinhardtiiweakly similar to ( 187) loc_os01g73234 12001.m150920 protein thioredoxin-like prote…	-0.339	-0.057	0.159
21.1	redox.thioredoxin	mloc_61025.1	weakly similar to ( 132) AT5G51010 | Symbols: | rubredoxin family protein | chr5:20744615-20745344 FORWARDweakly similar to ( 181) loc_os11g32500 12011.m07151 protein rubredoxin family protein, expressed no original description	-0.4	0.13	0.657
21.1	redox.thioredoxin	mloc_68180.4	weakly similar to ( 191) AT3G06730 | Symbols: | thioredoxin family protein | chr3:2124276-2125845 FORWARDmoderately similar to ( 236) loc_os08g29110 12008.m06915 protein thioredoxin, putative, expressed no original description	-1.853	-0.161	1.172
21.2.1	redox.ascorbate and glutathione.ascorbate	ak248469.1	moderately similar to ( 369) AT1G07890 | Symbols: APX1, CS1 | APX1 (ascorbate peroxidase 1); L-ascorbate peroxidase | chr1:2438005-2439435 FORWARDmoderately similar to ( 405) APX2_ORYSA L-ascorbate peroxidase 2, cytosolic (EC 1.11.1.11) (APXb) (OsAPx02) - Oryza sativa (Rice)moderately similar to ( 405) loc_os07g49400 12007.m29412 protein OsAPx2 - Cytosolic Ascorbate Peroxidase encoding gene, expr…	0.369	-0.007	-0.309
21.2.2	redox.ascorbate and glutathione.glutathione	ak355585	moderately similar to ( 293) AT4G11600 | Symbols: ATGPX6, PHGPX, LSC803 | ATGPX6 (GLUTATHIONE PEROXIDASE 6); glutathione peroxidase | chr4:7010021-7011330 REVERSEmoderately similar to ( 285) GPX4_CITSI Probable phospholipid hydroperoxide glutathione peroxidase (EC 1.11.1.12) (PHGPx) (Salt-associated protein) - Citrus sinensis (Sweet orange)moderately similar to ( 310) loc_os02g44500 12002.m09490 …	0.055	0.025	-0.581
21.5	redox.peroxiredoxin	mloc_74367.1	moderately similar to ( 229) AT3G52960 | Symbols: | peroxiredoxin type 2, putative | chr3:19639699-19640403 FORWARDmoderately similar to ( 257) loc_os02g09940 12002.m06291 protein peroxiredoxin-5, mitochondrial precursor, putative, expressed no original description	-0.507	-0.094	0.484
21.6	redox.dismutases and catalases	ak248365.1	moderately similar to ( 323) AT5G23310 | Symbols: FSD3 | FSD3 (FE SUPEROXIDE DISMUTASE 3); superoxide dismutase | chr5:7850624-7852241 FORWARDmoderately similar to ( 227) SODF_NICPL Superoxide dismutase [Fe], chloroplast (EC 1.15.1.1) (Fragment) - Nicotiana plumbaginifolia (Leadwort-leaved tobacco)moderately similar to ( 397) loc_os06g05110 12006.m31976 protein superoxide dismutase, chloroplast, …	-0.9	-0.081	0.792
21.6	redox.dismutases and catalases	mloc_69817.1	moderately similar to ( 263) AT5G51100 | Symbols: FSD2 | FSD2 (FE SUPEROXIDE DISMUTASE 2); superoxide dismutase | chr5:20773357-20775635 REVERSEmoderately similar to ( 238) SODF_NICPL Superoxide dismutase [Fe], chloroplast (EC 1.15.1.1) (Fragment) - Nicotiana plumbaginifolia (Leadwort-leaved tobacco)moderately similar to ( 457) loc_os06g02500 12006.m04983 protein superoxide dismutase, chloroplast…	-1.819	-0.157	1.541
23.1.1.10	nucleotide metabolism.synthesis.pyrimidine.CTP synthetase	ak367678	highly similar to ( 840) AT3G12670 | Symbols: emb2742 | emb2742 (embryo defective 2742); CTP synthase/ catalytic | chr3:4020351-4024086 REVERSEhighly similar to ( 972) loc_os01g43020 12001.m10565 protein CTP synthase, putative, expressed no original description	-0.087	-0.149	1.184
23.1.2.20	nucleotide metabolism.synthesis.purine.adenylosuccinate synthase	mloc_15467.1	highly similar to ( 707) AT3G57610 | Symbols: ADSS | ADSS (ADENYLOSUCCINATE SYNTHASE); adenylosuccinate synthase | chr3:21334519-21336603 REVERSEhighly similar to ( 727) PURA_WHEAT Adenylosuccinate synthetase, chloroplast precursor (EC 6.3.4.4) (IMP--aspartate ligase) (AdSS) (AMPSase) (Fragment) - Triticum aestivum (Wheat)highly similar to ( 827) loc_os03g49220 12003.m35369 protein adenylosuccina…	-0.334	0.023	0.548
23.3	nucleotide metabolism.salvage	mloc_63902.1	highly similar to ( 550) AT1G72040 | Symbols: | deoxynucleoside kinase family | chr1:27112159-27114248 REVERSEhighly similar to ( 657) loc_os01g65350 12001.m12648 protein ATP binding protein, putative, expressed no original description	-0.431	-0.14	1.338
23.3.1.1	nucleotide metabolism.salvage.phosphoribosyltransferases.aprt	ak360483	moderately similar to ( 281) AT1G27450 | Symbols: APT1, ATAPT1 | APT1 (ADENINE PHOSPHORIBOSYL TRANSFERASE 1); adenine phosphoribosyltransferase | chr1:9532421-9533807 FORWARDmoderately similar to ( 353) APT1_WHEAT Adenine phosphoribosyltransferase 1 (EC 2.4.2.7) (APRT 1) - Triticum aestivum (Wheat)moderately similar to ( 300) loc_os12g39860 12012.m07770 protein adenine phosphoribosyltransferase 1…	0.417	-0.005	-0.379
23.3.1.1	nucleotide metabolism.salvage.phosphoribosyltransferases.aprt	mloc_69815.1	moderately similar to ( 256) AT1G80050 | Symbols: APT2, ATAPT2 | APT2 (ADENINE PHOSPHORIBOSYL TRANSFERASE 2); adenine phosphoribosyltransferase/ phosphate transmembrane transporter | chr1:30111708-30113261 REVERSEmoderately similar to ( 233) APT1_WHEAT Adenine phosphoribosyltransferase 1 (EC 2.4.2.7) (APRT 1) - Triticum aestivum (Wheat)moderately similar to ( 332) loc_os04g42520 12004.m78967 prot…	0.421	0.021	-0.637
23.4.99	nucleotide metabolism.phosphotransfer and pyrophosphatases.misc	ak356900	moderately similar to ( 355) AT2G46860 | Symbols: AtPPa3 | AtPPa3 (Arabidopsis thaliana pyrophosphorylase 3); inorganic diphosphatase/ pyrophosphatase | chr2:19253843-19255060 FORWARDmoderately similar to ( 390) IPYR_MAIZE Soluble inorganic pyrophosphatase (EC 3.6.1.1) (Pyrophosphate phospho-hydrolase) (PPase) - Zea mays (Maize)moderately similar to ( 391) loc_os04g59040 12004.m101703 protein sol…	0.409	-0.076	-0.127
23.5.2	nucleotide metabolism.deoxynucleotide metabolism.pseudouridine synthase	ak354632	moderately similar to ( 460) AT5G14460 | Symbols: | pseudouridine synthase/ transporter | chr5:4660239-4662543 REVERSEhighly similar to ( 555) loc_os05g01750 12005.m04712 protein pseudouridylate synthase/ transporter, putative, expressed no original description	-0.357	-0.012	0.795
23.5.3	nucleotide metabolism.deoxynucleotide metabolism.cytosine deaminase	mloc_53310.3	highly similar to ( 629) AT3G47390 | Symbols: | cytidine/deoxycytidylate deaminase family protein | chr3:17462094-17464655 FORWARDhighly similar to ( 730) loc_os02g27340 12002.m07878 protein riboflavin biosynthesis protein ribD, putative, expressed no original description	-0.574	-0.007	0.202
23.5.5	nucleotide metabolism.deoxynucleotide metabolism.dUTP diphosphatase	mloc_74118.1	moderately similar to ( 230) AT3G46940 | Symbols: | deoxyuridine 5'-triphosphate nucleotidohydrolase family | chr3:17288367-17288867 REVERSEmoderately similar to ( 274) loc_os03g46640 12003.m09682 protein deoxyuridine 5-triphosphate nucleotidohydrolase, putative, expressed no original description	0.279	-0.177	-1.754
24.1	Biodegradation of Xenobiotics.hydroxyacylglutathione hydrolase	mloc_57915.1	moderately similar to ( 415) AT1G06130 | Symbols: GLX2-4 | GLX2-4 (glyoxalase 2-4); hydrolase/ hydroxyacylglutathione hydrolase/ zinc ion binding | chr1:1858034-1860640 REVERSEhighly similar to ( 602) loc_os09g34100 12009.m06459 protein hydroxyacylglutathione hydrolase 2, mitochondrial precursor, putative, expressed no original description	0.082	0.15	-0.454
25.8	C1-metabolism.tetrahydrofolate synthase	ak361367	moderately similar to ( 437) AT5G41480 | Symbols: GLA1, ATDFA, DFA | GLA1 (GLOBULAR ARREST1); dihydrofolate synthase | chr5:16595967-16598523 FORWARDhighly similar to ( 701) loc_os12g42870 12012.m27052 protein GLA1, putative, expressed no original description	-0.352	0.022	0.294
26.1	misc.misc2	ak250967.1	moderately similar to ( 333) AT4G37550 | Symbols: | formamidase, putative / formamide amidohydrolase, putative | chr4:17643684-17645249 FORWARDmoderately similar to ( 391) loc_os01g55950 12001.m11751 protein acetamidase, putative, expressed no original description	0.434	0.064	-1.432
26.1	misc.misc2	ak252225.1	highly similar to ( 753) AT4G37550 | Symbols: | formamidase, putative / formamide amidohydrolase, putative | chr4:17643684-17645249 FORWARDhighly similar to ( 865) loc_os01g55950 12001.m11751 protein acetamidase, putative, expressed no original description	0.354	-0.024	-1.654
26.1	misc.misc2	ak366083	moderately similar to ( 455) AT3G18270 | Symbols: CYP77A5P | CYP77A5P; catalytic | chr3:6262010-6264025 FORWARDhighly similar to ( 630) loc_os01g04630 12001.m07098 protein muconate cycloisomerase-like protein, putative, expressed no original description	-0.159	-0.121	0.549
26.1	misc.misc2	ak370389	moderately similar to ( 274) AT1G15390 | Symbols: PDF1A, ATDEF1 | PDF1A (PEPTIDE DEFORMYLASE 1A); peptide deformylase | chr1:5294653-5295625 FORWARDmoderately similar to ( 351) loc_os01g37510 12001.m10040 protein peptide deformylase, mitochondrial precursor, putative, expressed no original description	-0.37	-0.028	1.052
26.1	misc.misc2	mloc_10039.2	highly similar to ( 605) AT5G05460 | Symbols: | hydrolase, acting on glycosyl bonds / mannosyl-glycoprotein endo-beta-N-acetylglucosaminidase | chr5:1615615-1618771 FORWARDhighly similar to ( 966) loc_os05g27960 12005.m07084 protein hydrolase, acting on glycosyl bonds, putative, expressed no original description	-0.31	-0.016	0.149
26.1	misc.misc2	mloc_54916.3	weakly similar to ( 197) AT3G51000 | Symbols: | epoxide hydrolase, putative | chr3:18945258-18946499 REVERSEmoderately similar to ( 493) loc_os10g35520 12010.m06376 protein epoxide hydrolase 2, putative, expressed no original description	0.226	0.027	-1.114
26.1	misc.misc2	mloc_73740.2	weakly similar to ( 166) AT2G32520 | Symbols: | dienelactone hydrolase family protein | chr2:13805823-13807442 REVERSEweakly similar to ( 187) loc_os01g34700 12001.m150872 protein protein usf, putative, expressed no original description	-1.155	-0.162	1.081
26.2	misc.UDP glucosyl and glucoronyl transferases	ak358209	highly similar to ( 531) AT2G36970 | Symbols: | UDP-glucoronosyl/UDP-glucosyl transferase family protein | chr2:15529050-15530712 FORWARDmoderately similar to ( 223) IAAG_MAIZE Indole-3-acetate beta-glucosyltransferase (EC 2.4.1.121) (IAA-Glu synthetase) ((Uridine 5'-diphosphate-glucose:indol-3-ylacetyl)-beta-D-glucosyl transferase) - Zea mays (Maize)highly similar to ( 748) loc_os10g30560 12010.…	0.427	0.044	-0.577
26.2	misc.UDP glucosyl and glucoronyl transferases	ak361975	moderately similar to ( 319) AT4G01070 | Symbols: GT72B1, UGT72B1 | GT72B1; UDP-glucosyltransferase/ UDP-glycosyltransferase/ transferase, transferring glycosyl groups | chr4:461858-463300 REVERSEweakly similar to ( 150) IAAG_MAIZE Indole-3-acetate beta-glucosyltransferase (EC 2.4.1.121) (IAA-Glu synthetase) ((Uridine 5'-diphosphate-glucose:indol-3-ylacetyl)-beta-D-glucosyl transferase) - Zea may…	-0.045	0.084	-1.227
26.2	misc.UDP glucosyl and glucoronyl transferases	ak363890	moderately similar to ( 330) AT4G15550 | Symbols: IAGLU | IAGLU (INDOLE-3-ACETATE BETA-D-GLUCOSYLTRANSFERASE); UDP-glycosyltransferase/ transferase, transferring glycosyl groups | chr4:8877877-8879301 REVERSEmoderately similar to ( 237) IAAG_MAIZE Indole-3-acetate beta-glucosyltransferase (EC 2.4.1.121) (IAA-Glu synthetase) ((Uridine 5'-diphosphate-glucose:indol-3-ylacetyl)-beta-D-glucosyl transf…	0.125	0.508	-0.437
26.2	misc.UDP glucosyl and glucoronyl transferases	mloc_16465.1	moderately similar to ( 213) AT3G02100 | Symbols: | UDP-glucoronosyl/UDP-glucosyl transferase family protein | chr3:368840-370484 REVERSEweakly similar to ( 140) UFO3_MAIZE Anthocyanidin 3-O-glucosyltransferase (EC 2.4.1.115) (Flavonol 3-O-glucosyltransferase) (UDP-glucose flavonoid 3-O-glucosyltransferase) (Bronze-1) (Bz-W22 allele) - Zea mays (Maize)moderately similar to ( 375) loc_os03g55010 1…	-0.316	-0.076	2.307
26.2	misc.UDP glucosyl and glucoronyl transferases	mloc_19012.1	weakly similar to ( 189) AT1G05560 | Symbols: UGT1, UGT75B1 | UGT75B1 (UDP-GLUCOSYLTRANSFERASE 75B1); UDP-glucose:4-aminobenzoate acylglucosyltransferase/ UDP-glucosyltransferase/ UDP-glycosyltransferase/ abscisic acid glucosyltransferase/ transferase, transferring glycosyl groups | chr1:1645674-1647083 REVERSEweakly similar to ( 152) IAAG_MAIZE Indole-3-acetate beta-glucosyltransferase (EC 2.4.1…	0.037	0.582	-0.033
26.2	misc.UDP glucosyl and glucoronyl transferases	mloc_50928.1	moderately similar to ( 360) AT2G36790 | Symbols: UGT73C6 | UGT73C6 (UDP-glucosyl transferase 73C6); UDP-glucosyltransferase/ UDP-glycosyltransferase/ quercetin 3-O-glucosyltransferase/ quercetin 4'-O-glucosyltransferase/ quercetin 7-O-glucosyltransferase/ transferase, transferring glycosyl groups | chr2:15420339-15421826 REVERSEweakly similar to ( 197) CZOG_SORBI Putative cis-zeatin O-glucosyltr…	-1.578	-0.066	0.815
26.2	misc.UDP glucosyl and glucoronyl transferases	mloc_65245.1	moderately similar to ( 471) AT1G22360 | Symbols: AtUGT85A2 | AtUGT85A2 (UDP-glucosyl transferase 85A2); UDP-glycosyltransferase/ glucuronosyltransferase/ transferase, transferring glycosyl groups | chr1:7895068-7897527 REVERSEweakly similar to ( 176) UFO3_MAIZE Anthocyanidin 3-O-glucosyltransferase (EC 2.4.1.115) (Flavonol 3-O-glucosyltransferase) (UDP-glucose flavonoid 3-O-glucosyltransferase) …	0.035	0.308	-0.63
26.2	misc.UDP glucosyl and glucoronyl transferases	mloc_71793.1	very weakly similar to (88.2) loc_os02g14680 12002.m06713 protein hydroquinone glucosyltransferase, putative, expressed no original description	-0.029	0.055	-1.314
26.2	misc.UDP glucosyl and glucoronyl transferases	mloc_81178.3	moderately similar to ( 492) AT3G45400 | Symbols: | exostosin family protein | chr3:16651963-16653479 FORWARDhighly similar to ( 698) loc_os12g03100 12012.m04308 protein secondary cell wall-related glycosyltransferase family 47, putative, expressed no original description	-0.226	-0.002	0.18
26.3	misc.gluco-, galacto- and mannosidases	ak358266	moderately similar to ( 259) AT4G27820 | Symbols: BGLU9 | BGLU9 (BETA GLUCOSIDASE 9); catalytic/ cation binding / hydrolase, hydrolyzing O-glycosyl compounds | chr4:13857873-13860571 REVERSEweakly similar to ( 166) BGLC_MAIZE Beta-glucosidase, chloroplast precursor (EC 3.2.1.21) (Gentiobiase) (Cellobiase) (Beta-D-glucoside glucohydrolase) - Zea mays (Maize)highly similar to ( 563) loc_os09g33680 …	0.304	0.018	-0.155
26.3	misc.gluco-, galacto- and mannosidases	mloc_79756.1	moderately similar to ( 482) AT2G44480 | Symbols: BGLU17 | BGLU17 (BETA GLUCOSIDASE 17); catalytic/ cation binding / hydrolase, hydrolyzing O-glycosyl compounds | chr2:18360476-18363001 FORWARDmoderately similar to ( 404) BGLC_MAIZE Beta-glucosidase, chloroplast precursor (EC 3.2.1.21) (Gentiobiase) (Cellobiase) (Beta-D-glucoside glucohydrolase) - Zea mays (Maize)highly similar to ( 746) loc_os08…	0.13	0.306	-0.691
26.3.4	misc.gluco-, galacto- and mannosidases.endoglucanase	mloc_34376.1	highly similar to ( 673) AT5G49720 | Symbols: ATGH9A1, DEC, KOR, RSW2, IRX2, KOR1 | ATGH9A1 (ARABIDOPSIS THALIANA GLYCOSYL HYDROLASE 9A1); cellulase/ hydrolase, hydrolyzing O-glycosyl compounds | chr5:20197765-20200168 REVERSEnearly identical (1040) GUN12_ORYSA Endoglucanase 12 (EC 3.2.1.4) (Endo-1,4-beta glucanase 12) (OsGLU3) - Oryza sativa (Rice)nearly identical (1029) loc_os04g41970 12004.m09…	-0.387	0.032	0.271
26.4.1	misc.beta 1,3 glucan hydrolases.glucan endo-1,3-beta-glucosidase	ak356972	moderately similar to ( 277) AT4G16260 | Symbols: | catalytic/ cation binding / hydrolase, hydrolyzing O-glycosyl compounds | chr4:9200180-9201441 REVERSEmoderately similar to ( 354) GUB2_HORVU Lichenase-2 precursor (EC 3.2.1.73) (Lichenase II) (Endo-beta-1,3-1,4 glucanase II) ((1->3,1->4)-beta-glucanase isoenzyme EII) (Fragment) - Hordeum vulgare (Barley)moderately similar to ( 418) loc_os01g714…	0.053	-0.832	1.064
26.7	misc.oxidases - copper, flavone etc	ak249966.1	moderately similar to ( 410) AT3G28480 | Symbols: | oxidoreductase, 2OG-Fe(II) oxygenase family protein | chr3:10676266-10678262 REVERSEhighly similar to ( 506) loc_os10g27340 12010.m05668 protein prolyl 4-hydroxylase, putative, expressed no original description	0.047	-0.073	0.444
26.7	misc.oxidases - copper, flavone etc	mloc_72061.1	moderately similar to ( 342) AT1G75790 | Symbols: sks18 | sks18 (SKU5 Similar 18); copper ion binding / pectinesterase | chr1:28454980-28457388 REVERSEmoderately similar to ( 310) NTP3_TOBAC Pollen-specific protein NTP303 precursor - Nicotiana tabacum (Common tobacco)moderately similar to ( 336) loc_os04g47400 12004.m09685 protein pollen-specific protein NTP303 precursor, putative, expressed no o…	-0.389	-0.049	1.781
26.8	misc.nitrilases, *nitrile lyases, berberine bridge enzymes, reticuline oxidases, troponine reductases	ak355959	moderately similar to ( 305) AT5G06060 | Symbols: | tropinone reductase, putative / tropine dehydrogenase, putative | chr5:1824066-1825833 REVERSEvery weakly similar to (84.3) FABG3_BRANA 3-oxoacyl-[acyl-carrier-protein] reductase 3, chloroplast precursor (EC 1.1.1.100) (3-ketoacyl-acyl carrier protein reductase 3) - Brassica napus (Rape)moderately similar to ( 373) loc_os03g16230 12003.m34832 pr…	-0.145	-0.039	0.701
26.8	misc.nitrilases, *nitrile lyases, berberine bridge enzymes, reticuline oxidases, troponine reductases	ak369109	highly similar to ( 581) AT5G13690 | Symbols: | alpha-N-acetylglucosaminidase family / NAGLU family | chr5:4415808-4420159 FORWARDmoderately similar to ( 361) loc_os04g55730 12004.m10464 protein alpha-N-acetylglucosaminidase precursor, putative, expressed no original description	-0.177	0.017	0.428
26.8	misc.nitrilases, *nitrile lyases, berberine bridge enzymes, reticuline oxidases, troponine reductases	mloc_64786.1	moderately similar to ( 210) AT2G23620 | Symbols: ATMES1, MES1 | MES1 (METHYL ESTERASE 1); hydrolase, acting on ester bonds / methyl indole-3-acetate esterase/ methyl jasmonate esterase/ methyl salicylate esterase | chr2:10047462-10049248 REVERSEweakly similar to ( 197) PIR7A_ORYSA Probable esterase PIR7A (EC 3.1.-.-) - Oryza sativa (Rice)moderately similar to ( 365) loc_os01g37630 12001.m10051 p…	-1.232	-0.02	1.632
26.9	misc.glutathione S transferases	ak375731	weakly similar to ( 166) AT3G62760 | Symbols: ATGSTF13 | ATGSTF13; glutathione transferase | chr3:23217425-23218246 REVERSEmoderately similar to ( 344) GSTH2_ORYSA Probable glutathione S-transferase GSTF2 (EC 2.5.1.18) (GST-II) - Oryza sativa (Rice)moderately similar to ( 346) loc_os01g55830 12001.m42727 protein glutathione S-transferase GSTF2, putative, expressed no original description	0.406	0.026	-2.997
26.9	misc.glutathione S transferases	mloc_32541.1	weakly similar to ( 119) loc_os05g34150 12005.m07646 protein glutathione S-transferase GSTU6, putative, expressed no original description	-0.504	0.15	0.023
26.9	misc.glutathione S transferases	mloc_52661.2	moderately similar to ( 244) AT3G55040 | Symbols: GSTL2 | GSTL2 | chr3:20398718-20400305 REVERSEmoderately similar to ( 266) IN21_MAIZE IN2-1 protein - Zea mays (Maize)moderately similar to ( 327) loc_os03g17470 12003.m07174 protein IN2-1 protein, putative, expressed no original description	0.185	-0.064	-0.539
26.1	misc.cytochrome P450	ak360529	moderately similar to ( 406) AT1G64950 | Symbols: CYP89A5 | CYP89A5; electron carrier/ heme binding / iron ion binding / monooxygenase/ oxygen binding | chr1:24127587-24129119 FORWARDmoderately similar to ( 300) C77A1_SOLME Cytochrome P450 77A1 (EC 1.14.-.-) (CYPLXXVIIA1) (P-450EG6) (Fragment) - Solanum melongena (Eggplant) (Aubergine)highly similar to ( 654) loc_os02g01890 12002.m05539 protein c…	0.014	0.252	-0.518
26.1	misc.cytochrome P450	mloc_13167.2	moderately similar to ( 337) AT3G48280 | Symbols: CYP71A25 | CYP71A25; electron carrier/ heme binding / iron ion binding / monooxygenase/ oxygen binding | chr3:17879594-17881164 FORWARDmoderately similar to ( 350) C71A4_SOLME Cytochrome P450 71A4 (EC 1.14.-.-) (CYPLXXIA4) (P-450EG2) - Solanum melongena (Eggplant) (Aubergine)highly similar to ( 537) loc_os01g12750 12001.m07888 protein cytochrome P…	-0.03	0.216	-0.262
26.1	misc.cytochrome P450	mloc_14895.1	highly similar to ( 729) AT1G69500 | Symbols: | electron carrier/ heme binding / iron ion binding / monooxygenase/ oxygen binding | chr1:26123960-26125909 FORWARDweakly similar to ( 108) C97B2_SOYBN Cytochrome P450 97B2 (EC 1.14.-.-) - Glycine max (Soybean)highly similar to ( 937) loc_os03g07250 12003.m06240 protein cytochrome P450 86A2, putative, expressed no original description	-1.383	0.049	1.402
26.1	misc.cytochrome P450	mloc_18763.1	moderately similar to ( 328) AT3G48310 | Symbols: CYP71A22 | CYP71A22; electron carrier/ heme binding / iron ion binding / monooxygenase/ oxygen binding | chr3:17888192-17889749 FORWARDmoderately similar to ( 478) C71C4_MAIZE Cytochrome P450 71C4 (EC 1.14.-.-) (Benzoxazineless 2) - Zea mays (Maize)highly similar to ( 553) loc_os08g01450 12008.m04293 protein cytochrome P450 71C4, putative, express…	0.004	0.382	-2.04
26.1	misc.cytochrome P450	mloc_4161.1	moderately similar to ( 294) AT3G26210 | Symbols: CYP71B23 | CYP71B23; electron carrier/ heme binding / iron ion binding / monooxygenase/ oxygen binding | chr3:9593329-9595202 REVERSEmoderately similar to ( 322) C71DA_SOYBN Cytochrome P450 71D10 (EC 1.14.-.-) - Glycine max (Soybean)moderately similar to ( 419) loc_os02g17760 12002.m07020 protein cytochrome P450 71D8, putative, expressed no origin…	-0.541	0.09	0.916
26.1	misc.cytochrome P450	mloc_56398.2	moderately similar to ( 384) AT3G26330 | Symbols: CYP71B37 | CYP71B37; electron carrier/ heme binding / iron ion binding / monooxygenase/ oxygen binding | chr3:9646873-9648536 REVERSEmoderately similar to ( 435) C71D8_SOYBN Cytochrome P450 71D8 (EC 1.14.-.-) (P450 CP7) - Glycine max (Soybean)highly similar to ( 821) loc_os09g10340 12009.m04299 protein cytochrome P450 71D7, putative, expressed no …	0.65	0.027	-0.844
26.1	misc.cytochrome P450	mloc_71010.2	moderately similar to ( 448) AT2G26170 | Symbols: CYP711A1 | CYP711A1; electron carrier/ heme binding / iron ion binding / monooxygenase/ oxygen binding | chr2:11141703-11143270 FORWARDvery weakly similar to (81.6) C98A1_SORBI Cytochrome P450 98A1 (EC 1.14.-.-) - Sorghum bicolor (Sorghum) (Sorghum vulgare)highly similar to ( 722) loc_os02g12890 12002.m33363 protein cytochrome P450 monooxygenase C…	0.485	-0.007	-0.851
26.11	misc.alcohol dehydrogenases	ak251453.1	highly similar to ( 552) AT5G51970 | Symbols: | sorbitol dehydrogenase, putative / L-iditol 2-dehydrogenase, putative | chr5:21111820-21113284 FORWARDvery weakly similar to (97.1) ADH1_PETHY Alcohol dehydrogenase 1 (EC 1.1.1.1) - Petunia hybrida (Petunia)highly similar to ( 625) loc_os08g43190 12008.m08293 protein sorbitol dehydrogenase, putative, expressed no original description	0.183	-0.019	-0.551
26.11	misc.alcohol dehydrogenases	mloc_68001.1	highly similar to ( 688) AT5G43940 | Symbols: HOT5, ADH2, GSNOR | HOT5 (sensitive to hot temperatures 5); S-(hydroxymethyl)glutathione dehydrogenase/ S-nitrosoglutathione reductase | chr5:17684265-17686379 FORWARDhighly similar to ( 723) ADHX_ORYSA Alcohol dehydrogenase class 3 (EC 1.1.1.1) (Alcohol dehydrogenase class III) (S-(hydroxymethyl)glutathione dehydrogenase) (EC 1.1.1.284) (Glutathione-…	-0.185	0.012	0.66
26.12	misc.peroxidases	mloc_21848.2	moderately similar to ( 347) AT5G05340 | Symbols: | peroxidase, putative | chr5:1579142-1580819 REVERSEmoderately similar to ( 339) PERP7_BRARA Peroxidase P7 (EC 1.11.1.7) (TP7) - Brassica rapa (Turnip)moderately similar to ( 396) loc_os02g14430 12002.m06688 protein peroxidase 68 precursor, putative, expressed no original description	0.177	0.135	-1.367
26.13	misc.acid and other phosphatases	ak360979	highly similar to ( 719) AT5G34850 | Symbols: ATPAP26, PAP26 | PAP26 (PURPLE ACID PHOSPHATASE 26); acid phosphatase/ protein serine/threonine phosphatase | chr5:13108475-13111217 REVERSEhighly similar to ( 562) PPAF_SOYBN Purple acid phosphatase precursor (EC 3.1.3.2) (Manganese(II) purple acid phosphatase) - Glycine max (Soybean)highly similar to ( 838) loc_os06g43640 12006.m31909 protein purple…	0.12	0.048	-0.488
26.13	misc.acid and other phosphatases	ak371118	highly similar to ( 853) AT1G13750 | Symbols: | calcineurin-like phosphoesterase family protein | chr1:4715490-4718091 REVERSEmoderately similar to ( 468) NPP_HORVU Nucleotide pyrophosphatase/phosphodiesterase (EC 3.-.-.-) (Fragments) - Hordeum vulgare (Barley)nearly identical (1057) loc_os03g11530 12003.m06605 protein nucleotide pyrophosphatase/phosphodiesterase, putative, expressed no original …	-0.191	-0.044	1.034
26.13	misc.acid and other phosphatases	ak371873	highly similar to ( 863) AT5G50400 | Symbols: ATPAP27, PAP27 | PAP27 (PURPLE ACID PHOSPHATASE 27); acid phosphatase/ protein serine/threonine phosphatase | chr5:20523575-20526231 REVERSEhighly similar to ( 753) NPP_HORVU Nucleotide pyrophosphatase/phosphodiesterase (EC 3.-.-.-) (Fragments) - Hordeum vulgare (Barley)nearly identical (1113) loc_os08g41880 12008.m08166 protein nucleotide pyrophospha…	0.186	0.036	-1.237
26.13	misc.acid and other phosphatases	ak372158	moderately similar to ( 420) AT5G20070 | Symbols: ATNUDT19, ATNUDX19 | ATNUDX19 (ARABIDOPSIS THALIANA NUDIX HYDROLASE HOMOLOG 19); hydrolase/ metal ion binding | chr5:6779893-6782308 FORWARDhighly similar to ( 541) loc_os06g04910 12006.m05220 protein hydrolase, NUDIX family protein, expressed no original description	-0.481	-0.077	0.095
26.13	misc.acid and other phosphatases	mloc_10319.1	highly similar to ( 627) AT2G16430 | Symbols: PAP10, ATPAP10 | PAP10 (PURPLE ACID PHOSPHATASE 10); acid phosphatase/ protein serine/threonine phosphatase | chr2:7120502-7122772 REVERSEhighly similar to ( 622) PPAF_SOYBN Purple acid phosphatase precursor (EC 3.1.3.2) (Manganese(II) purple acid phosphatase) - Glycine max (Soybean)highly similar to ( 710) loc_os12g44020 12012.m073899 protein purple …	0.161	0.5	-1.603
26.13	misc.acid and other phosphatases	mloc_5503.1	moderately similar to ( 208) AT4G29260 | Symbols: | acid phosphatase class B family protein | chr4:14422310-14423409 REVERSEmoderately similar to ( 203) VSPA_SOYBN Stem 28 kDa glycoprotein precursor (Vegetative storage protein A) - Glycine max (Soybean)moderately similar to ( 266) loc_os05g10210 12005.m05493 protein stem 28 kDa glycoprotein precursor, putative, expressed no original description	0.47	0.215	-3.009
26.13	misc.acid and other phosphatases	mloc_63625.1	highly similar to ( 634) AT5G50400 | Symbols: ATPAP27, PAP27 | PAP27 (PURPLE ACID PHOSPHATASE 27); acid phosphatase/ protein serine/threonine phosphatase | chr5:20523575-20526231 REVERSEhighly similar to ( 705) NPP_HORVU Nucleotide pyrophosphatase/phosphodiesterase (EC 3.-.-.-) (Fragments) - Hordeum vulgare (Barley)highly similar to ( 778) loc_os08g41880 12008.m08166 protein nucleotide pyrophosph…	0.208	0.266	-1.093
26.16	misc.myrosinases-lectin-jacalin	mloc_65972.1	highly similar to ( 641) AT2G37710 | Symbols: RLK | RLK (receptor lectin kinase); kinase | chr2:15814934-15816961 REVERSEmoderately similar to ( 202) PSKR_DAUCA Phytosulfokine receptor precursor (EC 2.7.11.1) (Phytosulfokine LRR receptor kinase) - Daucus carota (Carrot)highly similar to ( 798) loc_os07g18240 12007.m06264 protein protein kinase, putative, expressed no original description	-0.212	-0.028	1.171
26.16	misc.myrosinases-lectin-jacalin	mloc_65973.1	highly similar to ( 515) AT2G37710 | Symbols: RLK | RLK (receptor lectin kinase); kinase | chr2:15814934-15816961 REVERSEweakly similar to ( 159) PSKR_DAUCA Phytosulfokine receptor precursor (EC 2.7.11.1) (Phytosulfokine LRR receptor kinase) - Daucus carota (Carrot)highly similar to ( 592) loc_os07g03820 12007.m04852 protein lectin-like receptor kinase 7, putative, expressed no original descripti…	0.167	-0.354	2.797
26.17	misc.dynamin	ak251832.1	highly similar to ( 625) AT3G19720 | Symbols: ARC5 | ARC5 (ACCUMULATION AND REPLICATION OF CHLOROPLAST 5); GTP binding / GTPase | chr3:6850591-6855389 REVERSEhighly similar to ( 806) loc_os12g07880 12012.m04775 protein ARC5, putative, expressed no original description	-0.642	0.145	1.551
26.22	misc.short chain dehydrogenase/reductase (SDR)	ak360980	moderately similar to ( 233) AT3G03980 | Symbols: | short-chain dehydrogenase/reductase (SDR) family protein | chr3:1031786-1033081 FORWARDmoderately similar to ( 221) SDR1_PICAB Short-chain type dehydrogenase/reductase (EC 1.-.-.-) - Picea abies (Norway spruce) (Picea excelsa)moderately similar to ( 337) loc_os07g37420 12007.m07992 protein versicolorin reductase, putative, expressed no original …	0.239	-0.029	-0.305
26.22	misc.short chain dehydrogenase/reductase (SDR)	mloc_37411.1	no original description	-0.159	-0.098	0.786
26.22	misc.short chain dehydrogenase/reductase (SDR)	mloc_57385.2	moderately similar to ( 333) AT4G23430 | Symbols: | short-chain dehydrogenase/reductase (SDR) family protein | chr4:12229171-12231493 FORWARDvery weakly similar to (85.5) POR_DAUCA Protochlorophyllide reductase, chloroplast precursor (EC 1.3.1.33) (PCR) (NADPH-protochlorophyllide oxidoreductase) (POR) - Daucus carota (Carrot)moderately similar to ( 481) loc_os11g07930 12011.m04989 protein retinol…	-0.639	0.043	0.966
26.23	misc.rhodanese	ak371015	weakly similar to ( 179) AT3G25480 | Symbols: | rhodanese-like domain-containing protein | chr3:9235591-9236598 REVERSEmoderately similar to ( 353) loc_os01g66600 12001.m12767 protein expressed protein no original description	-0.865	-0.004	0.768
26.28	misc.GDSL-motif lipase	mloc_11044.1	moderately similar to ( 286) AT1G28600 | Symbols: | lipase, putative | chr1:10051604-10053073 REVERSEweakly similar to ( 157) EST_HEVBR Esterase precursor (EC 3.1.1.-) (Early nodule-specific protein homolog) (Latex allergen Hev b 13) - Hevea brasiliensis (Para rubber tree)moderately similar to ( 384) loc_os01g11730 12001.m07790 protein esterase precursor, putative, expressed no original descripti…	-0.042	1.015	-1.264
26.28	misc.GDSL-motif lipase	mloc_11922.1	moderately similar to ( 375) AT3G16370 | Symbols: | GDSL-motif lipase/hydrolase family protein | chr3:5556928-5558351 FORWARDmoderately similar to ( 207) APG_BRANA Anter-specific proline-rich protein APG (Protein CEX) (Fragment) - Brassica napus (Rape)moderately similar to ( 469) loc_os06g05550 12006.m05282 protein anther-specific proline-rich protein APG precursor, putative, expressed no origina…	-0.119	1.832	-0.89
26.3	misc. other Ferredoxins and Rieske domain	ak354691	highly similar to ( 524) AT4G25650 | Symbols: ACD1-LIKE | ACD1-LIKE (ACD1-LIKE); 2 iron, 2 sulfur cluster binding / electron carrier/ oxidoreductase | chr4:13081021-13083153 REVERSEvery weakly similar to (81.6) CAO_ORYSA Chlorophyllide a oxygenase, chloroplast precursor (EC 1.13.12.14) (Chlorophyll a oxygenase) (Chlorophyll b synthase) - Oryza sativa (Rice)highly similar to ( 701) loc_os03g59110 …	0.021	0.092	-0.711
27.1	RNA.processing	ak356690	moderately similar to ( 224) AT1G01860 | Symbols: PFC1 | PFC1 (PALEFACE 1); mRNA (2'-O-methyladenosine-N6-)-methyltransferase | chr1:304439-306275 REVERSEmoderately similar to ( 229) loc_os02g03050 12002.m33527 protein dimethyladenosine transferase, putative, expressed no original description	-1.223	-0.021	1.105
27.1	RNA.processing	ak362539	nearly identical (1079) AT3G03710 | Symbols: RIF10 | RIF10 (resistant to inhibition with FSM 10); 3'-5'-exoribonuclease/ RNA binding / nucleic acid binding / polyribonucleotide nucleotidyltransferase | chr3:919542-924906 FORWARDnearly identical (1373) loc_os07g07310 12007.m079617 protein polynucleotide phosphorylase, putative, expressed no original description	-0.787	0.063	1.069
27.1	RNA.processing	mloc_53905.2	moderately similar to ( 387) AT5G46420 | Symbols: | 16S rRNA processing protein RimM family | chr5:18829999-18832893 FORWARDmoderately similar to ( 336) loc_os05g49130 12005.m64260 protein 16S rRNA processing protein RimM containing protein, expressed no original description	-1.323	0.014	1.525
27.1	RNA.processing	mloc_71240.1	nearly identical (1035) AT1G61010 | Symbols: CPSF73-I | CPSF73-I (CLEAVAGE AND POLYADENYLATION SPECIFICITY FACTOR 73-I); protein binding | chr1:22474954-22477660 REVERSEweakly similar to ( 130) CPSF2_ORYSA Cleavage and polyadenylation specificity factor 100 kDa subunit (CPSF 100 kDa subunit) - Oryza sativa (Rice)nearly identical (1201) loc_os03g63590 12003.m11227 protein cleavage and polyadenylat…	0.037	-0.174	0.035
27.1	RNA.processing	mloc_75508.1	highly similar to ( 577) AT1G51310 | Symbols: | tRNA (5-methylaminomethyl-2-thiouridylate)-methyltransferase | chr1:19019185-19021735 REVERSEhighly similar to ( 730) loc_os03g07850 12003.m06297 protein tRNA methyltransferase, putative, expressed no original description	-0.225	-0.026	0.703
27.1	RNA.processing	mloc_78237.1	weakly similar to ( 155) AT5G53770 | Symbols: | nucleotidyltransferase family protein | chr5:21826733-21829858 FORWARDmoderately similar to ( 275) loc_os01g48210 12001.m42688 protein PAP associated domain-containing protein 5, putative, expressed no original description	-0.004	-0.06	0.585
27.1.1	RNA.processing.splicing	mloc_24802.1	moderately similar to ( 335) ATCG00040 | Symbols: MATK | Encodes a maturase located in the trnK intron in the chloroplast genome. | chrC:2056-3636 REVERSEhighly similar to ( 690) MATK_HORVU Maturase K (Intron maturase) - Hordeum vulgare (Barley)highly similar to ( 593) loc_osp1g00120 11562.m00106 protein maturase no original description	-1.445	0.044	1.144
27.1.1	RNA.processing.splicing	mloc_34273.1	weakly similar to ( 122) ATCG00040 | Symbols: MATK | Encodes a maturase located in the trnK intron in the chloroplast genome. | chrC:2056-3636 REVERSEmoderately similar to ( 278) MATK_HORVU Maturase K (Intron maturase) - Hordeum vulgare (Barley)moderately similar to ( 252) loc_osp1g00120 11562.m00106 protein maturase no original description	-1.408	-0.095	0.461
27.1.1	RNA.processing.splicing	mloc_51016.2	moderately similar to ( 251) AT2G37340 | Symbols: RSZ33, ATRSZ33 | RSZ33; nucleic acid binding / nucleotide binding / zinc ion binding | chr2:15670372-15672331 REVERSEmoderately similar to ( 286) loc_os05g02880 12005.m27529 protein splicing factor, arginine/serine-rich 7, putative, expressed no original description	0	-0.261	0.159
27.1.1	RNA.processing.splicing	mloc_76316.1	moderately similar to ( 311) AT1G27650 | Symbols: ATU2AF35A | ATU2AF35A; RNA binding / nucleic acid binding / nucleotide binding / zinc ion binding | chr1:9615302-9616042 FORWARDmoderately similar to ( 322) loc_os09g31482 12009.m22143 protein splicing factor U2af 38 kDa subunit, putative, expressed no original description	0.211	-0.187	0.004
27.1.1	RNA.processing.splicing	mloc_9313.1	weakly similar to ( 108) ATCG00040 | Symbols: MATK | Encodes a maturase located in the trnK intron in the chloroplast genome. | chrC:2056-3636 REVERSEmoderately similar to ( 209) MATK_HORVU Maturase K (Intron maturase) - Hordeum vulgare (Barley)weakly similar to ( 191) loc_osp1g00120 11562.m00106 protein maturase no original description	-1.561	0.15	1.253
27.1.2	RNA.processing.RNA helicase	ak361759	highly similar to ( 628) AT4G09730 | Symbols: | DEAD/DEAH box helicase, putative | chr4:6136333-6139510 FORWARDweakly similar to ( 181) DB10_NICSY ATP-dependent RNA helicase-like protein DB10 (EC 3.6.1.-) - Nicotiana sylvestris (Wood tobacco)highly similar to ( 761) loc_os01g08930 12001.m07518 protein ATP-dependent RNA helicase rhlE, putative, expressed no original description	-0.968	-0.021	1.271
27.1.2	RNA.processing.RNA helicase	ak374037	highly similar to ( 835) AT5G26742 | Symbols: emb1138 | emb1138 (embryo defective 1138); ATP binding / ATP-dependent helicase/ RNA binding / helicase/ nucleic acid binding / zinc ion binding | chr5:9285540-9288871 REVERSEmoderately similar to ( 353) RH7_SPIOL DEAD-box ATP-dependent RNA helicase 7 (EC 3.6.1.-) - Spinacia oleracea (Spinach)highly similar to ( 854) loc_os03g61220 12003.m35496 protei…	-1.064	-0.092	1.185
27.1.2	RNA.processing.RNA helicase	mloc_56244.1	highly similar to ( 674) AT5G63630 | Symbols: | DEAD box RNA helicase, putative | chr5:25472598-25475196 REVERSEweakly similar to ( 199) DB10_NICSY ATP-dependent RNA helicase-like protein DB10 (EC 3.6.1.-) - Nicotiana sylvestris (Wood tobacco)highly similar to ( 898) loc_os01g43120 12001.m10575 protein ATP-dependent RNA helicase has1, putative, expressed no original description	-1.015	-0.059	1.294
27.1.2	RNA.processing.RNA helicase	mloc_61005.5	moderately similar to ( 426) AT1G54270 | Symbols: EIF4A-2 | EIF4A-2; ATP-dependent helicase/ translation initiation factor | chr1:20260495-20262018 FORWARDmoderately similar to ( 439) IF4A7_TOBAC Eukaryotic initiation factor 4A-7 (EC 3.6.1.-) (ATP-dependent RNA helicase eIF4A-7) (eIF-4A-7) - Nicotiana tabacum (Common tobacco)moderately similar to ( 480) loc_os02g12840 12002.m06531 protein helicas…	2.296	0.129	-0.38
27.1.2	RNA.processing.RNA helicase	mloc_67513.6	highly similar to ( 530) AT5G19210 | Symbols: | DEAD/DEAH box helicase, putative | chr5:6462100-6463687 FORWARDweakly similar to ( 117) DB10_NICSY ATP-dependent RNA helicase-like protein DB10 (EC 3.6.1.-) - Nicotiana sylvestris (Wood tobacco)highly similar to ( 704) loc_os01g73900 12001.m13417 protein ATP binding protein, putative, expressed no original description	-1.39	-0.195	0.747
27.1.2	RNA.processing.RNA helicase	mloc_70432.1	highly similar to ( 501) loc_os11g46240 12011.m08453 protein ATP binding protein, putative, expressed no original description	-2.862	-0.26	1.848
27.1.19	RNA.processing.ribonucleases	ak250005.1	weakly similar to ( 166) AT1G14220 | Symbols: | ribonuclease T2 family protein | chr1:4858642-4859601 REVERSEvery weakly similar to (82.0) RN28_PANGI Ribonuclease-like storage protein precursor (Root 28 kDa major protein) - Panax ginseng (Korean ginseng)moderately similar to ( 397) loc_os09g36680 12009.m06617 protein ribonuclease 3 precursor, putative, expressed no original description	0.195	0.298	-1.744
27.1.19	RNA.processing.ribonucleases	ak252681.1	weakly similar to ( 165) AT1G26820 | Symbols: RNS3 | RNS3 (RIBONUCLEASE 3); RNA binding / endoribonuclease/ ribonuclease T2 | chr1:9292760-9293722 REVERSEvery weakly similar to (82.4) RN28_PANGI Ribonuclease-like storage protein precursor (Root 28 kDa major protein) - Panax ginseng (Korean ginseng)moderately similar to ( 402) loc_os09g36680 12009.m06617 protein ribonuclease 3 precursor, putative,…	0.274	0.249	-1.683
27.1.19	RNA.processing.ribonucleases	ak355032	highly similar to ( 769) AT4G37510 | Symbols: | ribonuclease III family protein | chr4:17626259-17628854 REVERSEhighly similar to ( 889) loc_os01g59510 12001.m42523 protein RNA binding protein, putative, expressed no original description	-0.586	0.022	0.492
27.1.19	RNA.processing.ribonucleases	ak360476	highly similar to ( 565) AT5G02250 | Symbols: EMB2730, RNR1, ATMTRNASEII | EMB2730 (EMBRYO DEFECTIVE 2730); 3'-5'-exoribonuclease/ RNA binding / ribonuclease | chr5:454902-459063 FORWARDhighly similar to ( 785) loc_os01g62440 12001.m43512 protein expressed protein no original description	-0.418	0.011	0.587
27.1.19	RNA.processing.ribonucleases	mloc_58390.1	highly similar to ( 722) AT3G04480 | Symbols: | endoribonuclease | chr3:1193988-1197320 REVERSE no original description	0.527	0.014	-0.112
27.1.19	RNA.processing.ribonucleases	mloc_66937.4	moderately similar to ( 436) AT2G04530 | Symbols: CPZ, TRZ2 | CPZ; 3'-tRNA processing endoribonuclease | chr2:1576808-1578611 FORWARDmoderately similar to ( 227) RNZN_WHEAT Nuclear ribonuclease Z (EC 3.1.26.11) (RNase Z) (tRNase Z) (tRNA 3 endonuclease) (Zinc phosphodiesterase ELAC) (Fragment) - Triticum aestivum (Wheat)highly similar to ( 570) loc_os09g30466 12009.m06204 protein nuclear ribonucl…	-1.61	-0.064	1.961
27.1.21	RNA.processing.siRNA methyltransferase	mloc_4007.2	moderately similar to ( 248) AT3G21300 | Symbols: | RNA methyltransferase family protein | chr3:7493654-7496257 REVERSEmoderately similar to ( 384) loc_os01g09750 12001.m42904 protein expressed protein no original description	-1.714	0.106	1.992
27.2	RNA.transcription	ak252794.1	weakly similar to ( 186) AT4G24440 | Symbols: | transcription initiation factor IIA gamma chain / TFIIA-gamma (TFIIA-S) | chr4:12633460-12634553 FORWARDmoderately similar to ( 202) T2AG_ORYSA Transcription initiation factor IIA gamma chain (TFIIA-gamma) - Oryza sativa (Rice)moderately similar to ( 202) loc_os05g01710 12005.m27668 protein transcription initiation factor IIA gamma chain, putative, …	-0.047	-0.198	0.202
27.2	RNA.transcription	ak362416	moderately similar to ( 347) AT1G08540 | Symbols: SIGB, SIG1, SIG2, SIGA, ATSIG1, ABC1, ATSIG2 | SIG2 (RNA POLYMERASE SIGMA SUBUNIT 2); DNA binding / DNA-directed RNA polymerase/ sigma factor/ transcription factor | chr1:2703461-2706696 FORWARDhighly similar to ( 648) loc_os11g26160 12011.m06537 protein RNA polymerase sigma factor rpoD, putative, expressed no original description	-1.187	-0.026	1.357
27.2	RNA.transcription	ak374714	weakly similar to ( 185) AT1G54140 | Symbols: TAFII21, TAF9 | TAFII21 (TATA BINDING PROTEIN ASSOCIATED FACTOR 21KDA SUBUNIT); DNA binding / transcription initiation factor | chr1:20214076-20214869 REVERSEmoderately similar to ( 265) loc_os03g29470 12003.m08220 protein transcription initiation factor TFIID subunit 9B, putative, expressed no original description	-0.062	-0.053	0.621
27.2	RNA.transcription	mloc_24733.1	highly similar to ( 785) ATCG00180 | Symbols: RPOC1 | RNA polymerase beta' subunit-1 | chrC:20251-23084 REVERSEhighly similar to ( 995) RPOC1_WHEAT DNA-directed RNA polymerase beta' chain (EC 2.7.7.6) (PEP) (Plastid-encoded RNA polymerase beta' subunit) (RNA polymerase beta' subunit) - Triticum aestivum (Wheat)highly similar to ( 961) loc_os02g24614 12002.m100736 protein DNA-directed RNA polymera…	-0.482	0.012	1.469
27.2	RNA.transcription	mloc_24746.1	highly similar to ( 536) ATCG00190 | Symbols: RPOB | Chloroplast DNA-dependent RNA polymerase B subunit. The transcription of this gene is regulated by a nuclear encoded RNA polymerase. This gene has been transferred to mitochondrial genome during crucifer evolution. | chrC:23111-26329 REVERSEhighly similar to ( 698) RPOB_WHEAT DNA-directed RNA polymerase beta chain (EC 2.7.7.6) (PEP) (Plastid-en…	-1.13	-0.014	2.393
27.2	RNA.transcription	mloc_24779.1	moderately similar to ( 344) ATCG00190 | Symbols: RPOB | Chloroplast DNA-dependent RNA polymerase B subunit. The transcription of this gene is regulated by a nuclear encoded RNA polymerase. This gene has been transferred to mitochondrial genome during crucifer evolution. | chrC:23111-26329 REVERSEmoderately similar to ( 420) RPOB_WHEAT DNA-directed RNA polymerase beta chain (EC 2.7.7.6) (PEP) (Pl…	-0.81	0.005	1.846
27.2	RNA.transcription	mloc_24891.1	moderately similar to ( 234) ATCG00170 | Symbols: RPOC2 | RNA polymerase beta' subunit-2 | chrC:15938-20068 REVERSEmoderately similar to ( 327) RPOC2_WHEAT DNA-directed RNA polymerase beta'' chain (EC 2.7.7.6) (PEP) (Plastid-encoded RNA polymerase beta'' subunit) (RNA polymerase beta'' subunit) - Triticum aestivum (Wheat)moderately similar to ( 318) loc_osp1g00260 11562.m00015 protein RNA polymer…	-0.832	-0.093	0.759
27.2	RNA.transcription	mloc_456.1	weakly similar to ( 162) ATCG00170 | Symbols: RPOC2 | RNA polymerase beta' subunit-2 | chrC:15938-20068 REVERSEmoderately similar to ( 292) RPOC2_WHEAT DNA-directed RNA polymerase beta'' chain (EC 2.7.7.6) (PEP) (Plastid-encoded RNA polymerase beta'' subunit) (RNA polymerase beta'' subunit) - Triticum aestivum (Wheat)moderately similar to ( 265) loc_osp1g00260 11562.m00015 protein RNA polymerase …	-1.009	-0.017	1.248
27.2	RNA.transcription	mloc_54708.1	moderately similar to ( 375) ATCG00170 | Symbols: RPOC2 | RNA polymerase beta' subunit-2 | chrC:15938-20068 REVERSEmoderately similar to ( 409) RPOC2_WHEAT DNA-directed RNA polymerase beta'' chain (EC 2.7.7.6) (PEP) (Plastid-encoded RNA polymerase beta'' subunit) (RNA polymerase beta'' subunit) - Triticum aestivum (Wheat)moderately similar to ( 399) loc_osp1g00260 11562.m00015 protein RNA polymer…	-0.864	-0.07	2.011
27.2	RNA.transcription	mloc_5596.1	weakly similar to ( 107) ATCG00170 | Symbols: RPOC2 | RNA polymerase beta' subunit-2 | chrC:15938-20068 REVERSEweakly similar to ( 152) RPOC2_WHEAT DNA-directed RNA polymerase beta'' chain (EC 2.7.7.6) (PEP) (Plastid-encoded RNA polymerase beta'' subunit) (RNA polymerase beta'' subunit) - Triticum aestivum (Wheat)weakly similar to ( 147) loc_os02g24600 12002.m07607 protein NADH ubiquinone oxidore…	-1.048	-0.195	1.075
27.2	RNA.transcription	mloc_59908.1	moderately similar to ( 357) ATCG00740 | Symbols: RPOA | RNA polymerase alpha subunit | chrC:77901-78890 REVERSEmoderately similar to ( 464) RPOA_HORVU DNA-directed RNA polymerase alpha chain (EC 2.7.7.6) (PEP) (Plastid-encoded RNA polymerase subunit alpha) (RNA polymerase subunit alpha) - Hordeum vulgare (Barley)moderately similar to ( 432) loc_os01g57944 12001.m97470 protein DNA-directed RNA po…	-0.857	-0.027	0.554
27.2	RNA.transcription	mloc_60339.1	moderately similar to ( 345) ATCG00190 | Symbols: RPOB | Chloroplast DNA-dependent RNA polymerase B subunit. The transcription of this gene is regulated by a nuclear encoded RNA polymerase. This gene has been transferred to mitochondrial genome during crucifer evolution. | chrC:23111-26329 REVERSEmoderately similar to ( 412) RPOB_WHEAT DNA-directed RNA polymerase beta chain (EC 2.7.7.6) (PEP) (Pl…	-0.825	-0.05	2.405
27.2	RNA.transcription	mloc_9538.1	weakly similar to ( 147) ATCG00180 | Symbols: RPOC1 | RNA polymerase beta' subunit-1 | chrC:20251-23084 REVERSEweakly similar to ( 179) RPOC1_WHEAT DNA-directed RNA polymerase beta' chain (EC 2.7.7.6) (PEP) (Plastid-encoded RNA polymerase beta' subunit) (RNA polymerase beta' subunit) - Triticum aestivum (Wheat)weakly similar to ( 174) loc_os02g24614 12002.m100736 protein DNA-directed RNA polymera…	-0.595	-0.07	1.986
27.2	RNA.transcription	mloc_9558.1	weakly similar to ( 146) RPOA_WHEAT DNA-directed RNA polymerase alpha chain (EC 2.7.7.6) (PEP) (Plastid-encoded RNA polymerase subunit alpha) (RNA polymerase subunit alpha) - Triticum aestivum (Wheat)weakly similar to ( 129) loc_os10g21330 12010.m05150 protein DNA-directed RNA polymerase alpha chain, putative no original description	-0.944	-0.085	0.398
27.2	RNA.transcription	mloc_9573.1	weakly similar to ( 135) RPOC2_WHEAT DNA-directed RNA polymerase beta'' chain (EC 2.7.7.6) (PEP) (Plastid-encoded RNA polymerase beta'' subunit) (RNA polymerase beta'' subunit) - Triticum aestivum (Wheat)weakly similar to ( 130) loc_os04g16819 12004.m35077 protein DNA-directed RNA polymerase beta chain, putative, expressed no original description	-0.803	-0.095	0.859
27.3	RNA.regulation of transcription	ak360635	weakly similar to ( 139) AT1G13870 | Symbols: DRL1 | DRL1 (DEFORMED ROOTS AND LEAVES 1); calmodulin binding / purine nucleotide binding | chr1:4747437-4748345 REVERSE no original description	0.087	-0.212	0.799
27.3.6	RNA.regulation of transcription.bHLH,Basic Helix-Loop-Helix family	ak355118	moderately similar to ( 266) AT3G26744 | Symbols: ICE1, ATICE1, SCRM | ICE1 (INDUCER OF CBF EXPRESSION 1); DNA binding / transcription activator/ transcription factor | chr3:9832953-9834790 REVERSEmoderately similar to ( 378) loc_os01g70310 12001.m150831 protein inducer of CBF expression 2, putative, expressed no original description	-0.182	-0.225	0.964
27.3.6	RNA.regulation of transcription.bHLH,Basic Helix-Loop-Helix family	ak357294	weakly similar to ( 107) AT5G57150 | Symbols: | basic helix-loop-helix (bHLH) family protein | chr5:23152361-23153293 FORWARDweakly similar to ( 127) loc_os04g23550 12004.m101486 protein DNA binding like, putative, expressed no original description	-0.102	-1.875	1.04
27.3.6	RNA.regulation of transcription.bHLH,Basic Helix-Loop-Helix family	ak365195	very weakly similar to (90.9) AT5G57150 | Symbols: | basic helix-loop-helix (bHLH) family protein | chr5:23152361-23153293 FORWARDweakly similar to ( 106) loc_os04g23550 12004.m101486 protein DNA binding like, putative, expressed no original description	0.695	-0.003	-1.822
27.3.7	RNA.regulation of transcription.C2C2(Zn) CO-like, Constans-like zinc finger family	ak373368	moderately similar to ( 211) AT1G06040 | Symbols: STO | STO (SALT TOLERANCE); DNA binding / protein binding / transcription factor/ zinc ion binding | chr1:1828662-1829659 REVERSEmoderately similar to ( 325) loc_os04g41560 12004.m101716 protein salt tolerance-like protein, putative, expressed no original description	0.325	0.23	-0.734
27.3.7	RNA.regulation of transcription.C2C2(Zn) CO-like, Constans-like zinc finger family	mloc_55203.2	weakly similar to ( 145) AT1G78600 | Symbols: LZF1, STH3 | LZF1 (LIGHT-REGULATED ZINC FINGER PROTEIN 1); transcription factor/ zinc ion binding | chr1:29567370-29568662 FORWARDmoderately similar to ( 201) loc_os12g10660 12012.m05049 protein salt tolerance-like protein, putative, expressed no original description	-0.381	-0.097	1.684
27.3.7	RNA.regulation of transcription.C2C2(Zn) CO-like, Constans-like zinc finger family	mloc_7814.1	moderately similar to ( 242) AT1G25440 | Symbols: | zinc finger (B-box type) family protein | chr1:8933939-8935284 REVERSEmoderately similar to ( 474) loc_os06g15330 12006.m06246 protein zinc finger protein CONSTANS-LIKE 16, putative, expressed no original description	0.051	-0.07	0.832
27.3.8	RNA.regulation of transcription.C2C2(Zn) DOF zinc finger family	mloc_19593.3	moderately similar to ( 209) AT3G47500 | Symbols: CDF3 | CDF3 (CYCLING DOF FACTOR 3); DNA binding / protein binding / transcription factor | chr3:17504276-17505964 REVERSEweakly similar to ( 105) MNB1A_MAIZE Dof zinc finger protein MNB1A - Zea mays (Maize)highly similar to ( 549) loc_os07g48570 12007.m09068 protein expressed protein no original description	0.102	0.195	-0.685
27.3.9	RNA.regulation of transcription.C2C2(Zn) GATA transcription factor family	ak357981	weakly similar to ( 118) AT4G32890 | Symbols: | zinc finger (GATA type) family protein | chr4:15875598-15876615 FORWARDweakly similar to ( 151) loc_os12g07120 12012.m04702 protein basic proline-rich protein, putative, expressed no original description	0.09	-0.422	-0.023
27.3.9	RNA.regulation of transcription.C2C2(Zn) GATA transcription factor family	mloc_10364.1	very weakly similar to (89.7) AT5G56860 | Symbols: GNC | GNC (GATA, nitrate-inducible, carbon metabolism-involved); transcription factor | chr5:22989630-22991351 REVERSEmoderately similar to ( 328) loc_os06g37450 12006.m08280 protein GATA zinc finger family protein, expressed no original description	-0.402	0.01	1.06
27.3.9	RNA.regulation of transcription.C2C2(Zn) GATA transcription factor family	mloc_70809.1	very weakly similar to (89.0) AT5G56860 | Symbols: GNC | GNC (GATA, nitrate-inducible, carbon metabolism-involved); transcription factor | chr5:22989630-22991351 REVERSEmoderately similar to ( 370) loc_os02g12790 12002.m06526 protein GATA transcription factor 20, putative, expressed no original description	-0.123	-0.517	1.468
27.3.11	RNA.regulation of transcription.C2H2 zinc finger family	ak359600	moderately similar to ( 277) AT5G52010 | Symbols: | zinc finger (C2H2 type) family protein | chr5:21121626-21122816 REVERSEmoderately similar to ( 447) loc_os06g07020 12006.m05427 protein zinc finger, C2H2 type family protein, expressed no original description	-1.187	0.029	0.653
27.3.11	RNA.regulation of transcription.C2H2 zinc finger family	ak373121	weakly similar to ( 137) AT3G02790 | Symbols: | zinc finger (C2H2 type) family protein | chr3:604926-605243 FORWARDweakly similar to ( 182) loc_os06g49490 12006.m09473 protein expressed protein no original description	0.276	0.002	-0.222
27.3.11	RNA.regulation of transcription.C2H2 zinc finger family	mloc_70598.1	very weakly similar to (92.0) loc_os09g26200 12009.m05772 protein zinc finger protein 3, putative no original description	0.335	0.058	-1.939
27.3.20	RNA.regulation of transcription.G2-like transcription factor family, GARP	ak353571	weakly similar to ( 191) AT2G20570 | Symbols: GPRI1, GLK1 | GPRI1 (GBF'S PRO-RICH REGION-INTERACTING FACTOR 1); transcription factor/ transcription regulator | chr2:8855486-8857522 FORWARDmoderately similar to ( 343) loc_os01g13740 12001.m42936 protein myb-like DNA-binding domain, SHAQKYF class family protein, expressed no original description	0.195	0.12	-0.713
27.3.20	RNA.regulation of transcription.G2-like transcription factor family, GARP	mloc_65876.1	weakly similar to ( 179) AT2G20570 | Symbols: GPRI1, GLK1 | GPRI1 (GBF'S PRO-RICH REGION-INTERACTING FACTOR 1); transcription factor/ transcription regulator | chr2:8855486-8857522 FORWARDmoderately similar to ( 263) loc_os01g13740 12001.m42936 protein myb-like DNA-binding domain, SHAQKYF class family protein, expressed no original description	0.194	0.197	-0.736
27.3.23	RNA.regulation of transcription.HSF,Heat-shock transcription factor family	ak356839	moderately similar to ( 223) AT4G17600 | Symbols: LIL3:1 | LIL3:1; transcription factor | chr4:9803759-9804714 FORWARDmoderately similar to ( 252) loc_os02g03330 12002.m05683 protein lil3 protein, putative, expressed no original description	-0.511	-0.003	0.316
27.3.23	RNA.regulation of transcription.HSF,Heat-shock transcription factor family	ak358562	very weakly similar to (90.1) loc_os02g03330 12002.m05683 protein lil3 protein, putative, expressed no original description	-0.675	-0.042	0.51
27.3.23	RNA.regulation of transcription.HSF,Heat-shock transcription factor family	ak370479	moderately similar to ( 474) AT1G12800 | Symbols: | S1 RNA-binding domain-containing protein | chr1:4361778-4365189 REVERSEhighly similar to ( 936) loc_os02g02390 12002.m05588 protein RNA binding protein, putative, expressed no original description	-0.53	-0.008	0.741
27.3.24	RNA.regulation of transcription.MADS box transcription factor family	ak360697	moderately similar to ( 231) AT1G69120 | Symbols: AP1, AGL7 | AP1 (APETALA1); DNA binding / protein binding / protein heterodimerization/ transcription activator/ transcription factor | chr1:25982576-25986102 REVERSEmoderately similar to ( 324) MAD14_ORYSA MADS-box transcription factor 14 (OsMADS14) (Protein APETALA1-like B) (Protein AGAMOUS-like 10) (FDRMADS6) (RMADS211) - Oryza sativa (Rice)mod…	0.379	-1.582	0.022
27.3.24	RNA.regulation of transcription.MADS box transcription factor family	mloc_13735.1	weakly similar to ( 113) loc_os01g69850 12001.m13035 protein MADS-box transcription factor 8, putative, expressed no original description	-0.061	0.299	-2.714
27.3.24	RNA.regulation of transcription.MADS box transcription factor family	mloc_55758.1	weakly similar to ( 116) loc_os01g69850 12001.m13035 protein MADS-box transcription factor 8, putative, expressed no original description	-0.293	4.556	-0.582
27.3.24	RNA.regulation of transcription.MADS box transcription factor family	mloc_76418.1	very weakly similar to (89.0) AT4G11880 | Symbols: AGL14 | AGL14 (agamous-like 14); DNA binding / transcription factor | chr4:7143512-7147108 FORWARDvery weakly similar to (87.8) MAD56_ORYSA MADS-box transcription factor 56 (OsMADS56) (FDRMADS8) (RMADS214) - Oryza sativa (Rice)weakly similar to ( 135) loc_os08g41960 12008.m08174 protein MADS-box protein AGL3-a, putative, expressed no original des…	-0.295	-1.184	2.141
27.3.25	RNA.regulation of transcription.MYB domain transcription factor family	mloc_34885.1	moderately similar to ( 296) AT3G47600 | Symbols: MYB94, ATMYBCP70, ATMYB94 | ATMYB94 (MYB DOMAIN PROTEIN 94); DNA binding / transcription factor | chr3:17539627-17541035 REVERSEweakly similar to ( 192) MYB4_ORYSA Myb-related protein Myb4 (OsMyb4) (Transcription factor RLTR1) - Oryza sativa (Rice)moderately similar to ( 351) loc_os09g24800 12009.m05634 protein myb-related protein Myb4, putative n…	-0.106	0.372	-0.038
27.3.25	RNA.regulation of transcription.MYB domain transcription factor family	mloc_57504.2	moderately similar to ( 202) AT3G24310 | Symbols: MYB305, ATMYB71 | MYB305 (myb domain protein 305); DNA binding / transcription factor | chr3:8811336-8812330 REVERSEweakly similar to ( 157) MYBA2_ORYSA Myb-related protein MYBAS2 - Oryza sativa (Rice)moderately similar to ( 282) loc_os02g40530 12002.m09139 protein MYB305, putative, expressed no original description	0.13	-0.842	0.207
27.3.25	RNA.regulation of transcription.MYB domain transcription factor family	mloc_63371.2	moderately similar to ( 222) loc_os11g06190 12011.m04816 protein expressed protein no original description	-0.501	0.001	1.827
27.3.25	RNA.regulation of transcription.MYB domain transcription factor family	mloc_65555.1	moderately similar to ( 235) AT1G68320 | Symbols: MYB62, AtMYB62, BW62B, BW62C | MYB62 (myb domain protein 62); DNA binding / transcription factor | chr1:25603842-25604884 FORWARDweakly similar to ( 155) MYBA2_ORYSA Myb-related protein MYBAS2 - Oryza sativa (Rice)moderately similar to ( 314) loc_os01g03720 12001.m07009 protein MYB transcription factor, putative, expressed no original description	0.454	0.022	-0.153
27.3.25	RNA.regulation of transcription.MYB domain transcription factor family	mloc_68772.1	weakly similar to ( 108) loc_os01g43230 12001.m10586 protein expressed protein no original description	0.281	0.163	-2.686
27.3.25	RNA.regulation of transcription.MYB domain transcription factor family	mloc_74051.5	weakly similar to ( 102) loc_os06g40330 12006.m08569 protein myb-like DNA-binding domain containing protein, expressed no original description	-0.353	-0.421	2.108
27.3.26	RNA.regulation of transcription.MYB-related transcription factor family	ak375619	weakly similar to ( 122) AT1G49950 | Symbols: TRB1, ATTRB1 | DNA-binding protein, putative | chr1:18494439-18496713 REVERSEmoderately similar to ( 214) loc_os01g51154 12001.m43494 protein single myb histone 4, putative, expressed no original description	-0.044	-0.217	0.441
27.3.26	RNA.regulation of transcription.MYB-related transcription factor family	mloc_57684.2	weakly similar to ( 130) AT5G37260 | Symbols: RVE2, CIR1 | RVE2 (REVEILLE 2); DNA binding / transcription factor | chr5:14751344-14752972 REVERSEmoderately similar to ( 392) loc_os06g51260 12006.m091802 protein expressed protein no original description	0.245	0.21	-1.116
27.3.26	RNA.regulation of transcription.MYB-related transcription factor family	mloc_68734.1	highly similar to ( 572) AT1G09770 | Symbols: ATCDC5, CDC5, ATMYBCDC5 | ATCDC5 (ARABIDOPSIS THALIANA CELL DIVISION CYCLE 5); DNA binding / transcription factor | chr1:3162002-3165122 FORWARDhighly similar to ( 680) loc_os04g28090 12004.m07927 protein cell division cycle 5-like protein, putative, expressed no original description	0.976	0.044	-0.225
27.3.30	RNA.regulation of transcription.Trihelix, Triple-Helix transcription factor family	ak358911	weakly similar to ( 174) AT1G76880 | Symbols: | trihelix DNA-binding protein, putative | chr1:28865594-28867931 FORWARDmoderately similar to ( 312) loc_os04g45750 12004.m09526 protein expressed protein no original description	-0.913	-0.027	0.745
27.3.30	RNA.regulation of transcription.Trihelix, Triple-Helix transcription factor family	mloc_52900.1	weakly similar to ( 159) AT3G10040 | Symbols: | transcription factor | chr3:3096580-3097875 REVERSEmoderately similar to ( 354) loc_os01g21590 12001.m08643 protein expressed protein no original description	-0.095	0.486	-0.076
27.3.32	RNA.regulation of transcription.WRKY domain transcription factor family	ak370043	weakly similar to ( 137) AT4G24240 | Symbols: WRKY7, ATWRKY7 | WRKY7; calmodulin binding / transcription factor | chr4:12571930-12573446 FORWARDmoderately similar to ( 243) loc_os03g58420 12003.m101732 protein OsWRKY6 - Superfamily of rice TFs having WRKY and zinc finger domains no original description	-0.022	0.235	-0.785
27.3.34	RNA.regulation of transcription.Orphan family	ak358323	moderately similar to ( 303) AT3G16000 | Symbols: MFP1 | MFP1 (MAR BINDING FILAMENT-LIKE PROTEIN 1); DNA binding | chr3:5431041-5433613 REVERSEmoderately similar to ( 320) MFP1_TOBAC MAR-binding filament-like protein 1-1 - Nicotiana tabacum (Common tobacco)highly similar to ( 704) loc_os05g08790 12005.m05393 protein MAR binding filament-like protein 1, putative, expressed no original description	-0.536	-0.127	0.954
27.3.34	RNA.regulation of transcription.Orphan family	ak373161	highly similar to ( 655) AT1G01510 | Symbols: AN | AN (ANGUSTIFOLIA); protein binding | chr1:187235-189836 FORWARDhighly similar to ( 805) loc_os10g38900 12010.m06657 protein angustifolia, putative, expressed no original description	-0.378	0.046	0.358
27.3.34	RNA.regulation of transcription.Orphan family	mloc_67455.2	moderately similar to ( 369) AT3G16000 | Symbols: MFP1 | MFP1 (MAR BINDING FILAMENT-LIKE PROTEIN 1); DNA binding | chr3:5431041-5433613 REVERSEmoderately similar to ( 358) MFP1_TOBAC MAR-binding filament-like protein 1-1 - Nicotiana tabacum (Common tobacco)highly similar to ( 879) loc_os01g08510 12001.m07476 protein MAR binding filament-like protein 1, putative, expressed no original description	-0.795	0.012	0.572
27.3.35	RNA.regulation of transcription.bZIP transcription factor family	ak360603	weakly similar to ( 139) AT5G28770 | Symbols: BZO2H3 | BZO2H3; DNA binding / protein heterodimerization/ transcription factor | chr5:10796907-10798147 REVERSEweakly similar to ( 180) CPRF2_PETCR Light-inducible protein CPRF-2 - Petroselinum crispum (Parsley) (Petroselinum hortense)moderately similar to ( 442) loc_os03g58250 12003.m35458 protein regulatory protein opaque-2, putative, expressed no …	0.09	0.072	-0.522
27.3.35	RNA.regulation of transcription.bZIP transcription factor family	ak361423	weakly similar to ( 128) AT3G56850 | Symbols: AREB3, DPBF3 | AREB3 (ABA-RESPONSIVE ELEMENT BINDING PROTEIN 3); DNA binding / transcription activator/ transcription factor | chr3:21046554-21047894 REVERSEmoderately similar to ( 228) loc_os03g20650 12003.m07472 protein BZIP transcription factor AtbZIP12, putative, expressed no original description	0.135	0.185	-1.272
27.3.35	RNA.regulation of transcription.bZIP transcription factor family	mloc_51623.1	weakly similar to ( 147) AT4G38900 | Symbols: | bZIP protein | chr4:18139564-18141520 REVERSEweakly similar to ( 125) RF2B_ORYSA Transcription factor RF2b - Oryza sativa (Rice)moderately similar to ( 216) loc_os08g43090 12008.m08285 protein DNA binding protein, putative, expressed no original description	-0.235	-1.134	4.277
27.3.41	RNA.regulation of transcription.B3 transcription factor family	ak251585.1	weakly similar to ( 145) loc_os03g42280 12003.m09286 protein B3 DNA binding domain containing protein, expressed no original description	-1.54	-0.107	1.032
27.3.41	RNA.regulation of transcription.B3 transcription factor family	mloc_15957.1	weakly similar to ( 119) loc_os03g11370 12003.m06588 protein auxin response factor 23, putative, expressed no original description	-0.171	5.681	-0.42
27.3.41	RNA.regulation of transcription.B3 transcription factor family	mloc_74632.1	very weakly similar to (85.5) AT3G18990 | Symbols: VRN1, REM39 | VRN1 (REDUCED VERNALIZATION RESPONSE 1); transcription repressor | chr3:6549077-6551568 REVERSEmoderately similar to ( 318) loc_os12g40080 12012.m07792 protein B3 DNA binding domain containing protein no original description	-2.229	-0.052	1.011
27.3.44	RNA.regulation of transcription.Chromatin Remodeling Factors	mloc_16880.1	very weakly similar to (90.1) loc_os12g32280 12012.m07033 protein expressed protein no original description	-1.078	-0.147	1.59
27.3.49	RNA.regulation of transcription.GeBP like	ak369604	weakly similar to ( 142) loc_os09g01140 12009.m60283 protein expressed protein no original description	0.02	-0.669	0.364
27.3.50	RNA.regulation of transcription.General Transcription	mloc_60327.1	moderately similar to ( 222) AT1G73230 | Symbols: | nascent polypeptide-associated complex (NAC) domain-containing protein | chr1:27540506-27541364 REVERSEmoderately similar to ( 249) loc_os10g34180 12010.m21923 protein transcription factor BTF3, putative, expressed no original description	-0.143	-0.042	0.593
27.3.52	RNA.regulation of transcription.Global transcription factor group	ak363446	moderately similar to ( 306) AT1G06230 | Symbols: GTE4 | GTE4 (GLOBAL TRANSCRIPTION FACTOR GROUP E 4); DNA binding | chr1:1907626-1910183 FORWARDhighly similar to ( 648) loc_os02g15220 12002.m100162 protein DNA binding protein, putative, expressed no original description	-0.13	0.009	0.241
27.3.59	RNA.regulation of transcription.Methyl binding domain proteins	ak372273	weakly similar to ( 114) AT1G22310 | Symbols: MBD8 | MBD8; methyl-CpG binding | chr1:7881714-7883644 REVERSEnearly identical (1201) loc_os09g29750 12009.m06126 protein expressed protein no original description	-0.24	0.006	0.201
27.3.63	RNA.regulation of transcription.PHD finger transcription factor	mloc_51509.2	moderately similar to ( 293) loc_os07g07690 12007.m29081 protein DNA binding protein, putative, expressed no original description	-0.444	0.026	0.151
27.3.67	RNA.regulation of transcription.putative transcription regulator	ak251924.1	moderately similar to ( 480) AT4G11560 | Symbols: | bromo-adjacent homology (BAH) domain-containing protein | chr4:7000095-7003445 REVERSEhighly similar to ( 785) loc_os01g34330 12001.m43038 protein BAH domain containing protein, expressed no original description	-0.102	-0.017	0.549
27.3.67	RNA.regulation of transcription.putative transcription regulator	ak365452	moderately similar to ( 270) AT2G02740 | Symbols: ATWHY3, PTAC11, WHY3 | WHY3 (WHIRLY 3); DNA binding | chr2:769389-770993 FORWARDmoderately similar to ( 368) loc_os06g05350 12006.m05264 protein DNA-binding protein p24, putative, expressed no original description	2.021	-0.781	0.223
27.3.67	RNA.regulation of transcription.putative transcription regulator	ak374335	moderately similar to ( 414) AT1G15910 | Symbols: | XH/XS domain-containing protein / XS zinc finger domain-containing protein | chr1:5465951-5468723 FORWARDhighly similar to ( 737) loc_os01g44230 12001.m43488 protein transcription factor X1, putative, expressed no original description	4.339	-0.082	0.261
27.3.67	RNA.regulation of transcription.putative transcription regulator	ak374468	moderately similar to ( 214) AT2G41350 | Symbols: | unknown protein | chr2:17231565-17233458 FORWARDmoderately similar to ( 320) loc_os08g14220 12008.m05547 protein expressed protein no original description	-1.637	0.154	1.644
27.3.67	RNA.regulation of transcription.putative transcription regulator	mloc_312.14	weakly similar to ( 141) loc_os08g01810 12008.m04329 protein SAR DNA-binding protein, putative no original description	0.213	3.881	-0.509
27.3.67	RNA.regulation of transcription.putative transcription regulator	mloc_35914.1	moderately similar to ( 393) AT1G02150 | Symbols: | pentatricopeptide (PPR) repeat-containing protein | chr1:408779-410433 FORWARDhighly similar to ( 757) loc_os04g46010 12004.m09552 protein tetratricopeptide-like helical, putative, expressed no original description	-0.836	-0.127	1.113
27.3.67	RNA.regulation of transcription.putative transcription regulator	mloc_58573.1	highly similar to ( 503) AT4G02820 | Symbols: | pentatricopeptide (PPR) repeat-containing protein | chr4:1258581-1260265 FORWARDvery weakly similar to (85.5) RF1_ORYSA Rf1 protein, mitochondrial precursor (PPR protein) (Fertility restorer) (Restorer for CMS) - Oryza sativa (Rice)highly similar to ( 847) loc_os12g34340 12012.m07228 protein tetratricopeptide-like helical, putative, expressed no ori…	0.054	-0.227	1.373
27.3.67	RNA.regulation of transcription.putative transcription regulator	mloc_60327.1	moderately similar to ( 222) AT1G73230 | Symbols: | nascent polypeptide-associated complex (NAC) domain-containing protein | chr1:27540506-27541364 REVERSEmoderately similar to ( 249) loc_os10g34180 12010.m21923 protein transcription factor BTF3, putative, expressed no original description	-0.143	-0.042	0.593
27.3.67	RNA.regulation of transcription.putative transcription regulator	mloc_68947.1	very weakly similar to (95.9) AT3G08020 | Symbols: | protein binding / zinc ion binding | chr3:2557753-2561534 REVERSEmoderately similar to ( 330) loc_os12g34330 12012.m07227 protein PHD-finger family protein, expressed no original description	-0.116	-0.013	0.353
27.3.69	RNA.regulation of transcription.SET-domain transcriptional regulator family	ak356136	highly similar to ( 653) AT5G14260 | Symbols: | SET domain-containing protein | chr5:4601139-4603873 FORWARDvery weakly similar to (80.5) RBCMT_TOBAC Ribulose-1,5 bisphosphate carboxylase/oxygenase large subunit N-methyltransferase, chloroplast precursor (EC 2.1.1.127) ([Ribulose-bisphosphate carboxylase]-lysine N-methyltransferase) (RuBisCO methyltransferase) (RuBisCO LSMT) (rbcMT)highly similar…	-0.429	-0.026	0.444
27.3.69	RNA.regulation of transcription.SET-domain transcriptional regulator family	ak359278	moderately similar to ( 234) AT1G26761 | Symbols: | unknown protein | chr1:9250269-9251603 REVERSEmoderately similar to ( 472) loc_os08g33650 12008.m080168 protein expressed protein no original description	-0.578	0.039	0.587
27.3.69	RNA.regulation of transcription.SET-domain transcriptional regulator family	ak367993	highly similar to ( 541) AT5G14260 | Symbols: | SET domain-containing protein | chr5:4601139-4603873 FORWARDhighly similar to ( 645) loc_os12g13460 12012.m05319 protein SET domain containing protein, expressed no original description	-0.571	-0.034	0.437
27.3.69	RNA.regulation of transcription.SET-domain transcriptional regulator family	mloc_20517.1	weakly similar to ( 114) loc_os08g45130 12008.m08483 protein histone-lysine N-methyltransferase, H3 lysine-9 specificSUVH9, expressed no original description	0.097	0.147	-0.61
27.3.69	RNA.regulation of transcription.SET-domain transcriptional regulator family	mloc_39454.1	moderately similar to ( 397) AT5G09790 | Symbols: ATXR5, SDG15 | ATXR5; DNA binding / protein binding | chr5:3039204-3040970 REVERSEmoderately similar to ( 497) loc_os01g73460 12001.m13374 protein histone-lysine N-methyltransferase ATXR6, putative, expressed no original description	-0.62	0.011	0.397
27.3.82	RNA.regulation of transcription.plant TF (pbf2)	ak365452	moderately similar to ( 270) AT2G02740 | Symbols: ATWHY3, PTAC11, WHY3 | WHY3 (WHIRLY 3); DNA binding | chr2:769389-770993 FORWARDmoderately similar to ( 368) loc_os06g05350 12006.m05264 protein DNA-binding protein p24, putative, expressed no original description	2.021	-0.781	0.223
27.3.99	RNA.regulation of transcription.unclassified	ak356839	moderately similar to ( 223) AT4G17600 | Symbols: LIL3:1 | LIL3:1; transcription factor | chr4:9803759-9804714 FORWARDmoderately similar to ( 252) loc_os02g03330 12002.m05683 protein lil3 protein, putative, expressed no original description	-0.511	-0.003	0.316
27.3.99	RNA.regulation of transcription.unclassified	ak357240	highly similar to ( 540) AT4G02990 | Symbols: | mitochondrial transcription termination factor family protein / mTERF family protein | chr4:1322158-1323783 FORWARDhighly similar to ( 703) loc_os05g33500 12005.m07582 protein mTERF family protein, expressed no original description	-0.989	-0.018	0.677
27.3.99	RNA.regulation of transcription.unclassified	ak358562	very weakly similar to (90.1) loc_os02g03330 12002.m05683 protein lil3 protein, putative, expressed no original description	-0.675	-0.042	0.51
27.3.99	RNA.regulation of transcription.unclassified	ak358819	highly similar to ( 625) AT5G15810 | Symbols: | N2,N2-dimethylguanosine tRNA methyltransferase family protein | chr5:5157798-5161121 FORWARDhighly similar to ( 840) loc_os10g21360 12010.m065244 protein N-dimethylguanosine tRNA methyltransferase, putative, expressed no original description	-0.859	0.071	0.655
27.3.99	RNA.regulation of transcription.unclassified	ak374357	weakly similar to ( 178) AT3G15680 | Symbols: | zinc finger (Ran-binding) family protein | chr3:5315437-5316048 FORWARDmoderately similar to ( 243) loc_os02g10920 12002.m100134 protein RNA-binding protein cabeza, putative, expressed no original description	-1.635	0.882	-0.029
27.3.99	RNA.regulation of transcription.unclassified	mloc_18292.1	moderately similar to ( 201) AT2G02170 | Symbols: | remorin family protein | chr2:556595-558610 REVERSEhighly similar to ( 508) loc_os03g02840 12003.m101163 protein DNA binding protein, putative, expressed no original description	-0.422	-0.205	1.104
27.3.99	RNA.regulation of transcription.unclassified	mloc_19691.3	weakly similar to ( 111) loc_os12g24540 12012.m06285 protein PHD-finger family protein, expressed no original description	-0.462	-0.026	0.434
27.3.99	RNA.regulation of transcription.unclassified	mloc_21457.1	highly similar to ( 543) AT4G02990 | Symbols: | mitochondrial transcription termination factor family protein / mTERF family protein | chr4:1322158-1323783 FORWARDhighly similar to ( 708) loc_os05g33500 12005.m07582 protein mTERF family protein, expressed no original description	-0.453	-0.007	0.615
27.3.99	RNA.regulation of transcription.unclassified	mloc_54247.1	weakly similar to ( 175) AT5G37055 | Symbols: ATSWC6, SEF | SEF (SERRATED LEAVES AND EARLY FLOWERING) | chr5:14641634-14642387 REVERSEmoderately similar to ( 252) loc_os03g25260 12003.m07868 protein zinc finger HIT domain-containing protein 1, putative, expressed no original description	-1.758	-0.158	0.999
27.3.99	RNA.regulation of transcription.unclassified	mloc_65040.1	moderately similar to ( 217) AT5G10770 | Symbols: | chloroplast nucleoid DNA-binding protein, putative | chr5:3403331-3405331 REVERSEmoderately similar to ( 466) loc_os06g02780 12006.m05011 protein aspartic proteinase nepenthesin-2 precursor, putative, expressed no original description	0.004	0.289	-1.114
27.3.99	RNA.regulation of transcription.unclassified	mloc_68194.1	moderately similar to ( 219) AT5G33340 | Symbols: CDR1 | CDR1 (CONSTITUTIVE DISEASE RESISTANCE 1); aspartic-type endopeptidase | chr5:12594474-12595787 FORWARDmoderately similar to ( 433) loc_os01g08330 12001.m07458 protein aspartic proteinase nepenthesin-1 precursor, putative no original description	-0.61	0.091	0.702
27.3.99	RNA.regulation of transcription.unclassified	mloc_70587.8	moderately similar to ( 462) AT1G33420 | Symbols: | PHD finger family protein | chr1:12121063-12123346 REVERSEhighly similar to ( 893) loc_os11g12650 12011.m05457 protein PHD-finger family protein, expressed no original description	-0.256	0.007	0.71
27.3.99	RNA.regulation of transcription.unclassified	mloc_71830.3	moderately similar to ( 464) AT1G78930 | Symbols: | mitochondrial transcription termination factor-related / mTERF-related | chr1:29678285-29680648 REVERSEhighly similar to ( 728) loc_os09g38720 12009.m06813 protein mTERF family protein, expressed no original description	-0.825	0.001	0.668
27.3.99	RNA.regulation of transcription.unclassified	mloc_79871.1	very weakly similar to (89.0) loc_os06g48330 12006.m09359 protein protein binding protein, putative, expressed no original description	-0.214	0.53	-0.051
27.4	RNA.RNA binding	ak250426.1	weakly similar to ( 145) AT2G37220 | Symbols: | 29 kDa ribonucleoprotein, chloroplast, putative / RNA-binding protein cp29, putative | chr2:15634980-15636331 REVERSEweakly similar to ( 143) ROC2_NICSY 29 kDa ribonucleoprotein B, chloroplast precursor (CP29B) - Nicotiana sylvestris (Wood tobacco)weakly similar to ( 113) loc_os09g39180 12009.m06857 protein ribonucleoprotein, chloroplast precursor, …	-1.367	-0.128	1.072
27.4	RNA.RNA binding	ak251934.1	weakly similar to ( 121) AT1G07350 | Symbols: | transformer serine/arginine-rich ribonucleoprotein, putative | chr1:2258816-2259586 REVERSEweakly similar to ( 147) loc_os03g15890 12003.m35139 protein arginine/serine-rich splicing factor RSP41, putative, expressed no original description	0.138	0.33	-0.708
27.4	RNA.RNA binding	ak253060.1	weakly similar to ( 133) AT2G44710 | Symbols: | RNA recognition motif (RRM)-containing protein | chr2:18432902-18436629 FORWARDmoderately similar to ( 301) loc_os10g08570 12010.m04205 protein RNA recognition motif family protein, expressed no original description	-0.294	0.037	0.371
27.4	RNA.RNA binding	ak356209	moderately similar to ( 253) AT2G37220 | Symbols: | 29 kDa ribonucleoprotein, chloroplast, putative / RNA-binding protein cp29, putative | chr2:15634980-15636331 REVERSEmoderately similar to ( 256) ROC1_NICSY 29 kDa ribonucleoprotein A, chloroplast precursor (CP29A) - Nicotiana sylvestris (Wood tobacco)moderately similar to ( 328) loc_os07g43810 12007.m08606 protein ribonucleoprotein A, chloropla…	-0.547	0.028	1.117
27.4	RNA.RNA binding	ak357470	moderately similar to ( 259) AT1G60000 | Symbols: | 29 kDa ribonucleoprotein, chloroplast, putative / RNA-binding protein cp29, putative | chr1:22093704-22094540 REVERSEweakly similar to ( 147) ROC2_NICSY 29 kDa ribonucleoprotein B, chloroplast precursor (CP29B) - Nicotiana sylvestris (Wood tobacco)moderately similar to ( 319) loc_os02g57010 12002.m10723 protein ribonucleoprotein, chloroplast, pu…	-1.129	-0.034	0.958
27.4	RNA.RNA binding	ak358170	moderately similar to ( 259) AT1G60000 | Symbols: | 29 kDa ribonucleoprotein, chloroplast, putative / RNA-binding protein cp29, putative | chr1:22093704-22094540 REVERSEweakly similar to ( 147) ROC2_NICSY 29 kDa ribonucleoprotein B, chloroplast precursor (CP29B) - Nicotiana sylvestris (Wood tobacco)moderately similar to ( 319) loc_os02g57010 12002.m10723 protein ribonucleoprotein, chloroplast, pu…	-1.201	-0.059	0.898
27.4	RNA.RNA binding	ak360524	moderately similar to ( 253) AT2G37220 | Symbols: | 29 kDa ribonucleoprotein, chloroplast, putative / RNA-binding protein cp29, putative | chr2:15634980-15636331 REVERSEmoderately similar to ( 256) ROC1_NICSY 29 kDa ribonucleoprotein A, chloroplast precursor (CP29A) - Nicotiana sylvestris (Wood tobacco)moderately similar to ( 328) loc_os07g43810 12007.m08606 protein ribonucleoprotein A, chloropla…	-0.703	0.036	1.186
27.4	RNA.RNA binding	ak361812	weakly similar to ( 190) AT3G52150 | Symbols: | RNA recognition motif (RRM)-containing protein | chr3:19342074-19343090 FORWARDmoderately similar to ( 205) RRP2_SPIOL Plastid-specific 30S ribosomal protein 2, chloroplast precursor (PSRP-2) - Spinacia oleracea (Spinach)moderately similar to ( 295) loc_os09g10760 12009.m04340 protein plastid-specific 30S ribosomal protein 2, chloroplast precursor, …	-0.689	0.048	0.768
27.4	RNA.RNA binding	ak367676	moderately similar to ( 267) AT3G13224 | Symbols: | RNA recognition motif (RRM)-containing protein | chr3:4254848-4256621 FORWARDmoderately similar to ( 435) loc_os08g38410 12008.m07825 protein RNA recognition motif family protein, expressed no original description	-0.041	-0.123	0.427
27.4	RNA.RNA binding	ak368182	weakly similar to ( 119) AT1G70200 | Symbols: | RNA recognition motif (RRM)-containing protein | chr1:26432514-26434351 REVERSEmoderately similar to ( 258) loc_os02g22070 12002.m07445 protein expressed protein no original description	-0.793	-0.019	0.411
27.4	RNA.RNA binding	ak374395	moderately similar to ( 500) AT5G53060 | Symbols: | KH domain-containing protein | chr5:21515355-21518197 FORWARDhighly similar to ( 922) loc_os06g23460 12006.m06998 protein nucleic acid binding protein, putative, expressed no original description	-0.304	-0.025	0.18
27.4	RNA.RNA binding	ak374733	weakly similar to ( 199) AT1G01080 | Symbols: | 33 kDa ribonucleoprotein, chloroplast, putative / RNA-binding protein cp33, putative | chr1:45503-46789 REVERSEweakly similar to ( 115) ROC1_SPIOL 28 kDa ribonucleoprotein, chloroplast (28RNP) - Spinacia oleracea (Spinach)moderately similar to ( 323) loc_os08g02390 12008.m04383 protein ribonucleoprotein, chloroplast precursor, putative, expressed no…	-1.077	-0.058	0.15
27.4	RNA.RNA binding	ak374902	very weakly similar to (84.7) AT5G37720 | Symbols: | RNA and export factor-binding protein, putative | chr5:14981805-14983978 REVERSEweakly similar to ( 142) loc_os07g13280 12007.m079810 protein THO complex subunit 4, putative, expressed no original description	0.046	-0.091	0.553
27.4	RNA.RNA binding	mloc_51613.2	highly similar to ( 827) AT5G64410 | Symbols: ATOPT4, OPT4 | OPT4 (OLIGOPEPTIDE TRANSPORTER 4); oligopeptide transporter | chr5:25750921-25754974 REVERSEhighly similar to ( 962) loc_os02g46850 12002.m33277 protein oligopeptide transporter 4, putative, expressed no original description	-0.826	0.035	2.032
27.4	RNA.RNA binding	mloc_56091.2	moderately similar to ( 389) AT4G00830 | Symbols: | RNA recognition motif (RRM)-containing protein | chr4:352782-354965 FORWARDhighly similar to ( 539) loc_os10g06130 12010.m065227 protein APOBEC1 complementation factor, putative, expressed no original description	-0.019	-0.13	0.206
27.4	RNA.RNA binding	mloc_63770.1	moderately similar to ( 345) AT3G25470 | Symbols: | bacterial hemolysin-related | chr3:9233039-9235022 FORWARDmoderately similar to ( 490) loc_os11g14230 12011.m05560 protein hemolysin A, putative, expressed no original description	-0.691	-0.028	0.925
27.4	RNA.RNA binding	mloc_7225.1	weakly similar to ( 152) AT3G26420 | Symbols: ATRZ-1A | ATRZ-1A; RNA binding / nucleotide binding | chr3:9671953-9673055 FORWARDweakly similar to ( 108) GRP1_DAUCA Glycine-rich RNA-binding protein - Daucus carota (Carrot)weakly similar to ( 175) loc_os03g61990 12003.m101556 protein glycine-rich RNA-binding protein 8, putative, expressed no original description	-0.017	-0.541	0.482
27.4	RNA.RNA binding	mloc_73130.5	weakly similar to ( 148) AT3G26420 | Symbols: ATRZ-1A | ATRZ-1A; RNA binding / nucleotide binding | chr3:9671953-9673055 FORWARDweakly similar to ( 111) GRP1_DAUCA Glycine-rich RNA-binding protein - Daucus carota (Carrot)weakly similar to ( 165) loc_os03g61990 12003.m101556 protein glycine-rich RNA-binding protein 8, putative, expressed no original description	-0.318	-0.041	0.359
28.1	DNA.synthesis/chromatin structure	ak354697	highly similar to ( 528) AT2G19940 | Symbols: | N-acetyl-gamma-glutamyl-phosphate reductase/ NAD or NADH binding / binding / catalytic/ oxidoreductase, acting on the aldehyde or oxo group of donors, NAD or NADP as acceptor / protein dimerization | chr2:8613168-8615649 FORWARDhighly similar to ( 740) ARGC_ORYSA Probable N-acetyl-gamma-glutamyl-phosphate reductase, chloroplast precursor (EC 1.2.1.3…	-1.399	-0.033	1.245
28.1	DNA.synthesis/chromatin structure	ak355131	moderately similar to ( 273) AT4G30870 | Symbols: ATMUS81, MUS81 | MUS81 (MMS AND UV SENSITIVE 81); endonuclease/ nucleic acid binding | chr4:15028586-15032461 FORWARDmoderately similar to ( 454) loc_os01g71960 12001.m13234 protein ERCC4 domain containing protein, expressed no original description	-0.125	-0.167	0.644
28.1	DNA.synthesis/chromatin structure	ak365313	weakly similar to ( 116) loc_os06g44110 12006.m08939 protein retrotransposon protein, putative, unclassified no original description	-0.817	2.938	-0.261
28.1	DNA.synthesis/chromatin structure	ak367851	weakly similar to ( 121) AT1G51080 | Symbols: | unknown protein | chr1:18929883-18930740 REVERSEmoderately similar to ( 249) loc_os03g04580 12003.m05986 protein expressed protein no original description	-1.329	-0.048	1.128
28.1	DNA.synthesis/chromatin structure	ak373033	moderately similar to ( 359) AT1G34380 | Symbols: | 5'-3' exonuclease family protein | chr1:12552839-12554299 REVERSEhighly similar to ( 533) loc_os01g65400 12001.m150789 protein DNA polymerase I, putative, expressed no original description	-1.755	0.015	1.701
28.1	DNA.synthesis/chromatin structure	ak376117	highly similar to ( 991) AT5G04130 | Symbols: | DNA topoisomerase, ATP-hydrolyzing, putative / DNA topoisomerase II, putative / DNA gyrase, putative | chr5:1122084-1128031 REVERSEnearly identical (1176) GYRB_ORYSA DNA gyrase subunit B, chloroplast/mitochondrial precursor (EC 5.99.1.3) - Oryza sativa (Rice)nearly identical (1176) loc_os01g16290 12001.m42965 protein DNA gyrase subunit B, putative, …	-2.019	-0.247	1.546
28.1	DNA.synthesis/chromatin structure	mloc_32378.1	weakly similar to ( 150) AT3G18630 | Symbols: | uracil DNA glycosylase family protein | chr3:6411325-6413002 REVERSEweakly similar to ( 185) loc_os04g57730 12004.m10658 protein uracil-DNA glycosylase, putative, expressed no original description	-0.177	-0.016	1.004
28.1	DNA.synthesis/chromatin structure	mloc_34448.1	moderately similar to ( 462) AT1G59990 | Symbols: | DEAD/DEAH box helicase, putative (RH22) | chr1:22090369-22092885 REVERSEhighly similar to ( 549) loc_os09g21520 12009.m05359 protein ATP binding protein, putative, expressed no original description	-0.528	0.086	1.151
28.1	DNA.synthesis/chromatin structure	mloc_38196.6	highly similar to ( 630) AT5G47010 | Symbols: UPF1, LBA1, ATUPF1 | LBA1 (LOW-LEVEL BETA-AMYLASE 1); ATP binding / DNA binding / RNA helicase/ hydrolase | chr5:19072009-19078856 FORWARDhighly similar to ( 801) loc_os07g31340 12007.m28978 protein regulator of nonsense transcripts 1, putative, expressed no original description	-0.483	-0.016	0.132
28.1	DNA.synthesis/chromatin structure	mloc_46216.1	weakly similar to ( 107) AT1G59990 | Symbols: | DEAD/DEAH box helicase, putative (RH22) | chr1:22090369-22092885 REVERSEweakly similar to ( 134) loc_os09g21520 12009.m05359 protein ATP binding protein, putative, expressed no original description	-0.62	-0.035	0.825
28.1	DNA.synthesis/chromatin structure	mloc_57302.1	moderately similar to ( 425) AT3G27730 | Symbols: RCK, MER3 | RCK (ROCK-N-ROLLERS); ATP binding / ATP-dependent helicase/ DNA helicase | chr3:10273952-10280213 REVERSEhighly similar to ( 799) loc_os02g40450 12002.m09131 protein ROCK-N-ROLLERS, putative, expressed no original description	-1.212	0.538	-0.013
28.1	DNA.synthesis/chromatin structure	mloc_59130.2	nearly identical (1015) AT3G10690 | Symbols: | DNA gyrase subunit A family protein | chr3:3339612-3346243 REVERSEnearly identical (1127) GYRA_ORYSA Probable DNA gyrase subunit A, chloroplast/mitochondrial precursor (EC 5.99.1.3) - Oryza sativa (Rice)moderately similar to ( 307) loc_os03g59750 12003.m10870 protein DNA gyrase subunit A, putative, expressed no original description	-0.216	-0.194	2.166
28.1	DNA.synthesis/chromatin structure	mloc_59496.1	moderately similar to ( 485) AT5G26680 | Symbols: | endonuclease, putative | chr5:9311882-9315458 REVERSEhighly similar to ( 622) FEN1B_ORYSA Flap endonuclease 1b (EC 3.1.-.-) (OsFEN-1b) - Oryza sativa (Rice)highly similar to ( 622) loc_os03g61820 12003.m11063 protein flap endonuclease 1b, putative, expressed no original description	-0.415	-0.004	0.692
28.1	DNA.synthesis/chromatin structure	mloc_72617.1	weakly similar to ( 172) AT3G10690 | Symbols: | DNA gyrase subunit A family protein | chr3:3339612-3346243 REVERSEmoderately similar to ( 223) GYRA_ORYSA Probable DNA gyrase subunit A, chloroplast/mitochondrial precursor (EC 5.99.1.3) - Oryza sativa (Rice)moderately similar to ( 223) loc_os03g59750 12003.m10870 protein DNA gyrase subunit A, putative, expressed no original description	-1.246	-0.167	2.121
28.1.3	DNA.synthesis/chromatin structure.histone	ak374993	weakly similar to ( 172) AT5G22880 | Symbols: H2B, HTB2 | HTB2; DNA binding | chr5:7652130-7652567 REVERSEweakly similar to ( 176) H2B2_WHEAT Histone H2B.2 - Triticum aestivum (Wheat)weakly similar to ( 175) loc_os08g38300 12008.m26724 protein histone H2B.2, putative, expressed no original description	-0.19	-0.219	1.026
28.1.3	DNA.synthesis/chromatin structure.histone	mloc_50520.1	weakly similar to ( 114) loc_os07g36830 12007.m07933 protein F-box domain containing protein no original description	-0.039	-0.208	1.066
28.2	DNA.repair	ak356280	moderately similar to ( 281) AT3G47830 | Symbols: | HhH-GPD base excision DNA repair protein-related | chr3:17647069-17648346 FORWARDmoderately similar to ( 432) loc_os06g13070 12006.m06022 protein ROS1 protein, putative, expressed no original description	-1.008	-0.022	0.345
28.2	DNA.repair	ak362658	moderately similar to ( 417) AT1G19485 | Symbols: | AT hook motif-containing protein | chr1:6747167-6751443 FORWARDhighly similar to ( 942) loc_os01g63910 12001.m43283 protein AT hook motif family protein, expressed no original description	-0.193	0.02	0.34
28.2	DNA.repair	ak375623	highly similar to ( 569) AT3G22880 | Symbols: ATDMC1, DMC1, ARLIM15 | DMC1 (DISRUPTION OF MEIOTIC CONTROL 1); ATP binding / DNA binding / DNA-dependent ATPase/ damaged DNA binding / nucleoside-triphosphatase/ nucleotide binding / protein binding | chr3:8097948-8100740 REVERSEhighly similar to ( 606) DMC1_LILLO Meiotic recombination protein DMC1 homolog - Lilium longiflorum (Trumpet lily)highly si…	-0.253	0.013	0.928
28.2	DNA.repair	ak375935	nearly identical (1259) AT3G18524 | Symbols: MSH2, ATMSH2 | MSH2 (MUTS HOMOLOG 2); ATP binding / damaged DNA binding / mismatched DNA binding / protein binding | chr3:6368151-6372409 REVERSEnearly identical (1630) MSH2_MAIZE DNA mismatch repair protein MSH2 (MUS1) - Zea mays (Maize)nearly identical (1618) loc_os05g19270 12005.m06330 protein DNA mismatch repair protein MSH2, putative, expressed no…	-0.34	-0.036	0.634
28.2	DNA.repair	mloc_66329.3	highly similar to ( 843) AT3G24495 | Symbols: MSH7, MSH6-2, ATMSH7 | MSH7 (MUTS HOMOLOG 7); ATP binding / damaged DNA binding / mismatched DNA binding | chr3:8912418-8918086 REVERSEweakly similar to ( 186) MSH2_MAIZE DNA mismatch repair protein MSH2 (MUS1) - Zea mays (Maize)nearly identical (1233) loc_os01g08540 12001.m07479 protein DNA mismatch repair protein MSH6-2, putative, expressed no origi…	-0.4	0.067	0.848
28.99	DNA.unspecified	ak251481.1	moderately similar to ( 368) AT3G15140 | Symbols: | exonuclease family protein | chr3:5099712-5101717 REVERSEhighly similar to ( 514) loc_os06g24594 12006.m091693 protein histone mRNA exonuclease 1, putative, expressed no original description	-0.448	0.002	0.88
28.99	DNA.unspecified	ak358073	moderately similar to ( 329) AT3G02060 | Symbols: | DEAD/DEAH box helicase, putative | chr3:354412-358319 FORWARDmoderately similar to ( 474) loc_os11g32880 12011.m07189 protein transcription-repair coupling factor, putative, expressed no original description	-0.927	-0.005	0.753
28.99	DNA.unspecified	ak359044	moderately similar to ( 420) AT3G02060 | Symbols: | DEAD/DEAH box helicase, putative | chr3:354412-358319 FORWARDhighly similar to ( 574) loc_os11g32880 12011.m07189 protein transcription-repair coupling factor, putative, expressed no original description	-0.887	-0.017	0.723
28.99	DNA.unspecified	ak366620	weakly similar to ( 155) AT3G52905 | Symbols: | DNA binding / hydrolase, acting on ester bonds / nuclease/ nucleic acid binding / recombinase | chr3:19614142-19615471 REVERSEmoderately similar to ( 287) loc_os01g55900 12001.m11746 protein holliday junction resolvase, putative, expressed no original description	-0.596	-0.029	0.234
28.99	DNA.unspecified	ak375269	moderately similar to ( 334) AT4G28190 | Symbols: ULT1, ULT | ULT1 (ULTRAPETALA1); DNA binding | chr4:13985753-13987050 FORWARDmoderately similar to ( 410) loc_os01g57240 12001.m11877 protein expressed protein no original description	-0.374	-0.032	0.976
28.99	DNA.unspecified	ak376401	weakly similar to ( 183) AT5G26940 | Symbols: | exonuclease family protein | chr5:9481429-9482647 FORWARDmoderately similar to ( 452) loc_os03g18940 12003.m07312 protein DNA polymerase III subunit epsilon, putative, expressed no original description	-0.345	-0.015	0.822
28.99	DNA.unspecified	mloc_16329.1	moderately similar to ( 481) AT3G27970 | Symbols: | exonuclease/ nucleic acid binding / zinc ion binding | chr3:10389609-10391544 FORWARDhighly similar to ( 633) loc_os02g47920 12002.m09826 protein RNA exonuclease 4, putative no original description	-0.201	-0.162	0.859
28.99	DNA.unspecified	mloc_37037.1	weakly similar to ( 106) AT1G64260 | Symbols: | zinc finger protein-related | chr1:23847756-23849915 FORWARDhighly similar to ( 576) loc_os03g62810 12003.m11159 protein transposon protein, putative, Mutator sub-class no original description	-0.488	-0.043	0.329
28.99	DNA.unspecified	mloc_63371.2	moderately similar to ( 222) loc_os11g06190 12011.m04816 protein expressed protein no original description	-0.501	0.001	1.827
28.99	DNA.unspecified	mloc_80527.1	very weakly similar to (96.3) AT2G06500 | Symbols: | hAT dimerisation domain-containing protein / transposase-related | chr2:2580718-2583223 REVERSEweakly similar to ( 130) loc_os12g37830 12012.m07569 protein transposon protein, putative, Ac/Ds sub-class no original description	-0.577	-0.287	2.441
29.1.4	protein.aa activation.leucine-tRNA ligase	ak252909.1	highly similar to ( 585) AT4G04350 | Symbols: EMB2369 | EMB2369 (EMBRYO DEFECTIVE 2369); ATP binding / aminoacyl-tRNA ligase/ leucine-tRNA ligase/ nucleotide binding | chr4:2128129-2133030 FORWARDhighly similar to ( 697) loc_os01g03020 12001.m42841 protein leucyl-tRNA synthetase, putative, expressed no original description	-0.957	0.021	0.658
29.1.5	protein.aa activation.isoleucine-tRNA ligase	ak371866	nearly identical (1479) AT5G49030 | Symbols: OVA2 | OVA2 (ovule abortion 2); ATP binding / aminoacyl-tRNA ligase/ isoleucine-tRNA ligase/ nucleotide binding | chr5:19876365-19882291 REVERSEnearly identical (1869) loc_os02g53770 12002.m33899 protein isoleucyl-tRNA synthetase, putative, expressed no original description	-0.704	-0.004	0.707
29.1.9	protein.aa activation.valine-tRNA ligase	mloc_70048.1	weakly similar to ( 181) AT5G16715 | Symbols: EMB2247 | EMB2247 (embryo defective 2247); ATP binding / aminoacyl-tRNA ligase/ nucleotide binding / valine-tRNA ligase | chr5:5485353-5493229 FORWARDvery weakly similar to (87.8) loc_os03g21740 12003.m07578 protein valyl-tRNA synthetase, putative, expressed no original description	-0.976	-0.062	1.834
29.1.9	protein.aa activation.valine-tRNA ligase	mloc_73212.1	weakly similar to ( 122) AT5G16715 | Symbols: EMB2247 | EMB2247 (embryo defective 2247); ATP binding / aminoacyl-tRNA ligase/ nucleotide binding / valine-tRNA ligase | chr5:5485353-5493229 FORWARDvery weakly similar to (87.8) loc_os03g21740 12003.m07578 protein valyl-tRNA synthetase, putative, expressed no original description	-0.283	0.043	2.211
29.1.9	protein.aa activation.valine-tRNA ligase	mloc_80572.1	highly similar to ( 547) AT5G16715 | Symbols: EMB2247 | EMB2247 (embryo defective 2247); ATP binding / aminoacyl-tRNA ligase/ nucleotide binding / valine-tRNA ligase | chr5:5485353-5493229 FORWARDhighly similar to ( 650) loc_os07g06940 12007.m05154 protein valyl-tRNA synthetase, putative, expressed no original description	-1.633	-0.257	1.472
29.1.10	protein.aa activation.methionine-tRNA ligase	mloc_54824.1	moderately similar to ( 229) AT3G59980 | Symbols: | tRNA-binding region domain-containing protein | chr3:22154528-22155570 REVERSEweakly similar to ( 143) SYM_ORYSA Probable methionyl-tRNA synthetase (EC 6.1.1.10) (Methionine--tRNA ligase) (MetRS) - Oryza sativa (Rice)moderately similar to ( 303) loc_os04g23820 12004.m07518 protein multisynthetase complex auxiliary component p43, putative, expres…	-0.418	-0.056	0.387
29.1.11	protein.aa activation.serine-tRNA ligase	ak369779	highly similar to ( 664) AT1G11870 | Symbols: ATSRS, OVA7, SRS | SRS (SERYL-TRNA SYNTHETASE); serine-tRNA ligase | chr1:4003895-4006556 FORWARDmoderately similar to ( 236) SYS_HELAN Seryl-tRNA synthetase (EC 6.1.1.11) (Serine--tRNA ligase) (SerRS) - Helianthus annuus (Common sunflower)highly similar to ( 803) loc_os11g39670 12011.m28846 protein seryl-tRNA synthetase, putative, expressed no origin…	-0.695	0.015	1.082
29.1.12	protein.aa activation.aspartate-tRNA ligase	ak365101	highly similar to ( 790) AT4G33760 | Symbols: | tRNA synthetase class II (D, K and N) family protein | chr4:16189285-16193260 REVERSEhighly similar to ( 706) loc_os01g06020 12001.m07233 protein aspartyl-tRNA synthetase, putative, expressed no original description	-0.382	-0.022	0.242
29.1.14	protein.aa activation.glycine-tRNA ligase	mloc_24488.1	moderately similar to ( 242) AT3G48110 | Symbols: EDD1, EDD | EDD1 (EMBRYO-DEFECTIVE-DEVELOPMENT 1); glycine-tRNA ligase | chr3:17763111-17770964 FORWARDmoderately similar to ( 293) loc_os06g01400 12006.m04879 protein glycyl-tRNA synthetase 2, chloroplast/mitochondrial precursor, putative, expressed no original description	-1.199	-0.011	0.746
29.1.16	protein.aa activation.cysteine-tRNA ligase	ak361872	highly similar to ( 652) AT2G31170 | Symbols: SYCO ARATH | SYCO ARATH; ATP binding / aminoacyl-tRNA ligase/ cysteine-tRNA ligase/ nucleotide binding | chr2:13282559-13284256 REVERSEhighly similar to ( 882) loc_os09g38420 12009.m060064 protein cysteinyl-tRNA synthetase, putative, expressed no original description	-0.959	0.082	0.591
29.1.17	protein.aa activation.glutamate-tRNA ligase	ak356247	highly similar to ( 835) AT5G64050 | Symbols: ATERS, OVA3, ERS | ERS (GLUTAMATE TRNA SYNTHETASE); glutamate-tRNA ligase | chr5:25630196-25633099 REVERSEnearly identical (1089) SYE_HORVU Glutamyl-tRNA synthetase (EC 6.1.1.17) (Glutamate--tRNA ligase) (GluRS) - Hordeum vulgare (Barley)highly similar to ( 938) loc_os02g02860 12002.m05636 protein glutamyl-tRNA synthetase, putative, expressed no origi…	-0.671	-0.017	0.758
29.1.20	protein.aa activation.phenylalanine-tRNA ligase	ak353840	highly similar to ( 635) AT3G58140 | Symbols: | phenylalanyl-tRNA synthetase class IIc family protein | chr3:21529988-21532386 REVERSEhighly similar to ( 721) loc_os12g34860 12012.m07279 protein ATP binding protein, putative, expressed no original description	-0.446	-0.015	0.337
29.1.20	protein.aa activation.phenylalanine-tRNA ligase	ak364607	highly similar to ( 751) AT1G72550 | Symbols: | tRNA synthetase beta subunit family protein | chr1:27319999-27323908 REVERSEnearly identical (1032) loc_os05g48510 12005.m27969 protein phenylalanyl-tRNA synthetase beta chain, putative, expressed no original description	-0.309	0.05	0.704
29.1.21	protein.aa activation.histidine-tRNA ligase	ak371791	moderately similar to ( 441) AT3G46100 | Symbols: ATHRS1 | ATHRS1 (HISTIDYL-TRNA SYNTHETASE 1); histidine-tRNA ligase | chr3:16928444-16930984 REVERSEweakly similar to ( 122) SYH_ORYSA Histidyl-tRNA synthetase (EC 6.1.1.21) (Histidine--tRNA ligase) (HisRS) - Oryza sativa (Rice)highly similar to ( 595) loc_os02g51830 12002.m10214 protein histidyl-tRNA synthetase, putative, expressed no original de…	-0.331	-0.014	0.3
29.1.30	protein.aa activation.pseudouridylate synthase	ak249109.1	moderately similar to ( 446) AT2G30320 | Symbols: | tRNA pseudouridine synthase family protein | chr2:12925728-12927896 REVERSEhighly similar to ( 765) loc_os03g21980 12003.m35217 protein TRNA pseudouridine synthase, putative, expressed no original description	-0.448	0.07	0.642
29.1.30	protein.aa activation.pseudouridylate synthase	ak354632	moderately similar to ( 460) AT5G14460 | Symbols: | pseudouridine synthase/ transporter | chr5:4660239-4662543 REVERSEhighly similar to ( 555) loc_os05g01750 12005.m04712 protein pseudouridylate synthase/ transporter, putative, expressed no original description	-0.357	-0.012	0.795
29.1.30	protein.aa activation.pseudouridylate synthase	ak356080	moderately similar to ( 396) AT2G39140 | Symbols: SVR1 | SVR1 (SUPPRESSOR OF VARIEGATION 1); RNA binding / pseudouridine synthase | chr2:16330238-16333153 FORWARDmoderately similar to ( 437) loc_os03g05806 12003.m35550 protein ribosomal large subunit pseudouridine synthase B, putative, expressed no original description	-0.775	-0.039	0.828
29.1.30	protein.aa activation.pseudouridylate synthase	ak357280	moderately similar to ( 370) AT3G06950 | Symbols: | tRNA pseudouridine synthase family protein | chr3:2192869-2194254 FORWARDhighly similar to ( 509) loc_os05g19954 12005.m083678 protein tRNA pseudouridine synthase A, putative, expressed no original description	0.059	-0.588	0.16
29.1.30	protein.aa activation.pseudouridylate synthase	mloc_44262.3	moderately similar to ( 429) AT1G76050 | Symbols: | pseudouridine synthase family protein | chr1:28540858-28542826 FORWARDhighly similar to ( 600) loc_os06g50360 12006.m32195 protein RNA binding protein, putative, expressed no original description	-0.88	0.029	1.099
29.1.30	protein.aa activation.pseudouridylate synthase	mloc_44370.1	moderately similar to ( 467) AT5G51140 | Symbols: | pseudouridine synthase family protein | chr5:20784277-20786793 REVERSEhighly similar to ( 686) loc_os02g30840 12002.m100216 protein DRAP deaminase, putative, expressed no original description	-0.02	-0.189	0.93
29.2.1.1.1.1.2	protein.synthesis.ribosomal protein.prokaryotic.chloroplast.30S subunit.S2	mloc_9478.1	weakly similar to ( 150) ATCG00160 | Symbols: RPS2 | Chloroplast ribosomal protein S2 | chrC:15013-15723 REVERSEweakly similar to ( 177) RR2_WHEAT Chloroplast 30S ribosomal protein S2 - Triticum aestivum (Wheat)weakly similar to ( 172) loc_os02g24612 12002.m100735 protein chloroplast 30S ribosomal protein S2, putative, expressed no original description	-0.524	-0.04	0.824
29.2.1.1.1.1.3	protein.synthesis.ribosomal protein.prokaryotic.chloroplast.30S subunit.S3	mloc_24723.1	weakly similar to ( 177) ATCG00800 | Symbols: | encodes a chloroplast ribosomal protein S3, a constituent of the small subunit of the ribosomal complex | chrC:82826-83482 REVERSEmoderately similar to ( 239) RR3_WHEAT Chloroplast 30S ribosomal protein S3 - Triticum aestivum (Wheat)moderately similar to ( 228) loc_os09g24409 12009.m059911 protein chloroplast 30S ribosomal protein S3, putative, expr…	-1.557	-0.004	0.99
29.2.1.1.1.1.3	protein.synthesis.ribosomal protein.prokaryotic.chloroplast.30S subunit.S3	mloc_44232.1	weakly similar to ( 120) RR3_WHEAT Chloroplast 30S ribosomal protein S3 - Triticum aestivum (Wheat)weakly similar to ( 114) loc_os09g24409 12009.m059911 protein chloroplast 30S ribosomal protein S3, putative, expressed no original description	-1.19	0.022	1
29.2.1.1.1.1.3	protein.synthesis.ribosomal protein.prokaryotic.chloroplast.30S subunit.S3	mloc_9029.1	very weakly similar to (99.0) ATCG00800 | Symbols: | encodes a chloroplast ribosomal protein S3, a constituent of the small subunit of the ribosomal complex | chrC:82826-83482 REVERSEweakly similar to ( 107) RR3_WHEAT Chloroplast 30S ribosomal protein S3 - Triticum aestivum (Wheat)weakly similar to ( 103) loc_os09g24409 12009.m059911 protein chloroplast 30S ribosomal protein S3, putative, express…	-1.247	0.081	1.179
29.2.1.1.1.1.5	protein.synthesis.ribosomal protein.prokaryotic.chloroplast.30S subunit.S5	ak355297	moderately similar to ( 222) AT2G33800 | Symbols: | ribosomal protein S5 family protein | chr2:14300925-14302352 REVERSEmoderately similar to ( 226) RR5_SPIOL 30S ribosomal protein S5, chloroplast precursor - Spinacia oleracea (Spinach)moderately similar to ( 362) loc_os03g34040 12003.m101378 protein 30S ribosomal protein S5, putative, expressed no original description	-1.021	-0.085	0.78
29.2.1.1.1.1.8	protein.synthesis.ribosomal protein.prokaryotic.chloroplast.30S subunit.S8	mloc_63644.1	weakly similar to ( 102) ATCG00770 | Symbols: RPS8 | chloroplast 30S ribosomal protein S8 | chrC:80068-80472 REVERSEweakly similar to ( 134) RR8_WHEAT Chloroplast 30S ribosomal protein S8 - Triticum aestivum (Wheat)weakly similar to ( 132) loc_osp1g00700 11562.m00061 protein ribosomal protein S8 no original description	-1.252	0.053	0.824
29.2.1.1.1.1.9	protein.synthesis.ribosomal protein.prokaryotic.chloroplast.30S subunit.S9	mloc_68939.1	moderately similar to ( 202) AT1G74970 | Symbols: RPS9, TWN3 | RPS9 (RIBOSOMAL PROTEIN S9); structural constituent of ribosome | chr1:28157761-28159202 REVERSEweakly similar to ( 198) RR9_SPIOL 30S ribosomal protein S9, chloroplast precursor (Fragment) - Spinacia oleracea (Spinach)moderately similar to ( 237) loc_os03g55930 12003.m10503 protein 30S ribosomal protein S9, chloroplast precursor, put…	-1.062	-0.07	0.59
29.2.1.1.1.1.12	protein.synthesis.ribosomal protein.prokaryotic.chloroplast.30S subunit.S12	mloc_3343.1	weakly similar to ( 105) ATCG00905 | Symbols: RPS12C, RPS12 | chloroplast gene encoding ribosomal protein s12. The gene is located in three distinct loci on the chloroplast genome and is transpliced to make one transcript. | chrC:97999-98793 REVERSEweakly similar to ( 105) RR12_WHEAT Chloroplast 30S ribosomal protein S12 - Triticum aestivum (Wheat)weakly similar to ( 105) loc_osp1g01040 11562.m00…	-0.172	0.08	0.698
29.2.1.1.1.1.15	protein.synthesis.ribosomal protein.prokaryotic.chloroplast.30S subunit.S15	mloc_54707.1	weakly similar to ( 102) RR15_WHEAT Chloroplast 30S ribosomal protein S15 - Triticum aestivum (Wheat)weakly similar to ( 106) loc_os12g34550 12012.m07248 protein ribosomal protein S15 containing protein no original description	-0.865	0.073	0.937
29.2.1.1.1.1.18	protein.synthesis.ribosomal protein.prokaryotic.chloroplast.30S subunit.S18	mloc_514.1	weakly similar to ( 106) ATCG00650 | Symbols: RPS18 | chloroplast-encoded ribosomal protein S18 | chrC:67917-68222 FORWARDmoderately similar to ( 259) RR18_WHEAT Chloroplast 30S ribosomal protein S18 - Triticum aestivum (Wheat)moderately similar to ( 224) loc_osp1g00570 11562.m00048 protein ribosomal protein S18 no original description	-0.831	-0.051	0.775
29.2.1.1.1.1.20	protein.synthesis.ribosomal protein.prokaryotic.chloroplast.30S subunit.S20	mloc_58312.1	weakly similar to ( 130) AT3G15190 | Symbols: | chloroplast 30S ribosomal protein S20, putative | chr3:5116216-5117412 FORWARDmoderately similar to ( 227) loc_os01g48690 12001.m150433 protein ribosomal protein rpS20, putative, expressed no original description	-0.892	-0.048	0.567
29.2.1.1.1.2.2	protein.synthesis.ribosomal protein.prokaryotic.chloroplast.50S subunit.L2	mloc_8474.1	very weakly similar to (80.9) ATCG01310 | Symbols: RPL2.2 | encodes a chloroplast ribosomal protein L2, a constituent of the large subunit of the ribosomal complex | chrC:152806-154312 FORWARDvery weakly similar to (85.5) RK2_NYMAL Chloroplast 50S ribosomal protein L2 - Nymphaea alba (White water-lily)very weakly similar to (81.6) loc_osp1g01100 11562.m00100 protein ribosomal protein L2 no origin…	-1.478	0.113	1.42
29.2.1.1.1.2.3	protein.synthesis.ribosomal protein.prokaryotic.chloroplast.50S subunit.L3	mloc_45674.1	moderately similar to ( 344) AT2G43030 | Symbols: | ribosomal protein L3 family protein | chr2:17894898-17895713 FORWARDmoderately similar to ( 346) RK3_TOBAC 50S ribosomal protein L3, chloroplast precursor (Fragment) - Nicotiana tabacum (Common tobacco)moderately similar to ( 452) loc_os02g04460 12002.m05795 protein 50S ribosomal protein L3, chloroplast precursor, putative, expressed no original…	-0.982	-0.123	0.598
29.2.1.1.1.2.5	protein.synthesis.ribosomal protein.prokaryotic.chloroplast.50S subunit.L5	ak370101	moderately similar to ( 270) AT4G01310 | Symbols: | ribosomal protein L5 family protein | chr4:544166-545480 REVERSEmoderately similar to ( 394) RK5_ORYSA 50S ribosomal protein L5, chloroplast precursor - Oryza sativa (Rice)moderately similar to ( 394) loc_os03g03360 12003.m05871 protein 50S ribosomal protein L5, chloroplast precursor, putative, expressed no original description	-0.968	-0.098	0.491
29.2.1.1.1.2.9	protein.synthesis.ribosomal protein.prokaryotic.chloroplast.50S subunit.L9	ak370836	moderately similar to ( 223) AT3G44890 | Symbols: RPL9 | RPL9 (RIBOSOMAL PROTEIN L9); structural constituent of ribosome | chr3:16386505-16387963 FORWARDmoderately similar to ( 326) RK9_WHEAT 50S ribosomal protein L9, chloroplast precursor (CL9) - Triticum aestivum (Wheat)moderately similar to ( 297) loc_os02g57670 12002.m33484 protein 50S ribosomal protein L9, chloroplast precursor, putative, ex…	-0.569	-0.001	0.424
29.2.1.1.1.2.11	protein.synthesis.ribosomal protein.prokaryotic.chloroplast.50S subunit.L11	ak375360	moderately similar to ( 253) AT1G32990 | Symbols: PRPL11 | PRPL11 (PLASTID RIBOSOMAL PROTEIN L11); structural constituent of ribosome | chr1:11955827-11957139 FORWARDmoderately similar to ( 254) RK11_SPIOL 50S ribosomal protein L11, chloroplast precursor (CL11) - Spinacia oleracea (Spinach)moderately similar to ( 300) loc_os03g03020 12003.m05839 protein 50S ribosomal protein L11, chloroplast prec…	-1.077	-0.173	0.578
29.2.1.1.1.2.12	protein.synthesis.ribosomal protein.prokaryotic.chloroplast.50S subunit.L12	ak370491	weakly similar to ( 127) AT3G27830 | Symbols: RPL12-A, RPL12 | RPL12-A (RIBOSOMAL PROTEIN L12-A); structural constituent of ribosome | chr3:10318576-10319151 FORWARDweakly similar to ( 167) RK12_ORYSA 50S ribosomal protein L12, chloroplast precursor (CL12) - Oryza sativa (Rice)weakly similar to ( 167) loc_os01g47330 12001.m10928 protein 50S ribosomal protein L12-1, chloroplast precursor, putative…	-0.97	-0.027	0.702
29.2.1.1.1.2.15	protein.synthesis.ribosomal protein.prokaryotic.chloroplast.50S subunit.L15	ak362819	moderately similar to ( 267) AT3G25920 | Symbols: RPL15 | RPL15; structural constituent of ribosome | chr3:9491268-9492558 REVERSEmoderately similar to ( 261) RK15_PEA 50S ribosomal protein L15, chloroplast precursor (CL15) (Fragment) - Pisum sativum (Garden pea)moderately similar to ( 371) loc_os03g12020 12003.m06654 protein 50S ribosomal protein L15, chloroplast precursor, putative, expressed n…	-0.902	0.023	0.47
29.2.1.1.1.2.18	protein.synthesis.ribosomal protein.prokaryotic.chloroplast.50S subunit.L18	mloc_68859.1	weakly similar to ( 183) AT1G48350 | Symbols: | ribosomal protein L18 family protein | chr1:17867269-17868215 FORWARDmoderately similar to ( 234) RK18_ORYSA 50S ribosomal protein L18, chloroplast precursor (CL18) - Oryza sativa (Rice)moderately similar to ( 234) loc_os03g61260 12003.m35497 protein 50S ribosomal protein L18, chloroplast precursor, putative, expressed no original description	-1.426	-0.083	0.836
29.2.1.1.1.2.20	protein.synthesis.ribosomal protein.prokaryotic.chloroplast.50S subunit.L20	mloc_24745.1	weakly similar to ( 103) RK20_SACOF Chloroplast 50S ribosomal protein L20 - Saccharum officinarum (Sugarcane)very weakly similar to (99.0) loc_osp1g00580 11562.m00049 protein ribosomal protein L20 no original description	-0.932	0	0.875
29.2.1.1.1.2.20	protein.synthesis.ribosomal protein.prokaryotic.chloroplast.50S subunit.L20	mloc_9439.1	weakly similar to ( 114) ATCG00660 | Symbols: RPL20 | encodes a chloroplast ribosomal protein L20, a constituent of the large subunit of the ribosomal complex | chrC:68512-68865 REVERSEweakly similar to ( 166) RK20_WHEAT Chloroplast 50S ribosomal protein L20 - Triticum aestivum (Wheat)weakly similar to ( 155) loc_osp1g00580 11562.m00049 protein ribosomal protein L20 no original description	-0.747	-0.08	0.88
29.2.1.1.1.2.29	protein.synthesis.ribosomal protein.prokaryotic.chloroplast.50S subunit.L29	mloc_52133.1	weakly similar to ( 141) AT5G65220 | Symbols: | ribosomal protein L29 family protein | chr5:26061301-26062506 FORWARDweakly similar to ( 188) RK29_MAIZE 50S ribosomal protein L29, chloroplast precursor (CL29) - Zea mays (Maize)weakly similar to ( 195) loc_os02g51790 12002.m10210 protein 50S ribosomal protein L29, chloroplast precursor, putative, expressed no original description	-1.319	-0.081	0.932
29.2.1.1.1.2.32	protein.synthesis.ribosomal protein.prokaryotic.chloroplast.50S subunit.L32	mloc_5848.1	very weakly similar to (84.7) RK32_WHEAT Chloroplast 50S ribosomal protein L32 - Triticum aestivum (Wheat) no original description	-1.086	0.068	0.714
29.2.1.1.1.2.33	protein.synthesis.ribosomal protein.prokaryotic.chloroplast.50S subunit.L33	mloc_9018.1	very weakly similar to (92.8) RK33_WHEAT Chloroplast 50S ribosomal protein L33 - Triticum aestivum (Wheat)very weakly similar to (89.4) loc_osp1g00560 11562.m00047 protein ribosomal protein L33 no original description	-0.955	0.08	0.396
29.2.1.1.3.1.1	protein.synthesis.ribosomal protein.prokaryotic.unknown organellar.30S subunit.S1	ak355056	moderately similar to ( 298) AT1G71720 | Symbols: | S1 RNA-binding domain-containing protein | chr1:26983744-26985893 FORWARDweakly similar to ( 117) RR1_SPIOL 30S ribosomal protein S1, chloroplast precursor (CS1) - Spinacia oleracea (Spinach)moderately similar to ( 369) loc_os05g45920 12005.m08717 protein RNA binding protein, putative, expressed no original description	-1.08	0.016	1.065
29.2.1.1.3.1.1	protein.synthesis.ribosomal protein.prokaryotic.unknown organellar.30S subunit.S1	ak361192	moderately similar to ( 313) AT1G71720 | Symbols: | S1 RNA-binding domain-containing protein | chr1:26983744-26985893 FORWARDweakly similar to ( 109) RR1_SPIOL 30S ribosomal protein S1, chloroplast precursor (CS1) - Spinacia oleracea (Spinach)highly similar to ( 529) loc_os01g40640 12001.m43075 protein RNA binding protein, putative, expressed no original description	-0.417	-0.043	0.536
29.2.1.1.3.1.1	protein.synthesis.ribosomal protein.prokaryotic.unknown organellar.30S subunit.S1	ak361990	moderately similar to ( 292) AT1G71720 | Symbols: | S1 RNA-binding domain-containing protein | chr1:26983744-26985893 FORWARDweakly similar to ( 103) RR1_SPIOL 30S ribosomal protein S1, chloroplast precursor (CS1) - Spinacia oleracea (Spinach)highly similar to ( 506) loc_os01g40640 12001.m43075 protein RNA binding protein, putative, expressed no original description	-0.347	0.036	0.324
29.2.1.1.3.1.6	protein.synthesis.ribosomal protein.prokaryotic.unknown organellar.30S subunit.S6	mloc_68577.1	moderately similar to ( 245) AT3G17170 | Symbols: RFC3 | RFC3 (REGULATOR OF FATTY-ACID COMPOSITION 3); structural constituent of ribosome | chr3:5853186-5854853 REVERSEmoderately similar to ( 340) loc_os12g37610 12012.m07546 protein ribosomal protein S6 containing protein, expressed no original description	-0.72	0.02	1.612
29.2.1.1.3.1.21	protein.synthesis.ribosomal protein.prokaryotic.unknown organellar.30S subunit.S21	mloc_10343.1	very weakly similar to (80.5) AT3G27160 | Symbols: GHS1 | GHS1 (GLUCOSE HYPERSENSITIVE 1); structural constituent of ribosome | chr3:10017531-10018854 FORWARDweakly similar to ( 179) loc_os02g09590 12002.m06256 protein ribosome-like protein, putative, expressed no original description	-0.634	-0.057	0.665
29.2.1.2.2.6	protein.synthesis.ribosomal protein.eukaryotic.60S subunit.L6	mloc_73817.1	moderately similar to ( 314) AT1G05190 | Symbols: emb2394 | emb2394 (embryo defective 2394); structural constituent of ribosome | chr1:1502515-1503738 REVERSEvery weakly similar to (95.1) RM06_PROWI Mitochondrial 60S ribosomal protein L6 - Prototheca wickerhamiimoderately similar to ( 395) loc_os03g24020 12003.m07748 protein 50S ribosomal protein L6, putative, expressed no original description	-0.645	0.093	0.878
29.2.2.3.3	protein.synthesis.ribosome biogenesis.Pre-rRNA processing and modifications.methylotransferases	mloc_77609.1	highly similar to ( 523) AT2G39670 | Symbols: | radical SAM domain-containing protein | chr2:16534303-16536986 FORWARDhighly similar to ( 623) loc_os01g74190 12001.m13446 protein expressed protein no original description	-0.844	-0.062	0.782
29.2.2.3.99	protein.synthesis.ribosome biogenesis.Pre-rRNA processing and modifications.misc	mloc_60827.1	weakly similar to ( 135) AT5G60340 | Symbols: | maoC-like dehydratase domain-containing protein | chr5:24273879-24275891 REVERSEmoderately similar to ( 201) loc_os05g09370 12005.m27729 protein carbohydrate kinase, PfkB, putative, expressed no original description	-0.429	-0.079	1.52
29.2.2.50	protein.synthesis.ribosome biogenesis.BRIX	ak372727	moderately similar to ( 446) AT4G01560 | Symbols: MEE49 | MEE49 (maternal effect embryo arrest 49) | chr4:677266-679164 REVERSEhighly similar to ( 514) loc_os06g04600 12006.m31831 protein ribosome production factor 1, putative, expressed no original description	-0.529	-0.05	0.771
29.2.3	protein.synthesis.initiation	ak251398.1	moderately similar to ( 291) AT1G13950 | Symbols: EIF-5A, ELF5A-1, ATELF5A-1, EIF5A | ELF5A-1 (EUKARYOTIC ELONGATION FACTOR 5A-1); translation initiation factor | chr1:4773631-4774668 FORWARDmoderately similar to ( 307) IF5A4_SOLTU Eukaryotic translation initiation factor 5A-4 (eIF-5A-4) (eIF-4D) - Solanum tuberosum (Potato)moderately similar to ( 306) loc_os12g32240 12012.m07030 protein eukaryot…	-0.032	-0.042	0.787
29.2.3	protein.synthesis.initiation	ak357819	moderately similar to ( 349) AT5G36230 | Symbols: | eIF4-gamma/eIF5/eIF2-epsilon domain-containing protein | chr5:14273519-14276773 FORWARDmoderately similar to ( 428) loc_os11g21990 12011.m28792 protein eukaryotic initiation factor 5C CG2922-PF, isoform F, putative, expressed no original description	-0.151	-0.006	0.34
29.2.3	protein.synthesis.initiation	ak358232	highly similar to ( 533) AT3G07300 | Symbols: | eukaryotic translation initiation factor 2B family protein / eIF-2B family protein | chr3:2324967-2327380 REVERSEhighly similar to ( 710) loc_os10g25320 12010.m21873 protein translation initiation factor eIF-2B beta subunit, putative, expressed no original description	0.029	-0.165	0.369
29.2.3	protein.synthesis.initiation	mloc_68680.1	weakly similar to ( 191) AT2G24060 | Symbols: | translation initiation factor 3 (IF-3) family protein | chr2:10229453-10231390 FORWARDmoderately similar to ( 276) loc_os02g55120 12002.m10538 protein translation initiation factor IF-3, chloroplast precursor, putative, expressed no original description	-0.65	0.019	0.507
29.2.4	protein.synthesis.elongation	ak251011.1	moderately similar to ( 290) AT3G08740 | Symbols: | elongation factor P (EF-P) family protein | chr3:2654788-2656154 REVERSEmoderately similar to ( 358) loc_os12g02380 12012.m04239 protein elongation factor P, putative, expressed no original description	-1.006	-0.023	0.852
29.2.4	protein.synthesis.elongation	ak357721	moderately similar to ( 290) AT3G08740 | Symbols: | elongation factor P (EF-P) family protein | chr3:2654788-2656154 REVERSEmoderately similar to ( 358) loc_os12g02380 12012.m04239 protein elongation factor P, putative, expressed no original description	-0.753	-0.037	0.568
29.2.4	protein.synthesis.elongation	ak364278	nearly identical (1383) AT1G07910 | Symbols: ATRNL, RNL | RNL (RNA LIGASE); 2',3'-cyclic-nucleotide 3'-phosphodiesterase/ RNA ligase (ATP)/ polynucleotide kinase | chr1:2446712-2454386 FORWARDnearly identical (1732) loc_os07g09400 12007.m05396 protein expressed protein no original description	-0.255	-0.03	0.131
29.2.4	protein.synthesis.elongation	ak376704	moderately similar to ( 253) AT3G08740 | Symbols: | elongation factor P (EF-P) family protein | chr3:2654788-2656154 REVERSEmoderately similar to ( 309) loc_os12g02380 12012.m04239 protein elongation factor P, putative, expressed no original description	-0.728	-0.093	0.703
29.2.4	protein.synthesis.elongation	mloc_31018.1	weakly similar to ( 113) AT5G13650 | Symbols: | elongation factor family protein | chr5:4397821-4402364 FORWARDweakly similar to ( 129) loc_os02g18450 12002.m07088 protein GTP-binding protein TypA/BipA, putative, expressed no original description	-0.621	-0.011	0.305
29.2.4	protein.synthesis.elongation	mloc_35882.1	very weakly similar to (91.7) loc_os02g18450 12002.m07088 protein GTP-binding protein TypA/BipA, putative, expressed no original description	-0.742	0.039	0.368
29.2.4	protein.synthesis.elongation	mloc_79044.1	moderately similar to ( 211) AT5G13650 | Symbols: | elongation factor family protein | chr5:4397821-4402364 FORWARDmoderately similar to ( 226) loc_os02g18450 12002.m07088 protein GTP-binding protein TypA/BipA, putative, expressed no original description	-0.692	-0.057	0.313
29.2.5	protein.synthesis.release	ak248936.1	highly similar to ( 597) AT5G47880 | Symbols: ERF1-1 | ERF1-1 (EUKARYOTIC RELEASE FACTOR 1-1); translation release factor | chr5:19386555-19387865 REVERSEhighly similar to ( 618) loc_os01g71270 12001.m13170 protein eukaryotic peptide chain release factor subunit 1-1, putative, expressed no original description	0.204	-0.094	-0.543
29.2.5	protein.synthesis.release	mloc_15361.1	highly similar to ( 557) AT5G36170 | Symbols: HCF109, ATPRFB | HCF109 (HIGH CHLOROPHYLL FLUORESCENT 109); translation release factor/ translation release factor, codon specific | chr5:14236083-14237974 REVERSEhighly similar to ( 667) loc_os07g36250 12007.m29216 protein peptide chain release factor 2, putative, expressed no original description	-0.494	0.02	0.481
29.3.1	protein.targeting.nucleus	mloc_57422.1	weakly similar to ( 183) AT1G27970 | Symbols: NTF2B | NTF2B (NUCLEAR TRANSPORT FACTOR 2B); Ran GTPase binding / protein transporter | chr1:9746921-9748306 FORWARDweakly similar to ( 193) NTF2_ORYSA Nuclear transport factor 2 (NTF-2) - Oryza sativa (Rice)weakly similar to ( 193) loc_os08g42000 12008.m08178 protein nuclear transport factor 2, putative, expressed no original description	-0.201	-0.037	0.731
29.3.2	protein.targeting.mitochondria	mloc_59113.2	weakly similar to ( 157) AT5G55510 | Symbols: | P-P-bond-hydrolysis-driven protein transmembrane transporter/ protein transporter | chr5:22486525-22487916 REVERSEmoderately similar to ( 249) loc_os03g09870 12003.m06442 protein protein translocase/ protein transporter, putative, expressed no original description	-0.628	-0.056	0.156
29.3.2	protein.targeting.mitochondria	mloc_60208.1	weakly similar to ( 166) AT2G28900 | Symbols: OEP16, ATOEP16-L, ATOEP16-1 | ATOEP16-1 (OUTER PLASTID ENVELOPE PROTEIN 16-1); P-P-bond-hydrolysis-driven protein transmembrane transporter/ protein transporter | chr2:12414423-12415459 REVERSEmoderately similar to ( 230) loc_os05g02060 12005.m04742 protein amino acid selective channel protein, putative, expressed no original description	0.275	0.029	-0.474
29.3.3	protein.targeting.chloroplast	ak249251.1	highly similar to ( 910) AT1G06950 | Symbols: ATTIC110, TIC110 | TIC110 (TRANSLOCON AT THE INNER ENVELOPE MEMBRANE OF CHLOROPLASTS 110) | chr1:2130303-2135563 REVERSEnearly identical (1292) loc_os10g35010 12010.m06324 protein ATTIC110/TIC110, putative, expressed no original description	-0.639	-0.015	0.145
29.3.3	protein.targeting.chloroplast	ak354532	highly similar to ( 657) AT5G03940 | Symbols: FFC, 54CP, CPSRP54, SRP54CP | CPSRP54 (CHLOROPLAST SIGNAL RECOGNITION PARTICLE 54 KDA SUBUNIT); 7S RNA binding / GTP binding / mRNA binding / signal sequence binding | chr5:1060265-1063257 REVERSEmoderately similar to ( 203) SR541_HORVU Signal recognition particle 54 kDa protein 1 (SRP54) - Hordeum vulgare (Barley)highly similar to ( 690) loc_os11g055…	-1.436	-0.084	0.973
29.3.3	protein.targeting.chloroplast	ak356405	moderately similar to ( 305) AT3G24590 | Symbols: PLSP1 | PLSP1 (plastidic type I signal peptidase 1); peptidase | chr3:8970694-8972020 FORWARDmoderately similar to ( 380) loc_os02g16709 12002.m06913 protein signal peptidase I-1, putative, expressed no original description	-0.787	-0.059	0.909
29.3.3	protein.targeting.chloroplast	ak366523	highly similar to ( 602) AT3G17970 | Symbols: atToc64-III | atToc64-III (Arabidopsis thaliana translocon at the outer membrane of chloroplasts 64-III); binding / carbon-nitrogen ligase, with glutamine as amido-N-donor | chr3:6148030-6151794 FORWARDhighly similar to ( 897) loc_os03g50010 12003.m35387 protein toc64, putative, expressed no original description	-0.452	0.018	0.488
29.3.3	protein.targeting.chloroplast	mloc_17796.1	weakly similar to ( 190) AT1G04940 | Symbols: TIC20 | TIC20 (TRANSLOCON AT THE INNER ENVELOPE MEMBRANE OF CHLOROPLASTS 20) | chr1:1399588-1400616 FORWARDmoderately similar to ( 447) loc_os07g38110 12007.m28995 protein tic20-like protein, putative, expressed no original description	-0.87	0.009	0.831
29.3.3	protein.targeting.chloroplast	mloc_51649.3	weakly similar to ( 135) AT5G52440 | Symbols: HCF106 | HCF106; proton motive force dependent protein transmembrane transporter | chr5:21286896-21288613 FORWARDweakly similar to ( 154) loc_os11g37130 12011.m07561 protein HCF106C precursor protein, putative, expressed no original description	-0.876	-0.017	0.23
29.3.3	protein.targeting.chloroplast	mloc_65750.3	highly similar to ( 885) AT4G02510 | Symbols: TOC159, TOC86, PPI2, TOC160, ATTOC159 | TOC159 (TRANSLOCON AT THE OUTER ENVELOPE MEMBRANE OF CHLOROPLASTS 159); transmembrane receptor | chr4:1104766-1109360 FORWARDvery weakly similar to (97.1) TOC34_PEA Translocase of chloroplast 34 (EC 3.6.5.-) (34 kDa chloroplast outer envelope protein) (GTP-binding protein OEP34) (GTP-binding protein IAP34) - Pis…	-0.637	0.016	0.503
29.3.3	protein.targeting.chloroplast	mloc_70030.1	moderately similar to ( 241) AT2G01110 | Symbols: APG2, UNE3, PGA2, TATC | APG2 (ALBINO AND PALE GREEN 2); proton motive force dependent protein transmembrane transporter | chr2:83786-85088 REVERSEmoderately similar to ( 259) loc_os01g31680 12001.m43024 protein expressed protein no original description	0.135	0.024	-0.773
29.3.3	protein.targeting.chloroplast	mloc_9699.1	weakly similar to ( 109) AT1G08980 | Symbols: ATAMI1, AMI1, ATTOC64-I | AMI1 (AMIDASE 1); amidase/ hydrolase, acting on carbon-nitrogen (but not peptide) bonds / indoleacetamide hydrolase | chr1:2884455-2886430 FORWARDweakly similar to ( 127) loc_os04g02780 12004.m05591 protein ATAMI1, putative, expressed no original description	-0.85	0.005	1.012
29.3.4.2	protein.targeting.secretory pathway.golgi	ak251717.1	moderately similar to ( 256) AT3G24315 | Symbols: AtSec20 | AtSec20 | chr3:8820599-8822445 REVERSEmoderately similar to ( 421) loc_os02g44111 12002.m09449 protein sec20 family protein, expressed no original description	-0.016	-0.107	0.193
29.3.4.99	protein.targeting.secretory pathway.unspecified	ak354532	highly similar to ( 657) AT5G03940 | Symbols: FFC, 54CP, CPSRP54, SRP54CP | CPSRP54 (CHLOROPLAST SIGNAL RECOGNITION PARTICLE 54 KDA SUBUNIT); 7S RNA binding / GTP binding / mRNA binding / signal sequence binding | chr5:1060265-1063257 REVERSEmoderately similar to ( 203) SR541_HORVU Signal recognition particle 54 kDa protein 1 (SRP54) - Hordeum vulgare (Barley)highly similar to ( 690) loc_os11g055…	-1.436	-0.084	0.973
29.3.4.99	protein.targeting.secretory pathway.unspecified	mloc_34706.1	highly similar to ( 541) AT2G21540 | Symbols: ATSFH3, SFH3 | SFH3 (SEC14-LIKE 3); phosphatidylinositol transporter | chr2:9220831-9223737 REVERSEhighly similar to ( 791) loc_os02g24430 12002.m100198 protein phosphatidylinositol transporter/ transporter, putative, expressed no original description	-0.154	-0.246	1.587
29.3.4.99	protein.targeting.secretory pathway.unspecified	mloc_5322.3	moderately similar to ( 461) AT2G21520 | Symbols: | transporter | chr2:9215956-9218953 FORWARDhighly similar to ( 852) loc_os08g38850 12008.m26728 protein phosphatidylinositol transporter/ transporter, putative, expressed no original description	-0.549	-0.055	0.213
29.3.4.99	protein.targeting.secretory pathway.unspecified	mloc_880.1	moderately similar to ( 261) AT1G01630 | Symbols: | SEC14 cytosolic factor, putative / phosphoglyceride transfer protein, putative | chr1:229206-230675 FORWARDmoderately similar to ( 349) loc_os03g63370 12003.m11204 protein polyphosphoinositide binding protein Ssh2p, putative, expressed no original description	-0.07	-0.819	0.624
29.3.5	protein.targeting.peroxisomes	mloc_18667.1	very weakly similar to (91.3) AT5G62810 | Symbols: PEX14, ATPEX14, PED2 | PEX14; protein binding / protein transporter | chr5:25220323-25223571 FORWARDmoderately similar to ( 235) loc_os05g50220 12005.m27987 protein peroxin Pex14, putative, expressed no original description	-0.239	-0.057	0.548
29.3.99	protein.targeting.unknown	ak362558	weakly similar to ( 188) AT4G25370 | Symbols: | Clp amino terminal domain-containing protein | chr4:12972747-12974580 FORWARDmoderately similar to ( 346) loc_os03g14280 12003.m06870 protein ATP-dependent Clp protease ATP-binding subunit clpA, putative, expressed no original description	-0.834	0.031	0.909
29.4	protein.postranslational modification	ak250505.1	weakly similar to ( 178) loc_os01g34610 12001.m150423 protein expressed protein no original description	0.523	-0.501	-0.012
29.4	protein.postranslational modification	ak251684.1	moderately similar to ( 325) AT1G10940 | Symbols: ASK1, SNRK2-4, SNRK2.4, SRK2A | SNRK2.4 (SNF1-RELATED PROTEIN KINASE 2.4); kinase | chr1:3656050-3658170 REVERSEmoderately similar to ( 364) SAPK3_ORYSA Serine/threonine-protein kinase SAPK3 (EC 2.7.11.1) (Osmotic stress/abscisic acid-activated protein kinase 3) (Protein kinase REK) - Oryza sativa (Rice)moderately similar to ( 364) loc_os10g41490 …	0.527	0.086	-1.114
29.4	protein.postranslational modification	ak362030	highly similar to ( 506) AT1G10940 | Symbols: ASK1, SNRK2-4, SNRK2.4, SRK2A | SNRK2.4 (SNF1-RELATED PROTEIN KINASE 2.4); kinase | chr1:3656050-3658170 REVERSEhighly similar to ( 583) SAPK5_ORYSA Serine/threonine-protein kinase SAPK5 (EC 2.7.11.1) (Osmotic stress/abscisic acid-activated protein kinase 5) - Oryza sativa (Rice)highly similar to ( 583) loc_os04g59450 12004.m35535 protein serine/threo…	0.263	-0.632	0.04
29.4	protein.postranslational modification	ak362836	moderately similar to ( 443) AT3G51630 | Symbols: WNK5, ZIK1, ATWNK5 | WNK5 (WITH NO LYSINE (K) KINASE 5); protein kinase | chr3:19149487-19151924 FORWARDhighly similar to ( 509) loc_os12g02250 12012.m04226 protein mitogen-activated protein kinase, putative, expressed no original description	0.128	0.039	-0.568
29.4	protein.postranslational modification	ak363349	moderately similar to ( 344) AT2G34650 | Symbols: PID, ABR | PID (PINOID); kinase/ protein kinase/ protein serine/threonine kinase | chr2:14589934-14591557 REVERSEmoderately similar to ( 278) G11A_ORYSA Protein kinase G11A (EC 2.7.11.1) - Oryza sativa (Rice)moderately similar to ( 500) loc_os03g44020 12003.m09444 protein protein kinase G11A, putative, expressed no original description	-0.846	0.163	0.031
29.4	protein.postranslational modification	ak368655	moderately similar to ( 331) AT3G48330 | Symbols: PIMT1 | PIMT1 (PROTEIN-L-ISOASPARTATE METHYLTRANSFERASE 1); protein-L-isoaspartate (D-aspartate) O-methyltransferase | chr3:17892969-17893975 REVERSEmoderately similar to ( 337) PIMT_WHEAT Protein-L-isoaspartate O-methyltransferase (EC 2.1.1.77) (Protein-beta-aspartate methyltransferase) (PIMT) (Protein L-isoaspartyl methyltransferase) (L-isoaspar…	0.379	-0.012	-0.458
29.4	protein.postranslational modification	ak368843	weakly similar to ( 127) loc_os08g02050 12008.m26423 protein transposon protein, putative, unclassified, expressed no original description	-0.02	-0.202	0.49
29.4	protein.postranslational modification	ak369669	weakly similar to ( 140) AT1G03470 | Symbols: | kinase interacting family protein | chr1:866217-867493 REVERSEmoderately similar to ( 283) loc_os07g47090 12007.m079779 protein expressed protein no original description	0.13	-0.05	-0.883
29.4	protein.postranslational modification	ak372043	moderately similar to ( 407) AT1G02970 | Symbols: WEE1, ATWEE1 | WEE1 (ARABIDOPSIS WEE1 KINASE HOMOLOG); kinase/ protein kinase | chr1:673408-676127 FORWARDvery weakly similar to (82.0) MPK5_ORYSA Mitogen-activated protein kinase 5 (EC 2.7.11.24) (MAP kinase 5) (OsMAPK5) (OsMAP1) (Benzothiadiazole-induced MAP kinase 1) (OsBIMK1) (MAP kinase 2) (OsMAPK2) (Multiple stress-responsive MAP kinase 2) (…	-0.434	-0.058	0.327
29.4	protein.postranslational modification	ak375006	highly similar to ( 672) AT3G15220 | Symbols: | protein kinase, putative | chr3:5126899-5131752 REVERSEweakly similar to ( 140) M2K1_ORYSA Mitogen-activated protein kinase kinase 1 (EC 2.7.12.2) (MAP kinase kinase 1) (MAPKK1) (OsMEK1) - Oryza sativa (Rice)nearly identical (1058) loc_os07g32400 12007.m28980 protein GCK-like kinase MIK, putative, expressed no original description	-0.119	-0.115	0.296
29.4	protein.postranslational modification	mloc_34542.2	moderately similar to ( 321) AT3G48330 | Symbols: PIMT1 | PIMT1 (PROTEIN-L-ISOASPARTATE METHYLTRANSFERASE 1); protein-L-isoaspartate (D-aspartate) O-methyltransferase | chr3:17892969-17893975 REVERSEmoderately similar to ( 448) PIMT_WHEAT Protein-L-isoaspartate O-methyltransferase (EC 2.1.1.77) (Protein-beta-aspartate methyltransferase) (PIMT) (Protein L-isoaspartyl methyltransferase) (L-isoaspar…	0.589	0.159	-0.737
29.4	protein.postranslational modification	mloc_42791.1	very weakly similar to (81.6) loc_os06g40370 12006.m08573 protein CBL-interacting serine/threonine-protein kinase 24, putative, expressed no original description	1.347	0.011	-0.504
29.4	protein.postranslational modification	mloc_51147.5	moderately similar to ( 390) AT5G49470 | Symbols: | protein kinase family protein | chr5:20064669-20068311 FORWARDweakly similar to ( 102) NORK_MEDTR Nodulation receptor kinase precursor (EC 2.7.11.1) (Does not make infections protein 2) (Symbiosis receptor-like kinase) (MtSYMRK) - Medicago truncatula (Barrel medic)moderately similar to ( 403) loc_os12g37570 12012.m07542 protein ATP binding prote…	-0.793	-0.09	1.227
29.4	protein.postranslational modification	mloc_52019.1	highly similar to ( 516) AT5G07070 | Symbols: CIPK2, SnRK3.2 | CIPK2 (CBL-INTERACTING PROTEIN KINASE 2); ATP binding / kinase/ protein kinase/ protein serine/threonine kinase | chr5:2196743-2198113 REVERSEmoderately similar to ( 409) CIPK1_ORYSA CIPK-like protein 1 (EC 2.7.11.1) (OsCK1) - Oryza sativa (Rice)highly similar to ( 692) loc_os12g02200 12012.m04221 protein CBL-interacting serine/threon…	0.572	0.084	-0.461
29.4	protein.postranslational modification	mloc_60129.2	moderately similar to ( 345) AT3G59410 | Symbols: | protein kinase family protein | chr3:21950575-21959151 FORWARDhighly similar to ( 536) loc_os04g41530 12004.m09131 protein serine/threonine-protein kinase GCN2, putative no original description	-0.066	-0.071	0.5
29.4	protein.postranslational modification	mloc_74559.1	highly similar to ( 622) AT4G18700 | Symbols: CIPK12, SnRK3.9, ATWL4, WL4 | CIPK12 (CBL-INTERACTING PROTEIN KINASE 12); ATP binding / kinase/ protein kinase/ protein serine/threonine kinase | chr4:10289110-10290579 REVERSEmoderately similar to ( 411) CIPK1_ORYSA CIPK-like protein 1 (EC 2.7.11.1) (OsCK1) - Oryza sativa (Rice)highly similar to ( 732) loc_os05g43840 12005.m08510 protein CBL-interact…	0.071	0.125	-0.481
29.4.1.57	protein.postranslational modification.kinase.receptor like cytoplasmatic kinase VII	ak357499	weakly similar to ( 165) loc_os10g39010 12010.m65411 protein ATP binding protein, putative, expressed no original description	-0.418	0.002	0.699
29.4.1.57	protein.postranslational modification.kinase.receptor like cytoplasmatic kinase VII	ak358226	moderately similar to ( 394) AT1G54820 | Symbols: | protein kinase family protein | chr1:20447370-20450761 FORWARDmoderately similar to ( 237) CRI4_MAIZE Putative receptor protein kinase CRINKLY4 precursor (EC 2.7.11.1) - Zea mays (Maize)highly similar to ( 630) loc_os05g33080 12005.m07540 protein serine/threonine-protein kinase NAK, putative, expressed no original description	-2.847	-0.13	0.45
29.4.1.57	protein.postranslational modification.kinase.receptor like cytoplasmatic kinase VII	mloc_39152.3	weakly similar to ( 169) AT2G11520 | Symbols: CRCK3 | CRCK3; ATP binding / kinase/ protein kinase/ protein serine/threonine kinase | chr2:4619145-4621448 FORWARDweakly similar to ( 131) CRI4_MAIZE Putative receptor protein kinase CRINKLY4 precursor (EC 2.7.11.1) - Zea mays (Maize)weakly similar to ( 200) loc_os09g03620 12009.m03732 protein nodulation receptor kinase precursor, putative, expressed…	-0.412	-0.001	0.176
29.4.1.57	protein.postranslational modification.kinase.receptor like cytoplasmatic kinase VII	mloc_61906.7	moderately similar to ( 343) AT2G45910 | Symbols: | protein kinase family protein / U-box domain-containing protein | chr2:18894520-18898212 FORWARDvery weakly similar to (95.5) CRI4_MAIZE Putative receptor protein kinase CRINKLY4 precursor (EC 2.7.11.1) - Zea mays (Maize)moderately similar to ( 496) loc_os03g31070 12003.m101702 protein ATP binding protein, putative, expressed no original descrip…	-0.145	-0.163	0.897
29.5	protein.degradation	ak358827	nearly identical (1025) AT4G33090 | Symbols: APM1, ATAPM1 | APM1 (AMINOPEPTIDASE M1); aminopeptidase | chr4:15965915-15970418 REVERSEnearly identical (1352) loc_os09g19790 12009.m05186 protein puromycin-sensitive aminopeptidase, putative, expressed no original description	-0.582	-0.014	0.842
29.5	protein.degradation	ak364912	highly similar to ( 614) AT5G35220 | Symbols: EGY1 | EGY1 (ETHYLENE-DEPENDENT GRAVITROPISM-DEFICIENT AND YELLOW-GREEN 1); metalloendopeptidase | chr5:13484606-13487546 REVERSEhighly similar to ( 743) loc_os03g57840 12003.m10696 protein sterol-regulatory element binding protein site 2 protease containing protein, expressed no original description	-0.701	0.081	0.508
29.5	protein.degradation	ak370367	highly similar to ( 618) AT5G65760 | Symbols: | serine carboxypeptidase S28 family protein | chr5:26308289-26310891 FORWARDhighly similar to ( 771) loc_os01g56150 12001.m11771 protein lysosomal Pro-X carboxypeptidase precursor, putative, expressed no original description	-0.204	0.025	0.506
29.5	protein.degradation	ak371783	highly similar to ( 521) AT4G22720 | Symbols: | glycoprotease M22 family protein | chr4:11937467-11938717 FORWARDhighly similar to ( 590) loc_os05g10630 12005.m05534 protein O-sialoglycoprotein endopeptidase, putative, expressed no original description	-0.495	0.002	0.605
29.5	protein.degradation	ak371884	nearly identical (1572) AT5G42390 | Symbols: | metalloendopeptidase | chr5:16945308-16952647 FORWARDnearly identical (2008) loc_os06g41990 12006.m32119 protein metalloendopeptidase, putative, expressed no original description	-0.445	-0.055	0.338
29.5	protein.degradation	ak372652	moderately similar to ( 228) AT1G11750 | Symbols: CLPP6, NCLPP1, NCLPP6 | CLPP6; serine-type endopeptidase | chr1:3967609-3969535 FORWARDweakly similar to ( 102) CLPP_ADICA ATP-dependent Clp protease proteolytic subunit (EC 3.4.21.92) (Endopeptidase Clp) - Adiantum capillus-veneris (Maidenhair fern)moderately similar to ( 347) loc_os03g29810 12003.m08245 protein ATP-dependent Clp protease proteol…	-0.303	-0.004	0.746
29.5	protein.degradation	ak375624	moderately similar to ( 276) AT4G04210 | Symbols: PUX4 | PUX4; protein binding | chr4:2030391-2031670 FORWARDmoderately similar to ( 369) loc_os06g42810 12006.m08812 protein UBA and UBX domain-containing protein, putative, expressed no original description	-0.021	-0.211	0.263
29.5	protein.degradation	mloc_16092.1	moderately similar to ( 350) AT1G73990 | Symbols: SPPA | SPPA; serine-type endopeptidase | chr1:27824465-27828807 FORWARDmoderately similar to ( 464) loc_os02g49570 12002.m09991 protein protease 4, putative, expressed no original description	-0.766	0.008	1.099
29.5	protein.degradation	mloc_19867.2	moderately similar to ( 316) AT3G05350 | Symbols: | aminopeptidase/ hydrolase | chr3:1527103-1533843 REVERSEmoderately similar to ( 405) loc_os07g10540 12007.m05509 protein aminopeptidase/ metalloexopeptidase, putative, expressed no original description	-0.916	-0.014	0.606
29.5	protein.degradation	mloc_55496.1	moderately similar to ( 218) AT3G15351 | Symbols: | unknown protein | chr3:5177026-5177531 FORWARDmoderately similar to ( 296) loc_os07g30220 12007.m07293 protein expressed protein no original description	0.101	0.101	-0.407
29.5	protein.degradation	mloc_8696.1	weakly similar to ( 106) loc_os06g04530 12006.m05183 protein ATP-dependent Clp protease proteolytic subunit 2, putative, expressed no original description	-0.484	0.074	1.373
29.5.1	protein.degradation.subtilases	mloc_63282.1	highly similar to ( 568) AT4G10550 | Symbols: | subtilase family protein | chr4:6516613-6519513 REVERSEhighly similar to ( 900) loc_os01g58240 12001.m11969 protein peptidase/ subtilase, putative, expressed no original description	0.044	1.459	-0.5
29.5.1	protein.degradation.subtilases	mloc_64945.1	highly similar to ( 573) AT5G67360 | Symbols: ARA12 | ARA12; serine-type endopeptidase | chr5:26872192-26874465 REVERSEnearly identical (1125) loc_os05g36010 12005.m07831 protein subtilisin-like protease precursor, putative, expressed no original description	-0.076	0.598	-0.088
29.5.3	protein.degradation.cysteine protease	mloc_44864.1	weakly similar to ( 184) loc_os07g02910 12007.m04762 protein F-box domain containing protein, expressed no original description	-0.077	0.121	-1.136
29.5.3	protein.degradation.cysteine protease	mloc_52461.6	weakly similar to ( 105) AT3G06910 | Symbols: ULP1A | ULP1A (UB-LIKE PROTEASE 1A); SUMO-specific protease/ cysteine-type peptidase | chr3:2178905-2181188 REVERSEweakly similar to ( 123) loc_os03g29630 12003.m08233 protein sentrin-specific protease 2, putative, expressed no original description	-0.36	-0.033	0.831
29.5.3	protein.degradation.cysteine protease	mloc_6132.2	moderately similar to ( 228) AT3G57810 | Symbols: | OTU-like cysteine protease family protein | chr3:21416336-21417809 FORWARDmoderately similar to ( 380) loc_os09g31280 12009.m060021 protein cysteine-type peptidase, putative, expressed no original description	-0.73	-0.007	0.922
29.5.3	protein.degradation.cysteine protease	mloc_7242.2	weakly similar to ( 185) loc_os10g24954 12010.m05448 protein ulp1 protease family, C-terminal catalytic domain containing protein no original description	-3.901	0.872	0.061
29.5.5	protein.degradation.serine protease	ak249478.1	moderately similar to ( 342) AT1G66670 | Symbols: CLPP3, NCLPP3 | CLPP3; serine-type endopeptidase | chr1:24863995-24865646 REVERSEweakly similar to ( 156) CLPP_MESVI ATP-dependent Clp protease proteolytic subunit (EC 3.4.21.92) (Endopeptidase Clp) - Mesostigma viridemoderately similar to ( 490) loc_os01g32350 12001.m150604 protein ATP-dependent Clp protease proteolytic subunit 1, putative, expre…	-0.095	-0.006	0.411
29.5.5	protein.degradation.serine protease	ak357861	moderately similar to ( 247) AT3G53270 | Symbols: | unknown protein | chr3:19750406-19752168 REVERSEmoderately similar to ( 427) loc_os10g35130 12010.m06336 protein expressed protein no original description	-0.244	0.025	0.66
29.5.5	protein.degradation.serine protease	ak360661	moderately similar to ( 294) AT1G09130 | Symbols: | ATP-dependent Clp protease proteolytic subunit, putative | chr1:2940063-2942217 REVERSEvery weakly similar to (91.7) CLPP_CHAGL ATP-dependent Clp protease proteolytic subunit (EC 3.4.21.92) (Endopeptidase Clp) - Chaetosphaeridium globosummoderately similar to ( 428) loc_os03g22430 12003.m35229 protein ATP-dependent Clp protease proteolytic subun…	-0.768	0.031	0.393
29.5.5	protein.degradation.serine protease	mloc_32972.1	very weakly similar to (99.4) AT1G12410 | Symbols: CLPR2, NCLPP2, CLP2 | CLP2 (CLP PROTEASE PROTEOLYTIC SUBUNIT 2); serine-type endopeptidase | chr1:4223099-4224954 FORWARDweakly similar to ( 125) loc_os06g04530 12006.m05183 protein ATP-dependent Clp protease proteolytic subunit 2, putative, expressed no original description	-0.608	0.125	1.466
29.5.5	protein.degradation.serine protease	mloc_36361.1	weakly similar to ( 140) AT1G73300 | Symbols: scpl2 | scpl2 (serine carboxypeptidase-like 2); serine-type carboxypeptidase | chr1:27559673-27562048 REVERSEweakly similar to ( 110) CBP1_ORYSA Serine carboxypeptidase 1 precursor (EC 3.4.16.5) (Serine carboxypeptidase I) (Carboxypeptidase C) - Oryza sativa (Rice)weakly similar to ( 169) loc_os02g46260 12002.m100318 protein serine carboxypeptidase 1 …	-0.371	-0.175	1.206
29.5.5	protein.degradation.serine protease	mloc_4257.1	moderately similar to ( 342) AT1G49970 | Symbols: CLPR1, NCLPP5, SVR2 | CLPR1; serine-type endopeptidase | chr1:18501936-18504462 REVERSEhighly similar to ( 582) loc_os05g51450 12005.m09210 protein endopeptidase Clp, putative, expressed no original description	-0.977	-0.052	1.096
29.5.5	protein.degradation.serine protease	mloc_58350.1	highly similar to ( 788) AT2G47940 | Symbols: DEGP2 | DEGP2; serine-type endopeptidase/ serine-type peptidase | chr2:19618372-19622164 REVERSEnearly identical (1008) loc_os05g05480 12005.m27701 protein protease Do-like 2, chloroplast precursor, putative, expressed no original description	-1.285	-0.098	1.078
29.5.5	protein.degradation.serine protease	mloc_64141.1	moderately similar to ( 301) AT4G17040 | Symbols: | ATP-dependent Clp protease proteolytic subunit, putative | chr4:9586740-9589297 REVERSEvery weakly similar to ( 100) CLPP_CHLVU ATP-dependent Clp protease proteolytic subunit (EC 3.4.21.92) (Endopeptidase Clp) - Chlorella vulgaris (Green alga)moderately similar to ( 349) loc_os01g16530 12001.m08249 protein ATP-dependent Clp protease proteolytic …	-0.801	0.025	0.417
29.5.5	protein.degradation.serine protease	mloc_64978.4	moderately similar to ( 303) AT5G25752 | Symbols: ATRBL11, RBL11 | RBL11 (RHOMBOID-LIKE PROTEIN 11) | chr5:8951503-8953323 REVERSEmoderately similar to ( 372) loc_os05g13370 12005.m05752 protein rhomboid family protein, expressed no original description	-0.685	0.039	0.851
29.5.5	protein.degradation.serine protease	mloc_68297.2	moderately similar to ( 336) AT1G12410 | Symbols: CLPR2, NCLPP2, CLP2 | CLP2 (CLP PROTEASE PROTEOLYTIC SUBUNIT 2); serine-type endopeptidase | chr1:4223099-4224954 FORWARDweakly similar to ( 176) CLPP_CHLVU ATP-dependent Clp protease proteolytic subunit (EC 3.4.21.92) (Endopeptidase Clp) - Chlorella vulgaris (Green alga)highly similar to ( 510) loc_os06g04530 12006.m05183 protein ATP-dependent Cl…	-0.678	-0.004	1.227
29.5.5	protein.degradation.serine protease	mloc_73713.1	nearly identical (1379) AT5G50920 | Symbols: CLPC, ATHSP93-V, HSP93-V, DCA1, CLPC1 | CLPC1; ATP binding / ATP-dependent peptidase/ ATPase | chr5:20715710-20719800 REVERSEnearly identical (1377) CLPC_PEA ATP-dependent Clp protease ATP-binding subunit clpC homolog, chloroplast precursor - Pisum sativum (Garden pea)nearly identical (1558) loc_os04g32560 12004.m101433 protein ATP-dependent Clp protea…	-0.305	0.044	0.43
29.5.5	protein.degradation.serine protease	mloc_861.2	moderately similar to ( 389) AT1G02560 | Symbols: CLPP5, NCLPP5, NCLPP1 | CLPP5 (NUCLEAR ENCODED CLP PROTEASE 5); serine-type endopeptidase | chr1:538000-539805 FORWARDweakly similar to ( 172) CLPP_CHLVU ATP-dependent Clp protease proteolytic subunit (EC 3.4.21.92) (Endopeptidase Clp) - Chlorella vulgaris (Green alga)moderately similar to ( 434) loc_os03g19510 12003.m07368 protein ATP-dependent C…	-0.537	-0.203	1.456
29.5.9	protein.degradation.AAA type	ak370583	moderately similar to ( 312) AT3G28580 | Symbols: | AAA-type ATPase family protein | chr3:10715736-10717238 FORWARDhighly similar to ( 666) loc_os06g48250 12006.m09351 protein cell Division Protein AAA ATPase family, putative, expressed no original description	0.533	-0.007	-0.675
29.5.9	protein.degradation.AAA type	ak371393	highly similar to ( 949) AT1G50140 | Symbols: | ATP binding / ATPase/ nucleoside-triphosphatase/ nucleotide binding | chr1:18569921-18578663 REVERSEweakly similar to ( 147) CDC48_CAPAN Cell division cycle protein 48 homolog - Capsicum annuum (Bell pepper)nearly identical (1309) loc_os02g51400 12002.m10174 protein ATPase, AAA family protein, expressed no original description	-0.577	0.024	0.93
29.5.9	protein.degradation.AAA type	mloc_15310.1	moderately similar to ( 201) AT3G19740 | Symbols: | ATP binding / ATPase/ nucleoside-triphosphatase/ nucleotide binding | chr3:6855944-6862930 REVERSEmoderately similar to ( 231) loc_os06g12160 12006.m05933 protein ATP binding protein, putative, expressed no original description	0.748	0	-0.773
29.5.9	protein.degradation.AAA type	mloc_44765.1	moderately similar to ( 457) AT1G02890 | Symbols: | AAA-type ATPase family protein | chr1:645372-651797 REVERSEweakly similar to ( 150) CDC48_CAPAN Cell division cycle protein 48 homolog - Capsicum annuum (Bell pepper)moderately similar to ( 497) loc_os11g43970 12011.m08232 protein ATP binding protein, putative, expressed no original description	-0.204	-0.011	0.476
29.5.11.1	protein.degradation.ubiquitin.ubiquitin	mloc_67367.1	weakly similar to ( 157) AT5G20620 | Symbols: UBQ4 | UBQ4; protein binding | chr5:6973315-6974463 REVERSEmoderately similar to ( 407) loc_os10g33620 12010.m06189 protein polyubiquitin containing 7 ubiquitin monomers, putative, expressed no original description	-0.516	0.121	1.522
29.5.11.3	protein.degradation.ubiquitin.E2	ak365157	moderately similar to ( 301) AT1G64230 | Symbols: UBC28 | ubiquitin-conjugating enzyme, putative | chr1:23833792-23835220 FORWARDweakly similar to ( 140) UBC2_WHEAT Ubiquitin-conjugating enzyme E2-17 kDa (EC 6.3.2.19) (Ubiquitin-protein ligase) (Ubiquitin carrier protein) - Triticum aestivum (Wheat)moderately similar to ( 308) loc_os04g57220 12004.m101686 protein ubiquitin-conjugating enzyme E2-1…	0.078	0.047	-0.486
29.5.11.4.2	protein.degradation.ubiquitin.E3.RING	mloc_58748.2	moderately similar to ( 235) AT5G44280 | Symbols: ATRING1A, RING1A | RING1A (RING 1A); protein binding / zinc ion binding | chr5:17836115-17839114 REVERSEhighly similar to ( 520) loc_os01g58400 12001.m11983 protein protein binding protein, putative, expressed no original description	-0.036	-0.034	0.982
29.5.11.4.2	protein.degradation.ubiquitin.E3.RING	mloc_75001.1	moderately similar to ( 428) AT4G32600 | Symbols: | zinc finger (C3HC4-type RING finger) family protein | chr4:15724010-15725737 FORWARDhighly similar to ( 715) loc_os02g54624 12002.m10491 protein protein binding protein, putative, expressed no original description	0.401	0.031	-0.033
29.5.11.4.3.1	protein.degradation.ubiquitin.E3.SCF.SKP	ak368407	moderately similar to ( 308) AT3G61415 | Symbols: ASK21 | ASK21 (ARABIDOPSIS SKP1-LIKE 21); protein binding / ubiquitin-protein ligase | chr3:22723052-22725577 REVERSEmoderately similar to ( 367) loc_os03g01660 12003.m05712 protein ASK20, putative, expressed no original description	-0.299	0.022	0.197
29.5.11.4.3.2	protein.degradation.ubiquitin.E3.SCF.FBOX	ak364432	highly similar to ( 778) AT4G33210 | Symbols: | F-box family protein (FBL15) | chr4:16015971-16020697 REVERSEnearly identical (1367) loc_os10g25680 12010.m05512 protein ubiquitin-protein ligase, putative, expressed no original description	0.102	0.01	-0.385
29.5.11.4.3.2	protein.degradation.ubiquitin.E3.SCF.FBOX	ak368375	moderately similar to ( 424) loc_os02g55050 12002.m10531 protein F-box domain containing protein, expressed no original description	-1.28	0.168	0.114
29.5.11.4.3.2	protein.degradation.ubiquitin.E3.SCF.FBOX	ak371743	moderately similar to ( 387) loc_os02g57910 12002.m10812 protein F-box domain containing protein, expressed no original description	-1.04	-0.016	1.637
29.5.11.4.3.2	protein.degradation.ubiquitin.E3.SCF.FBOX	ak373522	moderately similar to ( 239) AT3G19180 | Symbols: ARC6H, PARC6 | ARC6H | chr3:6632810-6636547 FORWARDhighly similar to ( 543) loc_os04g57920 12004.m10676 protein F-box domain containing protein, expressed no original description	-0.278	-0.045	0.503
29.5.11.4.3.2	protein.degradation.ubiquitin.E3.SCF.FBOX	mloc_14859.1	moderately similar to ( 247) loc_os05g08460 12005.m05362 protein F-box domain containing protein, expressed no original description	-0.229	-0.372	1.756
29.5.11.4.3.2	protein.degradation.ubiquitin.E3.SCF.FBOX	mloc_3002.3	weakly similar to ( 190) loc_os02g06520 12002.m06000 protein F-box domain containing protein, expressed no original description	-1.132	0.171	1.425
29.5.11.4.3.2	protein.degradation.ubiquitin.E3.SCF.FBOX	mloc_3917.1	moderately similar to ( 295) loc_os04g08070 12004.m06099 protein expressed protein no original description	-0.045	-0.316	3.019
29.5.11.4.3.2	protein.degradation.ubiquitin.E3.SCF.FBOX	mloc_55206.1	very weakly similar to (96.7) loc_os06g10140 12006.m05732 protein expressed protein no original description	-0.084	-0.278	1.888
29.5.11.4.3.2	protein.degradation.ubiquitin.E3.SCF.FBOX	mloc_62514.1	moderately similar to ( 489) loc_os03g51090 12003.m10090 protein F-box domain containing protein, expressed no original description	-0.141	-0.115	1.35
29.5.11.4.5.2	protein.degradation.ubiquitin.E3.BTB/POZ Cullin3.BTB/POZ	ak372423	moderately similar to ( 290) AT3G06190 | Symbols: ATBPM2, BPM2 | BPM2 (BTB-POZ AND MATH DOMAIN 2); protein binding | chr3:1874577-1876575 REVERSEmoderately similar to ( 325) loc_os08g13030 12008.m05430 protein speckle-type POZ protein, putative no original description	-0.42	-0.081	1.085
29.5.11.4.6	protein.degradation.ubiquitin.E3.DCX	ak361038	moderately similar to ( 395) AT4G10180 | Symbols: DET1, FUS2, ATDET1 | DET1 (DE-ETIOLATED 1); catalytic | chr4:6346543-6349146 FORWARDhighly similar to ( 551) loc_os01g01484 12001.m42824 protein light-mediated development protein DET1, putative, expressed no original description	-0.249	-0.093	0.754
29.6	protein.folding	ak250352.1	moderately similar to ( 290) AT3G60370 | Symbols: | immunophilin / FKBP-type peptidyl-prolyl cis-trans isomerase family protein | chr3:22315000-22316533 REVERSEmoderately similar to ( 219) loc_os07g30800 12007.m07348 protein FK506 binding protein, putative, expressed no original description	-0.555	0.048	1.466
29.6	protein.folding	ak251420.1	highly similar to ( 871) AT2G28000 | Symbols: CPN60A, CH-CPN60A, SLP | CPN60A (CHAPERONIN-60ALPHA); ATP binding / protein binding | chr2:11926603-11929184 FORWARDhighly similar to ( 979) RUBA_WHEAT RuBisCO large subunit-binding protein subunit alpha, chloroplast precursor (60 kDa chaperonin subunit alpha) (CPN-60 alpha) (Fragment) - Triticum aestivum (Wheat)highly similar to ( 988) loc_os12g17910…	-1.611	-0.146	0.927
29.6	protein.folding	ak361117	weakly similar to ( 116) AT3G60370 | Symbols: | immunophilin / FKBP-type peptidyl-prolyl cis-trans isomerase family protein | chr3:22315000-22316533 REVERSEweakly similar to ( 148) loc_os07g30800 12007.m07348 protein FK506 binding protein, putative, expressed no original description	-0.314	0.058	1.25
29.6	protein.folding	ak365973	moderately similar to ( 302) AT5G20720 | Symbols: CPN20, CPN10, CHCPN10, ATCPN21, CPN21 | CPN20 (CHAPERONIN 20); calmodulin binding | chr5:7015015-7016354 FORWARDmoderately similar to ( 281) CH10C_SPIOL 20 kDa chaperonin, chloroplast precursor (Protein Cpn21) (Chloroplast protein Cpn10) (Chloroplast chaperonin 10) (Ch-CPN10) - Spinacia oleracea (Spinach)moderately similar to ( 327) loc_os02g54060…	-0.639	-0.058	1.127
29.6	protein.folding	mloc_37729.2	highly similar to ( 534) AT5G55220 | Symbols: | trigger factor type chaperone family protein | chr5:22397677-22400678 FORWARDhighly similar to ( 802) loc_os06g20320 12006.m06689 protein trigger factor-like protein, putative, expressed no original description	-1.088	-0.058	0.786
29.6	protein.folding	mloc_53911.1	weakly similar to ( 119) AT3G17668 | Symbols: ENA | ENA (ENHANCER OF ATNSI ACTIVITY); heat shock protein binding / unfolded protein binding | chr3:6039640-6040324 FORWARDmoderately similar to ( 204) loc_os04g49940 12004.m35100 protein expressed protein no original description	-0.757	-0.088	0.717
29.6	protein.folding	mloc_57334.1	highly similar to ( 941) AT1G55490 | Symbols: CPN60B, LEN1 | CPN60B (CHAPERONIN 60 BETA); ATP binding / protein binding | chr1:20715717-20718673 REVERSEhighly similar to ( 922) RUBB_SECCE RuBisCO large subunit-binding protein subunit beta, chloroplast (60 kDa chaperonin subunit beta) (CPN-60 beta) (Fragment) - Secale cereale (Rye)nearly identical (1058) loc_os06g02380 12006.m31823 protein ruBisCO…	-1.089	-0.049	1.164
29.6	protein.folding	mloc_76897.2	very weakly similar to (85.1) loc_os07g30800 12007.m07348 protein FK506 binding protein, putative, expressed no original description	-0.82	-0.153	1.399
29.8	protein.assembly and cofactor ligation	ak248405.1	moderately similar to ( 233) AT3G10670 | Symbols: ATNAP7 | ATNAP7; ATPase, coupled to transmembrane movement of substances / protein binding / transporter | chr3:3335325-3337304 REVERSEmoderately similar to ( 270) loc_os03g21490 12003.m34858 protein ATP-dependent transporter ycf16, putative, expressed no original description	-0.339	0.008	0.483
29.8	protein.assembly and cofactor ligation	mloc_39198.3	highly similar to ( 794) AT3G24430 | Symbols: HCF101 | HCF101 (HIGH-CHLOROPHYLL-FLUORESCENCE 101); ATP binding | chr3:8868731-8872154 REVERSEhighly similar to ( 888) loc_os01g52170 12001.m11391 protein HCF101, putative, expressed no original description	-0.449	0.087	0.768
29.8	protein.assembly and cofactor ligation	mloc_52167.2	moderately similar to ( 201) AT4G01940 | Symbols: NFU1, AtCNFU1 | NFU1; structural molecule | chr4:842265-843388 REVERSEmoderately similar to ( 259) loc_os03g20010 12003.m07414 protein NFU3, putative, expressed no original description	-0.137	-0.156	0.842
29.8	protein.assembly and cofactor ligation	mloc_63408.1	highly similar to ( 545) AT5G50960 | Symbols: NBP35 | NBP35 (NUCLEOTIDE BINDING PROTEIN 35); iron-sulfur cluster binding / nucleotide binding / protein homodimerization | chr5:20734267-20735824 FORWARDhighly similar to ( 644) loc_os04g40880 12004.m35347 protein nucleotide-binding protein 1, putative, expressed no original description	-0.592	-0.26	1.163
29.8	protein.assembly and cofactor ligation	mloc_8394.1	very weakly similar to (82.8) YCF3_WHEAT Photosystem I assembly protein ycf3 - Triticum aestivum (Wheat)very weakly similar to (81.3) loc_osp1g00350 11562.m00024 protein photosystem I assembly protein Ycf3 no original description	-0.438	0.015	0.949
30.1	signalling.in sugar and nutrient physiology	ak360420	nearly identical (1006) AT2G13440 | Symbols: | glucose-inhibited division family A protein | chr2:5593270-5598296 REVERSEnearly identical (1143) loc_os01g72980 12001.m150850 protein tRNA uridine 5-carboxymethylaminomethyl modification enzyme gidA, putative, expressed no original description	-0.803	-0.022	0.574
30.1.2	signalling.in sugar and nutrient physiology.pyruvate dehydrogenase kinase	ak248956.1	highly similar to ( 529) AT3G06483 | Symbols: PDK, ATPDHK | PDK (PYRUVATE DEHYDROGENASE KINASE); ATP binding / histidine phosphotransfer kinase/ pyruvate dehydrogenase (acetyl-transferring) kinase | chr3:1990727-1992581 REVERSEhighly similar to ( 662) loc_os07g44330 12007.m29283 protein protein kinase, mitochondrial precursor, putative, expressed no original description	0.286	0.049	-0.278
30.2.3	signalling.receptor kinases.leucine rich repeat III	ak356251	moderately similar to ( 292) AT5G07620 | Symbols: | protein kinase family protein | chr5:2407401-2409066 REVERSEweakly similar to ( 106) PSKR_DAUCA Phytosulfokine receptor precursor (EC 2.7.11.1) (Phytosulfokine LRR receptor kinase) - Daucus carota (Carrot)highly similar to ( 566) loc_os02g43870 12002.m09421 protein protein Kinase-like protein TMKL1 precursor, putative, expressed no original desc…	-0.776	0.038	0.274
30.2.11	signalling.receptor kinases.leucine rich repeat XI	ak361316	moderately similar to ( 202) AT3G47110 | Symbols: | leucine-rich repeat transmembrane protein kinase, putative | chr3:17347103-17350296 REVERSEweakly similar to ( 147) RPK1_IPONI Receptor-like protein kinase precursor (EC 2.7.11.1) - Ipomoea nil (Japanese morning glory) (Pharbitis nil)moderately similar to ( 275) loc_os02g40180 12002.m09104 protein receptor-like protein kinase precursor, putative…	0.128	0.103	-0.764
30.2.11	signalling.receptor kinases.leucine rich repeat XI	ak361652	weakly similar to ( 118) AT3G47570 | Symbols: | leucine-rich repeat transmembrane protein kinase, putative | chr3:17527611-17530748 FORWARDweakly similar to ( 106) PSKR_DAUCA Phytosulfokine receptor precursor (EC 2.7.11.1) (Phytosulfokine LRR receptor kinase) - Daucus carota (Carrot)weakly similar to ( 172) loc_os02g40200 12002.m33773 protein receptor-like protein kinase precursor, putative, expr…	0.135	0.04	-0.69
30.2.11	signalling.receptor kinases.leucine rich repeat XI	mloc_57599.2	highly similar to ( 706) AT5G62710 | Symbols: | leucine-rich repeat family protein / protein kinase family protein | chr5:25187438-25190325 FORWARDmoderately similar to ( 286) PSKR_DAUCA Phytosulfokine receptor precursor (EC 2.7.11.1) (Phytosulfokine LRR receptor kinase) - Daucus carota (Carrot)nearly identical (1013) loc_os12g44090 12012.m08180 protein ATP binding protein, putative, expressed no…	-0.671	0.232	1.152
30.2.11	signalling.receptor kinases.leucine rich repeat XI	mloc_59450.1	highly similar to ( 816) AT5G07280 | Symbols: EMS1, EXS | EMS1 (EXCESS MICROSPOROCYTES1); kinase/ transmembrane receptor protein kinase | chr5:2285088-2288666 FORWARDmoderately similar to ( 409) PSKR_DAUCA Phytosulfokine receptor precursor (EC 2.7.11.1) (Phytosulfokine LRR receptor kinase) - Daucus carota (Carrot)nearly identical (1532) loc_os01g68870 12001.m43349 protein leucine-rich repeat rece…	-0.057	1.776	-0.252
30.2.11	signalling.receptor kinases.leucine rich repeat XI	mloc_63666.1	highly similar to ( 602) AT5G25150 | Symbols: TAF5 | TAF5 (TBP-ASSOCIATED FACTOR 5); nucleotide binding / transcription regulator | chr5:8677117-8682058 FORWARDweakly similar to ( 147) RPK1_IPONI Receptor-like protein kinase precursor (EC 2.7.11.1) - Ipomoea nil (Japanese morning glory) (Pharbitis nil)highly similar to ( 718) loc_os06g44030 12006.m08931 protein transcription initiation factor TFI…	0.067	0.151	-0.455
30.2.11	signalling.receptor kinases.leucine rich repeat XI	mloc_67966.1	weakly similar to ( 181) AT5G21090 | Symbols: | leucine-rich repeat protein, putative | chr5:7164758-7166904 FORWARDvery weakly similar to (94.0) RPK1_IPONI Receptor-like protein kinase precursor (EC 2.7.11.1) - Ipomoea nil (Japanese morning glory) (Pharbitis nil)weakly similar to ( 176) loc_os01g59440 12001.m43236 protein BRASSINOSTEROID INSENSITIVE 1-associated receptor kinase 1 precursor, puta…	0.157	-0.689	0.918
30.2.17	signalling.receptor kinases.DUF 26	ak355413	moderately similar to ( 214) AT1G79990 | Symbols: | protein binding / structural molecule | chr1:30085910-30091949 FORWARDweakly similar to ( 125) PSKR_DAUCA Phytosulfokine receptor precursor (EC 2.7.11.1) (Phytosulfokine LRR receptor kinase) - Daucus carota (Carrot)moderately similar to ( 388) loc_os11g10640 12011.m05259 protein protein kinase domain containing protein, expressed no original des…	-0.468	-0.03	1.084
30.2.17	signalling.receptor kinases.DUF 26	ak363449	weakly similar to ( 194) AT5G48540 | Symbols: | 33 kDa secretory protein-related | chr5:19669096-19669887 REVERSEmoderately similar to ( 308) loc_os03g16950 12003.m07127 protein serine/threonine kinase-like protein, putative, expressed no original description	0.257	-0.67	0.008
30.2.17	signalling.receptor kinases.DUF 26	ak374103	highly similar to ( 576) AT1G61610 | Symbols: | S-locus lectin protein kinase family protein | chr1:22733472-22736509 FORWARDmoderately similar to ( 239) KPRO_MAIZE Putative receptor protein kinase ZmPK1 precursor (EC 2.7.11.1) - Zea mays (Maize)nearly identical (1087) loc_os09g37840 12009.m60217 protein ATP binding protein, putative no original description	-3.014	0.009	1.477
30.2.17	signalling.receptor kinases.DUF 26	mloc_70455.1	weakly similar to ( 187) AT4G23180 | Symbols: CRK10, RLK4 | CRK10 (CYSTEINE-RICH RLK10); ATP binding / kinase/ protein kinase/ protein serine/threonine kinase/ protein tyrosine kinase | chr4:12138171-12140780 FORWARDvery weakly similar to (83.2) NORK_PEA Nodulation receptor kinase precursor (EC 2.7.11.1) - Pisum sativum (Garden pea)moderately similar to ( 432) loc_os07g35330 12007.m07789 protein …	-0.097	-0.004	0.896
30.2.17	signalling.receptor kinases.DUF 26	mloc_71315.1	weakly similar to ( 103) AT1G70520 | Symbols: | protein kinase family protein | chr1:26584888-26587334 REVERSEweakly similar to ( 193) loc_os01g36790 12001.m09975 protein protein kinase, putative, expressed no original description	-0.129	0.486	-0.079
30.2.25	signalling.receptor kinases.wall associated kinase	mloc_66918.1	weakly similar to ( 129) AT1G21240 | Symbols: WAK3 | WAK3 (wall associated kinase 3); kinase/ protein serine/threonine kinase | chr1:7434303-7436702 FORWARDweakly similar to ( 174) loc_os09g38850 12009.m06825 protein OsWAK91 - OsWAK receptor-like protein kinase, expressed no original description	-0.018	-0.298	1.629
30.2.99	signalling.receptor kinases.misc	mloc_17138.2	weakly similar to ( 122) loc_os03g17610 12003.m07186 protein RHL2, putative, expressed no original description	-3.97	2.357	0.086
30.2.99	signalling.receptor kinases.misc	mloc_38326.1	weakly similar to ( 102) loc_os06g14280 12006.m06143 protein secretory protein-like, putative, expressed no original description	-0.15	1.598	-0.976
30.2.99	signalling.receptor kinases.misc	mloc_61906.7	moderately similar to ( 343) AT2G45910 | Symbols: | protein kinase family protein / U-box domain-containing protein | chr2:18894520-18898212 FORWARDvery weakly similar to (95.5) CRI4_MAIZE Putative receptor protein kinase CRINKLY4 precursor (EC 2.7.11.1) - Zea mays (Maize)moderately similar to ( 496) loc_os03g31070 12003.m101702 protein ATP binding protein, putative, expressed no original descrip…	-0.145	-0.163	0.897
30.3	signalling.calcium	ak364111	moderately similar to ( 385) AT4G38810 | Symbols: | calcium-binding EF hand family protein | chr4:18115607-18118860 REVERSEhighly similar to ( 510) loc_os10g09850 12010.m04325 protein EF-Hand containing protein, putative, expressed no original description	0.064	-0.037	0.48
30.3	signalling.calcium	ak376271	moderately similar to ( 478) AT4G32060 | Symbols: | calcium-binding EF hand family protein | chr4:15501134-15503302 FORWARDhighly similar to ( 693) loc_os02g39950 12002.m09081 protein calcium binding atopy-related autoantigen 1, putative, expressed no original description	-0.27	-0.042	0.55
30.3	signalling.calcium	mloc_15522.2	moderately similar to ( 305) AT4G26470 | Symbols: | calcium ion binding | chr4:13371377-13372197 FORWARDmoderately similar to ( 393) loc_os06g40720 12006.m08607 protein calcium ion binding protein, putative, expressed no original description	-0.015	-0.049	0.574
30.5	signalling.G-proteins	ak252282.1	moderately similar to ( 214) AT1G52980 | Symbols: | GTP-binding family protein | chr1:19737493-19740201 FORWARDmoderately similar to ( 262) loc_os03g22890 12003.m35227 protein nucleolar GTP-binding protein 2, putative, expressed no original description	-0.116	-0.163	0.566
30.5	signalling.G-proteins	ak357268	weakly similar to ( 147) AT4G21520 | Symbols: | transducin family protein / WD-40 repeat family protein | chr4:11447514-11450377 REVERSEweakly similar to ( 170) loc_os03g52794 12003.m10253 protein phosphatidylinositol 3- and 4-kinase family protein, expressed no original description	-0.173	-0.013	2.392
30.5	signalling.G-proteins	ak364440	moderately similar to ( 392) AT2G46710 | Symbols: | rac GTPase activating protein, putative | chr2:19192105-19194656 FORWARDhighly similar to ( 637) loc_os02g45600 12002.m09597 protein rac GTPase activating protein 2, putative, expressed no original description	-1.059	0.041	1.21
30.5	signalling.G-proteins	ak368106	highly similar to ( 536) AT4G21520 | Symbols: | transducin family protein / WD-40 repeat family protein | chr4:11447514-11450377 REVERSEhighly similar to ( 658) loc_os03g52794 12003.m10253 protein phosphatidylinositol 3- and 4-kinase family protein, expressed no original description	-0.079	-0.165	2.083
30.5	signalling.G-proteins	ak371350	weakly similar to ( 183) AT5G18570 | Symbols: | GTP1/OBG family protein | chr5:6171839-6174823 REVERSEhighly similar to ( 656) loc_os03g58540 12003.m35462 protein small GTP-binding protein domain, putative, expressed no original description	-1.332	0.076	1.647
30.5	signalling.G-proteins	ak374357	weakly similar to ( 178) AT3G15680 | Symbols: | zinc finger (Ran-binding) family protein | chr3:5315437-5316048 FORWARDmoderately similar to ( 243) loc_os02g10920 12002.m100134 protein RNA-binding protein cabeza, putative, expressed no original description	-1.635	0.882	-0.029
30.5	signalling.G-proteins	mloc_10456.1	moderately similar to ( 357) AT5G55190 | Symbols: RAN3, ATRAN3 | RAN3 (RAN GTPASE 3); GTP binding / GTPase/ protein binding | chr5:22392285-22393957 FORWARDmoderately similar to ( 357) RANB1_TOBAC GTP-binding nuclear protein Ran-B1 - Nicotiana tabacum (Common tobacco)moderately similar to ( 360) loc_os01g42530 12001.m10517 protein GTP-binding nuclear protein Ran-2, putative, expressed no original…	0.128	0.139	-0.722
30.5	signalling.G-proteins	mloc_17377.2	moderately similar to ( 358) AT4G28950 | Symbols: ARAC7, ATROP9, ATRAC7, RAC7, ROP9 | ROP9 (RHO-RELATED PROTEIN FROM PLANTS 9); GTP binding | chr4:14278289-14279705 FORWARDmoderately similar to ( 391) RAC2_ORYSA Rac-like GTP-binding protein 2 (OsRac2) - Oryza sativa (Rice)moderately similar to ( 391) loc_os05g43820 12005.m27625 protein rac-like GTP-binding protein 2, putative, expressed no origin…	0.009	-0.177	0.428
30.5	signalling.G-proteins	mloc_25313.8	very weakly similar to (92.0) loc_os08g31460 12008.m07144 protein tRNA modification GTPase trmE, putative, expressed no original description	-0.048	-0.153	2.236
30.5	signalling.G-proteins	mloc_31686.1	very weakly similar to (85.1) loc_os08g31460 12008.m07144 protein tRNA modification GTPase trmE, putative, expressed no original description	-0.682	0.06	1.202
30.5	signalling.G-proteins	mloc_32373.1	weakly similar to ( 114) AT1G78010 | Symbols: | tRNA modification GTPase, putative | chr1:29333535-29336297 FORWARDweakly similar to ( 160) loc_os08g31460 12008.m07144 protein tRNA modification GTPase trmE, putative, expressed no original description	-0.315	0.049	1.708
30.5	signalling.G-proteins	mloc_33252.1	very weakly similar to (85.9) AT1G78010 | Symbols: | tRNA modification GTPase, putative | chr1:29333535-29336297 FORWARDweakly similar to ( 132) loc_os08g31460 12008.m07144 protein tRNA modification GTPase trmE, putative, expressed no original description	-0.385	0.041	1.623
30.5	signalling.G-proteins	mloc_37615.1	highly similar to ( 563) AT5G54780 | Symbols: | RAB GTPase activator | chr5:22248696-22251692 REVERSEhighly similar to ( 821) loc_os07g34130 12007.m07671 protein TBC domain containing protein, expressed no original description	0.248	-0.047	-0.479
30.5	signalling.G-proteins	mloc_43532.1	very weakly similar to (86.3) loc_os08g31460 12008.m07144 protein tRNA modification GTPase trmE, putative, expressed no original description	-0.438	-0.042	1.733
30.5	signalling.G-proteins	mloc_52262.1	moderately similar to ( 323) AT5G18570 | Symbols: | GTP1/OBG family protein | chr5:6171839-6174823 REVERSEmoderately similar to ( 486) loc_os07g47300 12007.m08947 protein spo0B-associated GTP-binding protein, putative, expressed no original description	-0.742	0.01	1.582
30.5	signalling.G-proteins	mloc_78641.1	moderately similar to ( 343) AT5G17790 | Symbols: VAR3 | VAR3 (VARIEGATED 3); binding / zinc ion binding | chr5:5869810-5872671 REVERSEhighly similar to ( 897) loc_os01g59980 12001.m12131 protein ZnF_RBZ domain protein, putative, expressed no original description	-0.323	0.006	0.631
30.7	signalling.14-3-3 proteins	ak360138	moderately similar to ( 331) AT1G78300 | Symbols: GRF2, 14-3-3OMEGA, GF14 OMEGA | GRF2 (GENERAL REGULATORY FACTOR 2); protein binding / protein phosphorylated amino acid binding | chr1:29461883-29463052 FORWARDmoderately similar to ( 367) 14331_ORYSA 14-3-3-like protein GF14-A (G-box factor 14-3-3 homolog A) - Oryza sativa (Rice)moderately similar to ( 367) loc_os08g37490 12008.m07735 protein 14-…	0.2	0.033	-0.43
30.11	signalling.light	ak360435	weakly similar to ( 135) AT3G22840 | Symbols: ELIP1, ELIP | ELIP1 (EARLY LIGHT-INDUCABLE PROTEIN); chlorophyll binding | chr3:8084628-8085445 REVERSEmoderately similar to ( 254) ELI9_HORVU Low molecular mass early light-inducible protein HV90, chloroplast precursor (ELIP) - Hordeum vulgare (Barley)weakly similar to ( 169) loc_os07g08160 12007.m05273 protein early light-induced protein, chloroplas…	-1.154	0.176	1.48
30.11	signalling.light	ak361038	moderately similar to ( 395) AT4G10180 | Symbols: DET1, FUS2, ATDET1 | DET1 (DE-ETIOLATED 1); catalytic | chr4:6346543-6349146 FORWARDhighly similar to ( 551) loc_os01g01484 12001.m42824 protein light-mediated development protein DET1, putative, expressed no original description	-0.249	-0.093	0.754
30.11	signalling.light	ak376616	moderately similar to ( 335) AT4G38180 | Symbols: FRS5 | FRS5 (FAR1-related sequence 5); zinc ion binding | chr4:17906702-17909404 REVERSEnearly identical (1335) loc_os07g37630 12007.m08013 protein transposon protein, putative, unclassified, expressed no original description	-0.658	-0.064	0.256
30.11	signalling.light	mloc_26819.1	weakly similar to ( 112) loc_os11g26770 12011.m06596 protein conserved hypothetical protein no original description	-3.809	0.014	0.786
30.11	signalling.light	mloc_32009.1	weakly similar to ( 106) AT5G10720 | Symbols: AHK5, CKI2 | AHK5 (ARABIDOPSIS HISTIDINE KINASE 5); protein histidine kinase | chr5:3386835-3390541 FORWARDweakly similar to ( 157) loc_os06g44410 12006.m08969 protein AHK5, putative, expressed no original description	0.167	-1.842	0.267
30.11	signalling.light	mloc_33258.3	weakly similar to ( 126) AT4G38180 | Symbols: FRS5 | FRS5 (FAR1-related sequence 5); zinc ion binding | chr4:17906702-17909404 REVERSEmoderately similar to ( 260) loc_os07g46900 12007.m08907 protein transposon protein, putative, unclassified, expressed no original description	-1.772	-0.114	0.537
30.11	signalling.light	mloc_41692.1	very weakly similar to (99.4) loc_os06g44410 12006.m08969 protein AHK5, putative, expressed no original description	-0.12	-1.998	0.412
30.11	signalling.light	mloc_42987.1	very weakly similar to (87.0) AT5G10720 | Symbols: AHK5, CKI2 | AHK5 (ARABIDOPSIS HISTIDINE KINASE 5); protein histidine kinase | chr5:3386835-3390541 FORWARDweakly similar to ( 108) loc_os06g44410 12006.m08969 protein AHK5, putative, expressed no original description	0.063	-1.619	0.213
30.11	signalling.light	mloc_59573.1	highly similar to ( 526) AT1G67900 | Symbols: | phototropic-responsive NPH3 family protein | chr1:25467737-25469888 FORWARDmoderately similar to ( 308) NPH3_ORYSA Coleoptile phototropism protein 1 (Non-phototropic hypocotyl 3-like protein) (NPH3-like protein) - Oryza sativa (Rice)highly similar to ( 926) loc_os02g38120 12002.m08900 protein photoreceptor-interacting protein-like, putative, express…	-0.121	0.429	-0.02
30.11	signalling.light	mloc_67644.2	weakly similar to ( 137) AT1G80010 | Symbols: FRS8 | FRS8 (FAR1-related sequence 8); zinc ion binding | chr1:30097565-30099846 FORWARDmoderately similar to ( 224) loc_os09g11870 12009.m04449 protein transposon protein, putative, unclassified no original description	-0.204	-0.189	2.124
31.1	cell.organisation	ak248710.1	highly similar to ( 716) AT5G09810 | Symbols: ACT2, ACT7 | ACT7 (ACTIN 7); structural constituent of cytoskeleton | chr5:3052809-3054220 FORWARDhighly similar to ( 735) ACT7_ORYSA Actin-7 - Oryza sativa (Rice)highly similar to ( 743) loc_os05g36290 12005.m27847 protein actin-1, putative, expressed no original description	0.455	0.091	-0.388
31.1	cell.organisation	ak248975.1	weakly similar to ( 132) AT3G04710 | Symbols: | ankyrin repeat family protein | chr3:1278229-1280942 FORWARDvery weakly similar to (89.0) STIP_SOYBN Heat shock protein STI (Stress-inducible protein) (GmSTI) - Glycine max (Soybean)moderately similar to ( 214) loc_os03g47686 12003.m09781 protein ankyrin-like protein, putative, expressed no original description	-0.184	0.002	0.734
31.1	cell.organisation	ak361824	weakly similar to ( 199) AT4G24175 | Symbols: | unknown protein | chr4:12547018-12548810 FORWARDmoderately similar to ( 268) loc_os04g24410 12004.m07573 protein kinesin heavy chain isolog, putative, expressed no original description	-0.297	-0.117	1.375
31.1	cell.organisation	ak365980	weakly similar to ( 157) AT2G02360 | Symbols: AtPP2-B10 | AtPP2-B10 (Phloem protein 2-B10); carbohydrate binding | chr2:619699-620736 REVERSEmoderately similar to ( 235) loc_os02g56840 12002.m10706 protein phloem-specific lectin, putative, expressed no original description	0.625	0.023	-0.706
31.1	cell.organisation	ak366791	moderately similar to ( 281) AT5G66055 | Symbols: EMB2036, AKRP | AKRP (ANKYRIN REPEAT PROTEIN); protein binding | chr5:26417805-26419234 REVERSEmoderately similar to ( 466) loc_os03g04300 12003.m35003 protein ankyrin repeat protein, chloroplast precursor, putative, expressed no original description	-0.813	-0.011	0.962
31.1	cell.organisation	ak367524	moderately similar to ( 307) AT4G22240 | Symbols: | plastid-lipid associated protein PAP, putative | chr4:11766090-11767227 REVERSEmoderately similar to ( 399) PAP2_ORYSA Probable plastid-lipid-associated protein 2, chloroplast precursor (Fibrillin-like protein 2) - Oryza sativa (Rice)moderately similar to ( 399) loc_os09g04790 12009.m03848 protein plastid-lipid-associated protein 2, chloroplast …	0.67	0.054	-1.55
31.1	cell.organisation	ak368089	moderately similar to ( 261) AT5G40160 | Symbols: EMB506 | EMB506 (embryo defective 506); protein binding | chr5:16062726-16064301 REVERSEmoderately similar to ( 318) loc_os06g13000 12006.m06016 protein ankyrin repeat protein, chloroplast precursor, putative, expressed no original description	-0.675	0.061	0.885
31.1	cell.organisation	ak368799	weakly similar to ( 177) AT5G59880 | Symbols: ADF3 | ADF3 (ACTIN DEPOLYMERIZING FACTOR 3); actin binding | chr5:24120382-24121628 FORWARDweakly similar to ( 183) ADF3_MAIZE Actin-depolymerizing factor 3 (ADF 3) (ZmABP3) (ZmADF3) - Zea mays (Maize)weakly similar to ( 194) loc_os03g60590 12003.m101135 protein actin-depolymerizing factor 3, putative, expressed no original description	0.108	0.009	-0.478
31.1	cell.organisation	ak370773	highly similar to ( 527) AT1G80480 | Symbols: PTAC17 | PTAC17 (PLASTID TRANSCRIPTIONALLY ACTIVE17) | chr1:30258272-30260570 REVERSEhighly similar to ( 607) loc_os02g55630 12002.m10588 protein nuclear WD protein, putative, expressed no original description	-0.259	0.064	0.518
31.1	cell.organisation	ak372438	moderately similar to ( 291) AT5G62700 | Symbols: TUB3 | TUB3; GTP binding / GTPase/ structural molecule | chr5:25184501-25186426 FORWARDmoderately similar to ( 293) TBB3_WHEAT Tubulin beta-3 chain (Beta-3 tubulin) - Triticum aestivum (Wheat)moderately similar to ( 291) loc_os03g01530 12003.m05700 protein tubulin beta-2 chain, putative, expressed no original description	-0.333	0.083	0.861
31.1	cell.organisation	ak375150	moderately similar to ( 270) AT3G04710 | Symbols: | ankyrin repeat family protein | chr3:1278229-1280942 FORWARDmoderately similar to ( 479) loc_os01g09384 12001.m07563 protein ankyrin-like protein, putative, expressed no original description	-0.116	-0.769	1.073
31.1	cell.organisation	mloc_10417.6	moderately similar to ( 218) AT3G04710 | Symbols: | ankyrin repeat family protein | chr3:1278229-1280942 FORWARDmoderately similar to ( 385) loc_os02g29130 12002.m33685 protein ankyrin-3, putative, expressed no original description	-0.157	-0.192	0.544
31.1	cell.organisation	mloc_20033.1	weakly similar to ( 199) AT2G19770 | Symbols: PRF5 | PRF5 (PROFILIN5); actin binding / actin monomer binding | chr2:8519885-8521119 REVERSEmoderately similar to ( 216) PROFA_ORYSA Profilin-A - Oryza sativa (Rice)moderately similar to ( 216) loc_os10g17680 12010.m04853 protein profilin A, putative, expressed no original description	-0.474	0.465	-4.584
31.1	cell.organisation	mloc_49625.2	moderately similar to ( 374) AT1G80260 | Symbols: emb1427 | emb1427 (embryo defective 1427); tubulin binding | chr1:30175924-30180511 FORWARDhighly similar to ( 820) loc_os02g32340 12002.m08327 protein transferase, transferring glycosyl groups, putative, expressed no original description	-0.728	-0.086	0.392
31.1	cell.organisation	mloc_52339.1	very weakly similar to (99.0) AT3G47690 | Symbols: ATEB1A, EB1A, ATEB1H2 | ATEB1A; microtubule binding | chr3:17581353-17583346 FORWARDweakly similar to ( 107) loc_os04g54940 12004.m10386 protein ATEB1A, putative, expressed no original description	-1.927	0.062	1.136
31.1	cell.organisation	mloc_52690.1	moderately similar to ( 213) AT1G08730 | Symbols: XIC, ATXIC | XIC; motor/ protein binding | chr1:2779963-2788325 FORWARDmoderately similar to ( 234) loc_os06g29350 12006.m07479 protein XIE, putative, expressed no original description	-0.163	-0.22	1.647
31.1	cell.organisation	mloc_54161.7	highly similar to ( 694) AT1G12430 | Symbols: PAK, ARK3 | ARK3 (ARMADILLO REPEAT KINESIN 3); ATP binding / binding / microtubule motor | chr1:4234122-4238552 REVERSEmoderately similar to ( 207) K125_TOBAC 125 kDa kinesin-related protein - Nicotiana tabacum (Common tobacco)nearly identical (1185) loc_os03g05820 12003.m06104 protein PAK, putative, expressed no original description	-1.159	-0.089	1.026
31.1	cell.organisation	mloc_58759.1	weakly similar to ( 199) AT5G61230 | Symbols: | ankyrin repeat family protein | chr5:24628254-24628778 FORWARDmoderately similar to ( 269) loc_os02g01240 12002.m05474 protein ankyrin-3, putative, expressed no original description	0.224	-0.034	-0.51
31.1	cell.organisation	mloc_58904.1	moderately similar to ( 212) AT2G31200 | Symbols: ADF6, ATADF6 | ADF6 (ACTIN DEPOLYMERIZING FACTOR 6); actin binding | chr2:13294171-13294948 FORWARDmoderately similar to ( 218) ADF_VITVI Actin-depolymerizing factor (ADF) - Vitis vinifera (Grape)moderately similar to ( 277) loc_os03g56790 12003.m10595 protein actin-depolymerizing factor 6, putative, expressed no original description	0.506	0.014	-0.472
31.2	cell.division	ak373522	moderately similar to ( 239) AT3G19180 | Symbols: ARC6H, PARC6 | ARC6H | chr3:6632810-6636547 FORWARDhighly similar to ( 543) loc_os04g57920 12004.m10676 protein F-box domain containing protein, expressed no original description	-0.278	-0.045	0.503
31.2	cell.division	mloc_10056.1	highly similar to ( 914) AT4G14368 | Symbols: | zinc ion binding | chr4:8274313-8278810 REVERSEnearly identical (1226) loc_os05g46740 12005.m083798 protein chromosome condensation regulator-like protein protein, putative, expressed no original description	0.014	0.572	-0.386
31.2	cell.division	mloc_20961.5	moderately similar to ( 370) AT5G48330 | Symbols: | regulator of chromosome condensation (RCC1) family protein | chr5:19585989-19587729 FORWARDhighly similar to ( 615) loc_os02g10380 12002.m06336 protein regulator of chromosome condensation like, putative, expressed no original description	0.001	-0.141	0.522
31.2	cell.division	mloc_36648.2	highly similar to ( 545) AT3G55580 | Symbols: | regulator of chromosome condensation (RCC1) family protein | chr3:20612766-20615730 FORWARDhighly similar to ( 782) loc_os01g62810 12001.m97558 protein expressed protein no original description	-0.086	0.557	-0.749
31.2	cell.division	mloc_59584.2	weakly similar to ( 170) AT5G08710 | Symbols: | regulator of chromosome condensation (RCC1) family protein / UVB-resistance protein-related | chr5:2834858-2837866 REVERSEweakly similar to ( 197) loc_os11g34320 12011.m07290 protein UVB-resistance protein UVR8, putative, expressed no original description	-0.338	0.016	0.605
31.2	cell.division	mloc_9203.2	highly similar to ( 544) AT2G36250 | Symbols: FTSZ2-1, ATFTSZ2-1 | FTSZ2-1; protein binding / structural molecule | chr2:15197661-15199932 REVERSEhighly similar to ( 659) loc_os03g44420 12003.m09481 protein cell division protein ftsZ, putative, expressed no original description	-0.514	0.012	0.719
31.3	cell.cycle	ak364257	weakly similar to ( 124) AT4G37630 | Symbols: CYCD5;1 | CYCD5;1 (cyclin d5;1); cyclin-dependent protein kinase | chr4:17679497-17680788 FORWARDmoderately similar to ( 310) loc_os03g10650 12003.m06517 protein cyclin delta-3, putative, expressed no original description	-0.019	-0.211	0.71
31.3	cell.cycle	mloc_11938.1	moderately similar to ( 374) AT1G80370 | Symbols: CYCA2;4 | CYCA2;4 (Cyclin A2;4); cyclin-dependent protein kinase regulator | chr1:30214694-30216861 FORWARDmoderately similar to ( 261) CCNAL_DAUCA G2/mitotic-specific cyclin C13-1 (A-like cyclin) (Fragment) - Daucus carota (Carrot)highly similar to ( 681) loc_os12g31810 12012.m06989 protein cyclin-A2, putative, expressed no original description	-0.27	0.028	0.462
31.3.1	cell.cycle.peptidylprolyl isomerase	ak248466.1	moderately similar to ( 275) AT3G62030 | Symbols: ROC4 | peptidyl-prolyl cis-trans isomerase, chloroplast / cyclophilin / rotamase / cyclosporin A-binding protein (ROC4) | chr3:22973004-22975139 FORWARDmoderately similar to ( 272) CYPB_VICFA Peptidyl-prolyl cis-trans isomerase, chloroplast precursor (EC 5.2.1.8) (PPIase) (Rotamase) (Cyclophilin) (Cyclosporin A-binding protein) (CYP B) - Vicia fab…	-0.368	-0.002	0.838
31.3.1	cell.cycle.peptidylprolyl isomerase	ak354889	moderately similar to ( 290) AT5G13120 | Symbols: | peptidyl-prolyl cis-trans isomerase cyclophilin-type family protein | chr5:4162714-4164720 REVERSEmoderately similar to ( 231) CYPB_VICFA Peptidyl-prolyl cis-trans isomerase, chloroplast precursor (EC 5.2.1.8) (PPIase) (Rotamase) (Cyclophilin) (Cyclosporin A-binding protein) (CYP B) - Vicia faba (Broad bean)moderately similar to ( 337) loc_os05g…	-0.274	-0.036	0.254
31.3.1	cell.cycle.peptidylprolyl isomerase	ak356622	moderately similar to ( 286) AT5G13120 | Symbols: | peptidyl-prolyl cis-trans isomerase cyclophilin-type family protein | chr5:4162714-4164720 REVERSEmoderately similar to ( 228) CYPB_VICFA Peptidyl-prolyl cis-trans isomerase, chloroplast precursor (EC 5.2.1.8) (PPIase) (Rotamase) (Cyclophilin) (Cyclosporin A-binding protein) (CYP B) - Vicia faba (Broad bean)moderately similar to ( 334) loc_os05g…	-0.558	-0.051	0.223
31.4	cell.vesicle transport	mloc_55162.1	moderately similar to ( 245) AT1G13170 | Symbols: ORP1D | ORP1D (OSBP(OXYSTEROL BINDING PROTEIN)-RELATED PROTEIN 1D); oxysterol binding | chr1:4488826-4492278 REVERSEmoderately similar to ( 273) loc_os12g18770 12012.m05830 protein oxysterol binding protein, putative, expressed no original description	-0.238	-0.026	0.251
33.2	development.late embryogenesis abundant	ak356696	weakly similar to ( 188) AT2G46140 | Symbols: | late embryogenesis abundant protein, putative / LEA protein, putative | chr2:18959163-18960362 FORWARDweakly similar to ( 186) LEA14_GOSHI Late embryogenesis abundant protein Lea14-A - Gossypium hirsutum (Upland cotton)moderately similar to ( 243) loc_os05g50710 12005.m09138 protein late embryogenesis abundant protein Lea14-A, putative, expressed no…	0.55	0.01	-0.29
33.99	development.unspecified	ak249381.1	highly similar to ( 580) AT2G34040 | Symbols: | apoptosis inhibitory 5 (API5) family protein | chr2:14378571-14382246 REVERSEhighly similar to ( 875) loc_os02g20930 12002.m07333 protein apoptosis inhibitor 5, putative, expressed no original description	-0.167	-0.003	0.476
33.99	development.unspecified	ak249612.1	nearly identical (1114) AT5G63420 | Symbols: emb2746 | emb2746 (embryo defective 2746); DNA binding / catalytic/ hydrolase | chr5:25400515-25405807 FORWARDnearly identical (1431) loc_os02g33610 12002.m33715 protein expressed protein no original description	-0.556	-0.019	0.601
33.99	development.unspecified	ak251627.1	weakly similar to ( 115) AT3G47650 | Symbols: | bundle-sheath defective protein 2 family / bsd2 family | chr3:17569576-17570262 FORWARDweakly similar to ( 124) loc_os06g22690 12006.m32073 protein bundle sheath defective protein 2, putative, expressed no original description	-1.006	-0.091	0.314
33.99	development.unspecified	ak353715	moderately similar to ( 365) AT1G66330 | Symbols: | senescence-associated family protein | chr1:24729880-24732144 REVERSEhighly similar to ( 606) loc_os05g05600 12005.m27702 protein ATA15 protein, putative, expressed no original description	0.113	0.312	-0.932
33.99	development.unspecified	ak354621	moderately similar to ( 359) AT2G22870 | Symbols: EMB2001 | EMB2001 (embryo defective 2001); GTP binding | chr2:9739476-9740921 FORWARDmoderately similar to ( 463) loc_os03g13000 12003.m101257 protein GTP-binding protein, putative, expressed no original description	-0.588	-0.02	0.62
33.99	development.unspecified	ak355525	highly similar to ( 570) AT2G39210 | Symbols: | nodulin family protein | chr2:16366287-16368231 REVERSEhighly similar to ( 809) loc_os03g58580 12003.m10763 protein nitrate and chloride transporter, putative, expressed no original description	0.279	-0.522	-0.055
33.99	development.unspecified	ak355715	very weakly similar to ( 100) AT4G27990 | Symbols: | YGGT family protein | chr4:13923991-13924647 REVERSEmoderately similar to ( 252) loc_os07g08770 12007.m05333 protein YGGT family protein, expressed no original description	-0.612	-0.031	0.197
33.99	development.unspecified	ak358790	moderately similar to ( 359) AT2G22870 | Symbols: EMB2001 | EMB2001 (embryo defective 2001); GTP binding | chr2:9739476-9740921 FORWARDmoderately similar to ( 463) loc_os03g13000 12003.m101257 protein GTP-binding protein, putative, expressed no original description	-0.49	0.01	0.745
33.99	development.unspecified	ak359219	moderately similar to ( 305) AT2G48120 | Symbols: PAC | PAC (PALE CRESS) | chr2:19679870-19681351 FORWARDmoderately similar to ( 401) loc_os05g32680 12005.m07501 protein PAC, putative, expressed no original description	-0.561	0.024	1.051
33.99	development.unspecified	ak361038	moderately similar to ( 395) AT4G10180 | Symbols: DET1, FUS2, ATDET1 | DET1 (DE-ETIOLATED 1); catalytic | chr4:6346543-6349146 FORWARDhighly similar to ( 551) loc_os01g01484 12001.m42824 protein light-mediated development protein DET1, putative, expressed no original description	-0.249	-0.093	0.754
33.99	development.unspecified	ak365484	highly similar to ( 591) AT2G34040 | Symbols: | apoptosis inhibitory 5 (API5) family protein | chr2:14378571-14382246 REVERSEhighly similar to ( 890) loc_os02g20930 12002.m07333 protein apoptosis inhibitor 5, putative, expressed no original description	-0.068	0.018	0.565
33.99	development.unspecified	ak369313	moderately similar to ( 260) AT3G30340 | Symbols: | nodulin MtN21 family protein | chr3:11956626-11958969 FORWARDhighly similar to ( 501) loc_os02g01326 12002.m05483 protein nodulin-like protein, putative, expressed no original description	0.008	-0.132	0.327
33.99	development.unspecified	ak371287	moderately similar to ( 380) AT5G12130 | Symbols: PDE149, ATTERC | PDE149 (PIGMENT DEFECTIVE 149) | chr5:3919613-3922154 FORWARDmoderately similar to ( 481) loc_os05g03000 12005.m27677 protein protein alx, putative, expressed no original description	-0.244	0.012	0.547
33.99	development.unspecified	ak375974	moderately similar to ( 274) AT1G04770 | Symbols: | male sterility MS5 family protein | chr1:1336564-1337767 REVERSEmoderately similar to ( 395) loc_os03g06970 12003.m06214 protein pollenless3, putative, expressed no original description	2.137	-0.206	-3.371
33.99	development.unspecified	ak376390	moderately similar to ( 222) AT4G08300 | Symbols: | nodulin MtN21 family protein | chr4:5245024-5248153 FORWARDhighly similar to ( 535) loc_os03g05530 12003.m06076 protein nodulin-like protein, putative, expressed no original description	-0.132	0.347	-0.841
33.99	development.unspecified	mloc_37791.2	moderately similar to ( 253) AT4G26370 | Symbols: | antitermination NusB domain-containing protein | chr4:13334766-13336153 REVERSEmoderately similar to ( 375) loc_os03g45400 12003.m09568 protein RNA binding protein, putative, expressed no original description	-1.201	0.057	1.135
33.99	development.unspecified	mloc_4314.2	highly similar to ( 555) AT2G19540 | Symbols: | transducin family protein / WD-40 repeat family protein | chr2:8461804-8464347 FORWARDhighly similar to ( 667) loc_os12g03822 12012.m56461 protein glutamate-rich WD repeat-containing protein 1, putative, expressed no original description	-1.054	0.497	3.117
33.99	development.unspecified	mloc_4832.2	very weakly similar to (87.4) AT2G17850 | Symbols: | FUNCTIONS IN: molecular_function unknown; INVOLVED IN: aging; LOCATED IN: endomembrane system; EXPRESSED IN: 9 plant structures; EXPRESSED DURING: 9 growth stages; CONTAINS InterPro DOMAIN/s: Rhodanese-like (InterPro:IPR001763); BEST Arabidopsis thaliana protein match is: unknown protein (TAIR:AT5G66170.2); Has 1960 Blast hits to 1954 proteins …	-0.34	-0.028	0.881
33.99	development.unspecified	mloc_53292.7	highly similar to ( 550) AT2G31340 | Symbols: emb1381 | emb1381 (embryo defective 1381) | chr2:13361614-13364633 FORWARDhighly similar to ( 768) loc_os09g12500 12009.m04513 protein EMB1381, putative, expressed no original description	0.01	0.149	-0.371
33.99	development.unspecified	mloc_53744.1	moderately similar to ( 259) AT1G56010 | Symbols: NAC1, ANAC022 | NAC1; transcription factor | chr1:20946852-20949144 REVERSEweakly similar to ( 174) NAC77_ORYSA NAC domain-containing protein 77 (ONAC077) (ONAC300) - Oryza sativa (Rice)moderately similar to ( 447) loc_os06g46270 12006.m09153 protein NAC domain-containing protein 21/22, putative, expressed no original description	0.845	-0.048	-0.446
33.99	development.unspecified	mloc_53860.1	moderately similar to ( 497) AT1G75500 | Symbols: | nodulin MtN21 family protein | chr1:28338282-28340091 REVERSEhighly similar to ( 573) loc_os08g44750 12008.m08447 protein nodulin-like protein 5NG4, putative, expressed no original description	-0.096	0.871	-2.225
33.99	development.unspecified	mloc_56705.2	highly similar to ( 530) AT2G32700 | Symbols: LUH | WD-40 repeat family protein | chr2:13867235-13871844 FORWARDhighly similar to ( 704) loc_os02g56880 12002.m10710 protein transcriptional corepressor LEUNIG, putative, expressed no original description	-0.296	0.219	0.041
33.99	development.unspecified	mloc_58163.1	moderately similar to ( 280) AT3G48740 | Symbols: | nodulin MtN3 family protein | chr3:18052814-18054663 REVERSEmoderately similar to ( 384) loc_os12g29220 12012.m06737 protein MTN3, putative, expressed no original description	0.069	-0.014	-0.411
33.99	development.unspecified	mloc_67202.1	moderately similar to ( 263) AT1G11430 | Symbols: | plastid developmental protein DAG, putative | chr1:3847273-3848938 FORWARDmoderately similar to ( 265) DAG_ANTMA DAG protein, chloroplast precursor - Antirrhinum majus (Garden snapdragon)moderately similar to ( 287) loc_os08g04450 12008.m080079 protein DAG protein, chloroplast precursor, putative, expressed no original description	-1.096	-0.107	1.307
33.99	development.unspecified	mloc_67524.1	moderately similar to ( 264) AT3G48740 | Symbols: | nodulin MtN3 family protein | chr3:18052814-18054663 REVERSEmoderately similar to ( 386) loc_os12g29220 12012.m06737 protein MTN3, putative, expressed no original description	0.126	-0.009	-0.723
33.99	development.unspecified	mloc_74909.1	moderately similar to ( 208) AT2G33430 | Symbols: DAL1, DAL | DAL1 (DIFFERENTIATION AND GREENING-LIKE 1) | chr2:14162732-14164729 FORWARDvery weakly similar to ( 100) DAG_ANTMA DAG protein, chloroplast precursor - Antirrhinum majus (Garden snapdragon)moderately similar to ( 230) loc_os04g51280 12004.m10024 protein DAG protein, chloroplast precursor, putative, expressed no original description	-0.751	0.007	1.251
34.2	transport.sugars	mloc_72636.1	weakly similar to ( 106) AT1G34580 | Symbols: | monosaccharide transporter, putative | chr1:12660631-12663553 FORWARDvery weakly similar to (87.8) HEX6_RICCO Hexose carrier protein HEX6 - Ricinus communis (Castor bean)moderately similar to ( 444) loc_os02g36490 12002.m100246 protein expressed protein no original description	0.275	-0.029	-0.763
34.3	transport.amino acids	ak360230	highly similar to ( 566) AT1G77380 | Symbols: AAP3, ATAAP3 | AAP3; amino acid transmembrane transporter | chr1:29075201-29077252 REVERSEhighly similar to ( 783) loc_os06g36180 12006.m08155 protein amino acid transporter, putative, expressed no original description	0.339	-0.004	-0.755
34.3	transport.amino acids	ak365694	moderately similar to ( 388) AT3G28960 | Symbols: | amino acid transporter family protein | chr3:10984245-10985767 REVERSEmoderately similar to ( 484) loc_os04g38680 12004.m08857 protein amino acid/polyamine transporter II, putative, expressed no original description	-0.38	0.015	0.721
34.3	transport.amino acids	ak375825	highly similar to ( 521) AT1G58360 | Symbols: AAP1, NAT2 | AAP1 (AMINO ACID PERMEASE 1); amino acid transmembrane transporter/ neutral amino acid transmembrane transporter | chr1:21676623-21680313 FORWARDhighly similar to ( 719) loc_os06g36210 12006.m08157 protein amino acid permease 1, putative, expressed no original description	-0.179	0.003	1
34.3	transport.amino acids	mloc_20732.1	highly similar to ( 535) AT5G38820 | Symbols: | amino acid transporter family protein | chr5:15543481-15545182 FORWARDhighly similar to ( 785) loc_os06g42720 12006.m08803 protein amino acid transporter-like protein, putative, expressed no original description	-0.704	0.388	0.018
34.3	transport.amino acids	mloc_67856.1	moderately similar to ( 467) AT5G49630 | Symbols: AAP6 | AAP6 (AMINO ACID PERMEASE 6); acidic amino acid transmembrane transporter/ amino acid transmembrane transporter/ neutral amino acid transmembrane transporter | chr5:20142681-20146441 REVERSEhighly similar to ( 760) loc_os01g65660 12001.m150794 protein AAP8, putative, expressed no original description	0.28	0.137	-0.843
34.3	transport.amino acids	mloc_68132.2	moderately similar to ( 331) AT3G28960 | Symbols: | amino acid transporter family protein | chr3:10984245-10985767 REVERSEmoderately similar to ( 412) loc_os04g38680 12004.m08857 protein amino acid/polyamine transporter II, putative, expressed no original description	-0.955	-0.116	1.252
34.6	transport.sulphate	ak353996	highly similar to ( 676) AT5G10180 | Symbols: AST68, SULTR2;1 | AST68; sulfate transmembrane transporter | chr5:3193225-3196818 FORWARDmoderately similar to ( 395) NO70_SOYBN Early nodulin 70 - Glycine max (Soybean)highly similar to ( 975) loc_os03g09940 12003.m06448 protein low affinity sulphate transporter 3, putative, expressed no original description	0.434	0.014	-0.146
34.8	transport.metabolite transporters at the envelope membrane	ak355303	moderately similar to ( 323) AT5G33320 | Symbols: CUE1, PPT, ARAPPT | CUE1 (CAB UNDEREXPRESSED 1); antiporter/ triose-phosphate transmembrane transporter | chr5:12588950-12591408 FORWARDweakly similar to ( 164) TPT_PEA Triose phosphate/phosphate translocator, chloroplast precursor (cTPT) (p36) (E30) - Pisum sativum (Garden pea)moderately similar to ( 471) loc_os05g07870 12005.m05305 protein trios…	0.108	0.097	-0.92
34.8	transport.metabolite transporters at the envelope membrane	ak365164	moderately similar to ( 323) AT5G33320 | Symbols: CUE1, PPT, ARAPPT | CUE1 (CAB UNDEREXPRESSED 1); antiporter/ triose-phosphate transmembrane transporter | chr5:12588950-12591408 FORWARDweakly similar to ( 164) TPT_PEA Triose phosphate/phosphate translocator, chloroplast precursor (cTPT) (p36) (E30) - Pisum sativum (Garden pea)moderately similar to ( 471) loc_os05g07870 12005.m05305 protein trios…	0.181	-0.029	-0.729
34.8	transport.metabolite transporters at the envelope membrane	mloc_55828.2	moderately similar to ( 317) AT5G33320 | Symbols: CUE1, PPT, ARAPPT | CUE1 (CAB UNDEREXPRESSED 1); antiporter/ triose-phosphate transmembrane transporter | chr5:12588950-12591408 FORWARDweakly similar to ( 148) TPT_FLAPR Triose phosphate/phosphate translocator, chloroplast precursor (cTPT) - Flaveria pringleimoderately similar to ( 421) loc_os01g07730 12001.m07400 protein triose phosphate/phospha…	0.559	0.054	-0.557
34.8	transport.metabolite transporters at the envelope membrane	mloc_72084.2	highly similar to ( 766) AT1G80300 | Symbols: NTT1, ATNTT1 | NTT1 (NUCLEOTIDE TRANSPORTER 1); ATP:ADP antiporter | chr1:30191954-30194280 FORWARDhighly similar to ( 778) TLC1_SOLTU Plastidic ATP/ADP-transporter - Solanum tuberosum (Potato)highly similar to ( 961) loc_os02g11740 12002.m100137 protein plastidic ATP/ADP-transporter, putative, expressed no original description	-0.968	-0.074	0.547
34.9	transport.metabolite transporters at the mitochondrial membrane	ak355461	highly similar to ( 723) AT5G64290 | Symbols: DCT, DIT2.1 | DIT2.1 (DICARBOXYLATE TRANSPORT 2.1); oxoglutarate:malate antiporter | chr5:25714495-25716642 REVERSEmoderately similar to ( 441) SOT1_SPIOL 2-oxoglutarate/malate translocator, chloroplast precursor - Spinacia oleracea (Spinach)highly similar to ( 818) loc_os09g29430 12009.m06094 protein 2-oxoglutarate/malate translocator, chloroplast pr…	0.134	-0.007	-0.754
34.9	transport.metabolite transporters at the mitochondrial membrane	ak358310	highly similar to ( 742) AT5G64290 | Symbols: DCT, DIT2.1 | DIT2.1 (DICARBOXYLATE TRANSPORT 2.1); oxoglutarate:malate antiporter | chr5:25714495-25716642 REVERSEmoderately similar to ( 451) SOT1_SPIOL 2-oxoglutarate/malate translocator, chloroplast precursor - Spinacia oleracea (Spinach)highly similar to ( 889) loc_os08g37600 12008.m07746 protein 2-oxoglutarate/malate translocator, chloroplast pr…	-0.487	0.028	0.315
34.9	transport.metabolite transporters at the mitochondrial membrane	ak362097	moderately similar to ( 499) AT5G01340 | Symbols: | mitochondrial substrate carrier family protein | chr5:143240-144561 REVERSEhighly similar to ( 565) loc_os03g18160 12003.m07241 protein tricarboxylate transport protein, mitochondrial precursor, putative, expressed no original description	0.086	0.212	-0.487
34.9	transport.metabolite transporters at the mitochondrial membrane	mloc_11692.1	moderately similar to ( 442) AT5G19760 | Symbols: | dicarboxylate/tricarboxylate carrier (DTC) | chr5:6679591-6681845 REVERSEhighly similar to ( 507) loc_os05g11780 12005.m05647 protein mitochondrial 2-oxoglutarate/malate carrier protein, putative, expressed no original description	0.281	0.005	-1.545
34.9	transport.metabolite transporters at the mitochondrial membrane	mloc_71875.6	weakly similar to ( 191) AT2G33820 | Symbols: ATMBAC1, MBAC1 | MBAC1; L-histidine transmembrane transporter/ L-lysine transmembrane transporter/ L-ornithine transmembrane transporter/ arginine transmembrane transporter/ binding | chr2:14306293-14308293 REVERSEmoderately similar to ( 276) loc_os11g23170 12011.m079984 protein mitochondrial carnitine/acylcarnitine carrier-like protein, putative, exp…	-0.057	-0.36	0.2
34.1	transport.nucleotides	ak371246	moderately similar to ( 268) AT2G24220 | Symbols: ATPUP5 | ATPUP5; purine transmembrane transporter | chr2:10300603-10301688 FORWARDmoderately similar to ( 356) loc_os09g38510 12009.m06792 protein ATPUP5, putative, expressed no original description	2.231	-0.03	-0.4
34.1	transport.nucleotides	mloc_53765.1	moderately similar to ( 280) AT2G33750 | Symbols: ATPUP2 | ATPUP2; purine transmembrane transporter | chr2:14271794-14273265 REVERSEmoderately similar to ( 478) loc_os09g29239 12009.m22243 protein ATPUP3, putative, expressed no original description	0.152	0.045	-0.847
34.1	transport.nucleotides	mloc_58544.1	highly similar to ( 548) AT5G03555 | Symbols: | permease, cytosine/purines, uracil, thiamine, allantoin family protein | chr5:898354-900153 REVERSEhighly similar to ( 783) loc_os02g44680 12002.m09508 protein allantoin permease, putative, expressed no original description	-1.525	-0.096	1.351
34.12	transport.metal	ak354448	moderately similar to ( 387) AT3G21580 | Symbols: | cobalt ion transmembrane transporter | chr3:7602009-7603720 REVERSEhighly similar to ( 530) loc_os05g33230 12005.m07555 protein cobalt ion transporter, putative, expressed no original description	-0.668	0.002	0.819
34.12	transport.metal	ak355848	highly similar to ( 949) AT4G33520 | Symbols: PAA1, HMA6 | PAA1 (P-TYPE ATP-ASE 1); ATPase, coupled to transmembrane movement of ions, phosphorylative mechanism / copper ion transmembrane transporter | chr4:16118993-16125849 FORWARDnearly identical (1291) loc_os08g37950 12008.m07780 protein copper-transporting ATPase PAA1, putative, expressed no original description	-0.56	0.006	0.315
34.12	transport.metal	ak367810	weakly similar to ( 176) AT5G26820 | Symbols: ATIREG3 | ATIREG3 (IRON-REGULATED PROTEIN 3) | chr5:9433858-9437005 FORWARDmoderately similar to ( 242) loc_os05g04120 12005.m04945 protein ferroportin1 family protein no original description	-2.431	-0.004	1.956
34.12	transport.metal	mloc_13567.1	moderately similar to ( 240) AT2G46800 | Symbols: ZAT, ATMTP1, MTP1, ZAT1, ATCDF1 | ZAT (ZINC TRANSPORTER OF ARABIDOPSIS THALIANA); inorganic anion transmembrane transporter/ metal ion transmembrane transporter/ zinc ion transmembrane transporter | chr2:19238128-19239324 FORWARDmoderately similar to ( 289) loc_os05g03780 12005.m04912 protein metal tolerance protein A2, putative, expressed no orig…	1.192	0.047	-1.181
34.12	transport.metal	mloc_54593.4	moderately similar to ( 328) AT2G16800 | Symbols: | high-affinity nickel-transport family protein | chr2:7285824-7287188 FORWARDmoderately similar to ( 364) loc_os06g02580 12006.m04991 protein nickel ion transporter, putative, expressed no original description	-0.632	0.141	1.042
34.12	transport.metal	mloc_55775.1	moderately similar to ( 491) AT3G58060 | Symbols: | cation efflux family protein / metal tolerance protein, putative (MTPc3) | chr3:21497778-21499676 REVERSEhighly similar to ( 580) loc_os02g53490 12002.m10378 protein metal tolerance protein C3, putative, expressed no original description	-0.029	-0.389	0.277
34.12	transport.metal	mloc_61500.3	moderately similar to ( 296) AT2G01770 | Symbols: VIT1 | VIT1 (vacuolar iron transporter 1); iron ion transmembrane transporter | chr2:334775-336425 REVERSEmoderately similar to ( 358) loc_os04g38940 12004.m35331 protein protein CCC1, putative, expressed no original description	-0.274	-0.055	0.516
34.13	transport.peptides and oligopeptides	ak354729	nearly identical (1087) AT4G10770 | Symbols: ATOPT7, OPT7 | OPT7 (OLIGOPEPTIDE TRANSPORTER 7); oligopeptide transporter | chr4:6628646-6632517 REVERSEnearly identical (1291) loc_os06g03540 12006.m05086 protein oligopeptide transporter 9, putative, expressed no original description	-0.014	0.434	-0.542
34.14	transport.unspecified cations	mloc_68594.1	moderately similar to ( 397) AT4G10310 | Symbols: HKT1, ATHKT1 | HKT1 (HIGH-AFFINITY K+ TRANSPORTER 1); sodium ion transmembrane transporter | chr4:6392008-6395667 FORWARDhighly similar to ( 716) HKT6_ORYSA Probable cation transporter HKT6 (OsHKT6) - Oryza sativa (Rice)highly similar to ( 722) loc_os02g07830 12002.m06129 protein cation transporter HKT6, putative, expressed no original description	-0.362	-0.031	0.807
34.15	transport.potassium	ak363884	highly similar to ( 635) AT4G04850 | Symbols: KEA3, ATKEA3 | KEA3; potassium ion transmembrane transporter/ potassium:hydrogen antiporter | chr4:2453174-2456891 FORWARDhighly similar to ( 943) loc_os12g42300 12012.m08010 protein glutathione-regulated potassium-efflux system protein kefB, putative, expressed no original description	-0.218	0.018	0.316
34.16	transport.ABC transporters and multidrug resistance systems	ak359017	highly similar to ( 623) AT2G01320 | Symbols: | ABC transporter family protein | chr2:154669-158063 REVERSEweakly similar to ( 133) PDR3_ORYSA Pleiotropic drug resistance protein 3 - Oryza sativa (Rice)highly similar to ( 767) loc_os01g03144 12001.m06953 protein ABC-2 type transporter family protein, expressed no original description	-0.063	-0.008	0.925
34.16	transport.ABC transporters and multidrug resistance systems	ak371064	highly similar to ( 513) AT5G13750 | Symbols: ZIFL1 | ZIFL1 (ZINC INDUCED FACILITATOR-like 1); tetracycline:hydrogen antiporter | chr5:4438318-4440829 FORWARDhighly similar to ( 786) loc_os11g04104 12011.m04605 protein carbohydrate transporter/ sugar porter/ transporter, putative, expressed no original description	0.057	0.226	-0.29
34.16	transport.ABC transporters and multidrug resistance systems	mloc_54677.12	highly similar to ( 673) AT2G47000 | Symbols: MDR4, PGP4, ABCB4, ATPGP4 | ABCB4 (ATP BINDING CASSETTE SUBFAMILY B4); ATPase, coupled to transmembrane movement of substances / xenobiotic-transporting ATPase | chr2:19310008-19314750 REVERSEmoderately similar to ( 448) MDR_ORYSA Putative multidrug resistance protein (P-glycoprotein) - Oryza sativa (Rice)highly similar to ( 749) loc_os01g50080 12001.…	-1.645	0.174	1.1
34.16	transport.ABC transporters and multidrug resistance systems	mloc_75332.6	highly similar to ( 777) AT3G47780 | Symbols: ATATH6, ATH6 | ATATH6; ATPase, coupled to transmembrane movement of substances / transporter | chr3:17624500-17628972 FORWARDvery weakly similar to (95.1) CYSA_CHLVU Probable sulfate/thiosulfate import ATP-binding protein cysA (EC 3.6.3.25) (Sulfate-transporting ATPase) - Chlorella vulgaris (Green alga)nearly identical (1172) loc_os02g11960 12002.m064…	0.055	-0.055	0.654
34.18	transport.unspecified anions	ak356986	highly similar to ( 952) AT3G27170 | Symbols: CLC-B, ATCLC-B | CLC-B (CHLORIDE CHANNEL B); anion channel/ voltage-gated chloride channel | chr3:10024147-10026921 FORWARDhighly similar to ( 986) loc_os12g25200 12012.m06347 protein chloride channel protein CLC-a, putative, expressed no original description	0.025	0.132	-0.317
34.18.1	transport.unspecified anions.arsenite-transporting ATPase	ak367151	highly similar to ( 516) AT3G10350 | Symbols: | anion-transporting ATPase family protein | chr3:3208310-3210678 FORWARDhighly similar to ( 557) loc_os02g51100 12002.m10144 protein arsenical pump-driving ATPase, putative, expressed no original description	-0.403	-0.039	0.457
34.19.1	transport.Major Intrinsic Proteins.PIP	ak252600.1	moderately similar to ( 459) AT3G53420 | Symbols: PIP2A, PIP2, PIP2;1 | PIP2A (PLASMA MEMBRANE INTRINSIC PROTEIN 2A); water channel | chr3:19803906-19805454 REVERSEhighly similar to ( 503) PIP23_ORYSA Probable aquaporin PIP2.3 (Plasma membrane intrinsic protein 2.3) (OsPIP2.3) - Oryza sativa (Rice)highly similar to ( 503) loc_os04g44060 12004.m09364 protein aquaporin PIP2.3, putative, expressed n…	-0.014	0.245	-0.802
34.19.1	transport.Major Intrinsic Proteins.PIP	ak353861	moderately similar to ( 460) AT3G53420 | Symbols: PIP2A, PIP2, PIP2;1 | PIP2A (PLASMA MEMBRANE INTRINSIC PROTEIN 2A); water channel | chr3:19803906-19805454 REVERSEhighly similar to ( 507) PIP23_ORYSA Probable aquaporin PIP2.3 (Plasma membrane intrinsic protein 2.3) (OsPIP2.3) - Oryza sativa (Rice)highly similar to ( 507) loc_os04g44060 12004.m09364 protein aquaporin PIP2.3, putative, expressed n…	-0.119	0.121	-0.703
34.19.1	transport.Major Intrinsic Proteins.PIP	mloc_13871.1	moderately similar to ( 469) AT3G53420 | Symbols: PIP2A, PIP2, PIP2;1 | PIP2A (PLASMA MEMBRANE INTRINSIC PROTEIN 2A); water channel | chr3:19803906-19805454 REVERSEhighly similar to ( 548) PIP22_ORYSA Probable aquaporin PIP2.2 (Plasma membrane intrinsic protein 2.2) (OsPIP2.2) - Oryza sativa (Rice)highly similar to ( 548) loc_os02g41860 12002.m33784 protein aquaporin PIP2.2, putative, expressed n…	0.218	-0.071	-0.923
34.19.1	transport.Major Intrinsic Proteins.PIP	mloc_54419.3	moderately similar to ( 472) AT3G54820 | Symbols: PIP2D, PIP2;5 | PIP2;5 (PLASMA MEMBRANE INTRINSIC PROTEIN 2;5); water channel | chr3:20302117-20303738 FORWARDhighly similar to ( 531) PIP21_ORYSA Probable aquaporin PIP2.1 (Plasma membrane intrinsic protein 2a) (PIP2a) (OsPIP2.1) - Oryza sativa (Rice)highly similar to ( 531) loc_os07g26690 12007.m28973 protein aquaporin PIP2.1, putative, expresse…	0.102	0.038	-0.46
34.19.2	transport.Major Intrinsic Proteins.TIP	mloc_58872.1	moderately similar to ( 377) AT4G01470 | Symbols: GAMMA-TIP3, TIP1;3 | TIP1;3 (TONOPLAST INTRINSIC PROTEIN 1;3); urea transmembrane transporter/ water channel | chr4:625092-625850 REVERSEmoderately similar to ( 439) TIP12_ORYSA Probable aquaporin TIP1.2 (Tonoplast intrinsic protein 1.2) (OsTIP1.2) - Oryza sativa (Rice)moderately similar to ( 439) loc_os01g74450 12001.m13470 protein aquaporin TIP1…	0.285	0.128	-1.372
34.99	transport.misc	mloc_29841.1	moderately similar to ( 293) AT5G58070 | Symbols: ATTIL, TIL | TIL (TEMPERATURE-INDUCED LIPOCALIN); binding / transporter | chr5:23500512-23501156 REVERSEmoderately similar to ( 340) loc_os02g39930 12002.m09079 protein OsTIL-1 - Oryza sativa Temperature-induced lipocalin-1, expressed no original description	-0.005	-0.033	1.267
34.99	transport.misc	mloc_34662.1	highly similar to ( 540) AT5G65380 | Symbols: | ripening-responsive protein, putative | chr5:26123241-26126352 REVERSEhighly similar to ( 711) loc_os08g37432 12008.m26847 protein transparent testa 12 protein, putative, expressed no original description	0.011	0.125	-1.373
34.99	transport.misc	mloc_38951.1	highly similar to ( 546) AT3G21690 | Symbols: | MATE efflux family protein | chr3:7638750-7641861 FORWARDhighly similar to ( 688) loc_os07g33310 12007.m07592 protein transparent testa 12 protein, putative, expressed no original description	0.335	0.008	-0.779
34.99	transport.misc	mloc_67216.3	highly similar to ( 520) AT5G52450 | Symbols: | MATE efflux protein-related | chr5:21289042-21291749 REVERSEhighly similar to ( 658) loc_os10g11354 12010.m04463 protein transparent testa 12 protein, putative, expressed no original description	0.319	-0.791	0.039
34.99	transport.misc	mloc_76072.2	moderately similar to ( 456) AT3G13050 | Symbols: | transporter-related | chr3:4176866-4178868 FORWARDhighly similar to ( 670) loc_os03g43720 12003.m101412 protein synaptic vesicle 2-related protein, putative, expressed no original description	0.116	0.167	-0.682
35.1	not assigned.no ontology	ak249169.1	moderately similar to ( 420) AT5G45550 | Symbols: | mob1/phocein family protein | chr5:18462284-18464840 FORWARDmoderately similar to ( 426) loc_os03g38020 12003.m08904 protein mps one binder kinase activator-like 1A, putative, expressed no original description	0.286	0.016	-0.177
35.1	not assigned.no ontology	ak250898.1	moderately similar to ( 330) AT1G01225 | Symbols: | NC domain-containing protein-related | chr1:96064-97242 FORWARDmoderately similar to ( 486) loc_os08g43350 12008.m08309 protein NC domain containing protein, expressed no original description	-2.574	-0.006	1.029
35.1	not assigned.no ontology	ak253040.1	weakly similar to ( 108) AT5G14910 | Symbols: | heavy-metal-associated domain-containing protein | chr5:4823815-4825196 FORWARDweakly similar to ( 149) loc_os05g27100 12005.m06999 protein expressed protein no original description	-1.212	-0.087	0.784
35.1	not assigned.no ontology	ak354664	moderately similar to ( 216) AT2G43235 | Symbols: | unknown protein | chr2:17968910-17970822 REVERSEmoderately similar to ( 404) loc_os05g23420 12005.m06636 protein expressed protein no original description	-0.27	-0.005	0.589
35.1	not assigned.no ontology	ak355669	moderately similar to ( 337) AT2G03780 | Symbols: | translin family protein | chr2:1152716-1154285 REVERSEmoderately similar to ( 403) loc_os01g16100 12001.m08207 protein translin family protein, expressed no original description	-0.133	-0.219	0.728
35.1	not assigned.no ontology	ak356143	moderately similar to ( 456) AT2G35860 | Symbols: FLA16 | FLA16 (FASCICLIN-LIKE ARABINOGALACTAN PROTEIN 16 PRECURSOR) | chr2:15059859-15061810 FORWARDhighly similar to ( 566) loc_os03g57460 12003.m10664 protein fasciclin domain, putative, expressed no original description	-0.03	0.226	-0.612
35.1	not assigned.no ontology	ak356283	moderately similar to ( 463) AT1G80770 | Symbols: PDE318 | PDE318 (pigment defective 318); GTP binding | chr1:30355266-30357786 FORWARDhighly similar to ( 641) loc_os08g06230 12008.m04762 protein nucleolar GTP-binding protein 1, putative, expressed no original description	-0.178	-0.022	1.045
35.1	not assigned.no ontology	ak356315	moderately similar to ( 461) AT5G50970 | Symbols: | WD-40 repeat family protein | chr5:20736377-20739132 FORWARDhighly similar to ( 627) loc_os03g63470 12003.m11215 protein nucleotide binding protein, putative, expressed no original description	-0.275	-0.033	0.29
35.1	not assigned.no ontology	ak357178	moderately similar to ( 259) AT5G38890 | Symbols: | exoribonuclease-related | chr5:15569507-15570898 FORWARDmoderately similar to ( 345) loc_os02g57070 12002.m10729 protein 3-5 exoribonuclease CSL4, putative, expressed no original description	0.119	-0.108	1.192
35.1	not assigned.no ontology	ak357963	moderately similar to ( 257) AT3G48690 | Symbols: ATCXE12, CXE12 | CXE12; carboxylesterase | chr3:18037186-18038160 REVERSEweakly similar to ( 129) GID1_ORYSA Gibberellin receptor GID1 (EC 3.-.-.-) (Gibberellin-insensitive dwarf protein 1) (Protein GIBBERELLIN INSENSITIVE DWARF1) - Oryza sativa (Rice)highly similar to ( 504) loc_os09g28750 12009.m06026 protein gibberellin receptor GID1L2, putativ…	0.326	0.096	-0.499
35.1	not assigned.no ontology	ak359427	highly similar to ( 547) AT5G34940 | Symbols: AtGUS3 | AtGUS3 (Arabidopsis thaliana glucuronidase 3); beta-glucuronidase | chr5:13236566-13238718 REVERSEhighly similar to ( 744) loc_os06g08090 12006.m31996 protein heparanase-like protein 3 precursor, putative, expressed no original description	-1.185	-0.084	1.321
35.1	not assigned.no ontology	ak361196	very weakly similar to (88.6) loc_os05g23420 12005.m06636 protein expressed protein no original description	-1.128	-0.001	1.028
35.1	not assigned.no ontology	ak361337	highly similar to ( 524) AT4G27340 | Symbols: | Met-10+ like family protein | chr4:13687366-13690370 REVERSEhighly similar to ( 718) loc_os01g29409 12001.m09376 protein SAM binding motif, putative, expressed no original description	-0.672	-0.086	0.818
35.1	not assigned.no ontology	ak364436	weakly similar to ( 111) loc_os03g10080 12003.m35073 protein expressed protein no original description	0.008	0.116	-0.956
35.1	not assigned.no ontology	ak365422	highly similar to ( 503) AT3G52390 | Symbols: | tatD-related deoxyribonuclease family protein | chr3:19423105-19425183 REVERSEhighly similar to ( 598) loc_os07g06440 12007.m05105 protein deoxyribonuclease tatD, putative, expressed no original description	-1.237	-0.091	1.412
35.1	not assigned.no ontology	ak367396	weakly similar to ( 108) AT5G14910 | Symbols: | heavy-metal-associated domain-containing protein | chr5:4823815-4825196 FORWARDweakly similar to ( 149) loc_os05g27100 12005.m06999 protein expressed protein no original description	-1.13	-0.126	0.734
35.1	not assigned.no ontology	ak367687	moderately similar to ( 334) AT5G02230 | Symbols: | haloacid dehalogenase-like hydrolase family protein | chr5:449132-450507 FORWARDmoderately similar to ( 467) loc_os03g16670 12003.m35158 protein catalytic/ hydrolase, putative, expressed no original description	0.544	0.009	-0.685
35.1	not assigned.no ontology	ak367974	highly similar to ( 542) AT2G32590 | Symbols: | INVOLVED IN: mitosis, mitotic cell cycle; LOCATED IN: nucleus, chloroplast; EXPRESSED IN: 17 plant structures; EXPRESSED DURING: 9 growth stages; CONTAINS InterPro DOMAIN/s: Barren (InterPro:IPR008418); Has 340 Blast hits to 330 proteins in 142 species: Archae - 0; Bacteria - 0; Metazoa - 135; Fungi - 102; Plants - 21; Viruses - 1; Other Eukaryotes …	-0.361	-0.136	0.735
35.1	not assigned.no ontology	ak369058	moderately similar to ( 203) AT3G48690 | Symbols: ATCXE12, CXE12 | CXE12; carboxylesterase | chr3:18037186-18038160 REVERSEvery weakly similar to (90.9) GID1_ORYSA Gibberellin receptor GID1 (EC 3.-.-.-) (Gibberellin-insensitive dwarf protein 1) (Protein GIBBERELLIN INSENSITIVE DWARF1) - Oryza sativa (Rice)moderately similar to ( 444) loc_os09g28730 12009.m06024 protein gibberellin receptor GID1L2…	-0.859	0.69	0.027
35.1	not assigned.no ontology	ak369711	highly similar to ( 631) AT1G56290 | Symbols: | CwfJ-like family protein | chr1:21075939-21078608 FORWARDhighly similar to ( 927) loc_os03g52980 12003.m10272 protein CWF19L2 protein, putative, expressed no original description	-0.268	0.037	0.33
35.1	not assigned.no ontology	ak370764	weakly similar to ( 126) AT5G62810 | Symbols: PEX14, ATPEX14, PED2 | PEX14; protein binding / protein transporter | chr5:25220323-25223571 FORWARDmoderately similar to ( 394) loc_os05g01090 12005.m27658 protein peroxin Pex14, putative, expressed no original description	0.146	-0.007	-0.244
35.1	not assigned.no ontology	ak371185	highly similar to ( 687) AT1G55930 | Symbols: | CBS domain-containing protein / transporter associated domain-containing protein | chr1:20918895-20922133 FORWARDhighly similar to ( 801) loc_os03g39640 12003.m09051 protein expressed protein no original description	-0.555	-0.009	0.166
35.1	not assigned.no ontology	ak371886	weakly similar to ( 114) AT4G34290 | Symbols: | SWIB complex BAF60b domain-containing protein | chr4:16410883-16412122 FORWARDweakly similar to ( 142) loc_os03g55310 12003.m10446 protein SWIb domain-containing protein, putative, expressed no original description	-0.155	0.019	1.495
35.1	not assigned.no ontology	ak372342	weakly similar to ( 150) AT2G40110 | Symbols: | yippee family protein | chr2:16748159-16749226 FORWARDweakly similar to ( 163) YIPL_SOLTU Protein yippee-like - Solanum tuberosum (Potato)weakly similar to ( 159) loc_os03g49150 12003.m101452 protein protein yippee-like, putative, expressed no original description	0.502	-0.015	-0.374
35.1	not assigned.no ontology	ak377142	highly similar to ( 666) AT4G14310 | Symbols: | INVOLVED IN: biological_process unknown; LOCATED IN: cell wall; EXPRESSED IN: male gametophyte; EXPRESSED DURING: L mature pollen stage, M germinated pollen stage; CONTAINS InterPro DOMAIN/s: WD40 repeat-like (InterPro:IPR011046); Has 1586 Blast hits to 1332 proteins in 204 species: Archae - 6; Bacteria - 138; Metazoa - 590; Fungi - 104; Plants - 66…	0.111	-0.222	1.647
35.1	not assigned.no ontology	mloc_11893.5	moderately similar to ( 482) AT3G24460 | Symbols: | TMS membrane family protein / tumour differentially expressed (TDE) family protein | chr3:8886160-8889717 REVERSEhighly similar to ( 656) loc_os01g08460 12001.m07471 protein TMS membrane protein/tumour differentially expressed protein containing protein, expressed no original description	0.044	0.344	-1.6
35.1	not assigned.no ontology	mloc_20841.2	highly similar to ( 519) AT3G06880 | Symbols: | nucleotide binding | chr3:2170589-2175686 REVERSEhighly similar to ( 856) loc_os05g30010 12005.m07237 protein expressed protein no original description	-1.461	-0.203	1.241
35.1	not assigned.no ontology	mloc_31190.1	very weakly similar to (99.4) loc_os02g13130 12002.m100758 protein DNA-directed RNA polymerase, putative, expressed no original description	-0.266	0.012	0.718
35.1	not assigned.no ontology	mloc_33253.1	weakly similar to ( 180) AT1G12420 | Symbols: ACR8 | ACR8; amino acid binding | chr1:4226673-4228917 REVERSEmoderately similar to ( 271) loc_os08g02500 12008.m04394 protein ACR8, putative no original description	-1.017	0.148	1.75
35.1	not assigned.no ontology	mloc_38606.10	weakly similar to ( 125) AT4G39970 | Symbols: | haloacid dehalogenase-like hydrolase family protein | chr4:18536678-18538429 REVERSEweakly similar to ( 148) loc_os08g37940 12008.m080193 protein HAD-superfamily hydrolase subfamily IA, variant 3, putative, expressed no original description	-0.695	-0.257	1.514
35.1	not assigned.no ontology	mloc_46603.1	weakly similar to ( 153) loc_os05g30010 12005.m07237 protein expressed protein no original description	-0.755	1.776	-0.319
35.1	not assigned.no ontology	mloc_46615.2	moderately similar to ( 319) AT3G09850 | Symbols: | D111/G-patch domain-containing protein | chr3:3023397-3025742 REVERSEhighly similar to ( 665) loc_os08g19170 12008.m05987 protein G-patch domain containing protein, expressed no original description	-0.3	0.022	0.201
35.1	not assigned.no ontology	mloc_48393.1	very weakly similar to (93.2) AT3G19508 | Symbols: | unknown protein | chr3:6762378-6762696 REVERSEweakly similar to ( 147) loc_os01g24020 12001.m43002 protein expressed protein no original description	0.324	0.022	-0.41
35.1	not assigned.no ontology	mloc_5053.2	weakly similar to ( 187) AT4G10070 | Symbols: | KH domain-containing protein | chr4:6295608-6299759 REVERSEmoderately similar to ( 493) loc_os08g01930 12008.m04341 protein far upstream element-binding protein 1, putative, expressed no original description	-0.049	-0.123	0.461
35.1	not assigned.no ontology	mloc_52570.3	highly similar to ( 595) AT5G40270 | Symbols: | metal-dependent phosphohydrolase HD domain-containing protein | chr5:16093394-16097093 REVERSEhighly similar to ( 793) loc_os01g01920 12001.m06834 protein HD domain containing protein, expressed no original description	-0.133	-0.062	0.478
35.1	not assigned.no ontology	mloc_53680.1	moderately similar to ( 207) loc_os08g23200 12008.m06341 protein transposon protein, putative, Ac/Ds sub-class no original description	-3.231	0.037	0.019
35.1	not assigned.no ontology	mloc_54452.3	highly similar to ( 630) AT2G45700 | Symbols: | sterile alpha motif (SAM) domain-containing protein | chr2:18827216-18830505 REVERSEmoderately similar to ( 280) CH10C_SPIOL 20 kDa chaperonin, chloroplast precursor (Protein Cpn21) (Chloroplast protein Cpn10) (Chloroplast chaperonin 10) (Ch-CPN10) - Spinacia oleracea (Spinach)nearly identical (1043) loc_os09g26760 12009.m05828 protein DNA repair me…	-0.584	0.052	0.795
35.1	not assigned.no ontology	mloc_60158.1	moderately similar to ( 241) AT3G29240 | Symbols: | unknown protein | chr3:11191780-11192868 FORWARDmoderately similar to ( 401) loc_os10g18370 12010.m04913 protein uncharacterized ACR, COG1678 family protein, expressed no original description	0.399	0.108	-1.51
35.1	not assigned.no ontology	mloc_60490.6	highly similar to ( 805) AT1G30680 | Symbols: | toprim domain-containing protein | chr1:10881665-10886060 FORWARDnearly identical (1066) loc_os06g45980 12006.m09126 protein nucleic acid binding protein, putative, expressed no original description	-0.41	0.078	0.846
35.1	not assigned.no ontology	mloc_66422.2	nearly identical (1641) AT1G80490 | Symbols: TPR1 | TPR1 (TOPLESS-RELATED 1) | chr1:30261094-30266446 REVERSEnearly identical (1927) loc_os03g14980 12003.m101111 protein lissencephaly type-1-like homology motif, putative, expressed no original description	-0.442	-0.071	0.4
35.1	not assigned.no ontology	mloc_70533.1	weakly similar to ( 122) AT3G55605 | Symbols: | mitochondrial glycoprotein family protein / MAM33 family protein | chr3:20622668-20623889 FORWARDmoderately similar to ( 277) loc_os01g05060 12001.m07140 protein mitochondrial glycoprotein, expressed no original description	-1.721	-0.229	1.271
35.1	not assigned.no ontology	mloc_73609.2	weakly similar to ( 155) AT3G51730 | Symbols: | saposin B domain-containing protein | chr3:19186970-19188436 FORWARDmoderately similar to ( 286) loc_os12g02094 12012.m73928 protein surfactant protein B containing protein, expressed no original description	0.123	0.017	-0.379
35.1.1	not assigned.no ontology.ABC1 family protein	ak252957.1	highly similar to ( 942) AT3G07700 | Symbols: | ABC1 family protein | chr3:2459696-2463241 REVERSEnearly identical (1201) loc_os09g07660 12009.m059938 protein ubiquinone biosynthesis protein ubiB, putative, expressed no original description	0.154	-3.941	0.681
35.1.1	not assigned.no ontology.ABC1 family protein	ak371417	highly similar to ( 728) AT3G07700 | Symbols: | ABC1 family protein | chr3:2459696-2463241 REVERSEhighly similar to ( 963) loc_os09g07660 12009.m059938 protein ubiquinone biosynthesis protein ubiB, putative, expressed no original description	-0.073	-4.34	0.115
35.1.1	not assigned.no ontology.ABC1 family protein	mloc_28625.1	weakly similar to ( 168) AT1G11390 | Symbols: | ABC1 family protein | chr1:3834762-3837305 REVERSEmoderately similar to ( 202) loc_os07g37180 12007.m29224 protein protein kinase-like, putative, expressed no original description	-0.35	0.108	0.735
35.1.1	not assigned.no ontology.ABC1 family protein	mloc_47560.1	moderately similar to ( 248) AT1G61640 | Symbols: | ABC1 family protein | chr1:22747419-22749053 REVERSEmoderately similar to ( 320) loc_os07g37180 12007.m29224 protein protein kinase-like, putative, expressed no original description	-0.378	0.05	0.916
35.1.1	not assigned.no ontology.ABC1 family protein	mloc_48617.1	moderately similar to ( 211) AT1G11390 | Symbols: | ABC1 family protein | chr1:3834762-3837305 REVERSEmoderately similar to ( 274) loc_os07g37180 12007.m29224 protein protein kinase-like, putative, expressed no original description	-0.484	-0.086	1.059
35.1.1	not assigned.no ontology.ABC1 family protein	mloc_57726.1	weakly similar to ( 123) AT1G11390 | Symbols: | ABC1 family protein | chr1:3834762-3837305 REVERSEweakly similar to ( 165) loc_os07g37180 12007.m29224 protein protein kinase-like, putative, expressed no original description	-0.157	-0.072	0.552
35.1.5	not assigned.no ontology.pentatricopeptide (PPR) repeat-containing protein	ak354125	highly similar to ( 541) AT4G20740 | Symbols: | pentatricopeptide (PPR) repeat-containing protein | chr4:11126151-11128334 FORWARDweakly similar to ( 147) RF1_ORYSA Rf1 protein, mitochondrial precursor (PPR protein) (Fertility restorer) (Restorer for CMS) - Oryza sativa (Rice)highly similar to ( 991) loc_os07g08180 12007.m079577 protein expressed protein no original description	-0.528	0.047	0.842
35.1.5	not assigned.no ontology.pentatricopeptide (PPR) repeat-containing protein	ak357261	moderately similar to ( 390) AT4G13650 | Symbols: | pentatricopeptide (PPR) repeat-containing protein | chr4:7939611-7942898 REVERSEweakly similar to ( 110) RF1_ORYSA Rf1 protein, mitochondrial precursor (PPR protein) (Fertility restorer) (Restorer for CMS) - Oryza sativa (Rice)highly similar to ( 892) loc_os03g62690 12003.m101722 protein pentatricopeptide repeat protein PPR1106-17, putative, exp…	-0.255	0.062	0.7
35.1.5	not assigned.no ontology.pentatricopeptide (PPR) repeat-containing protein	ak357315	highly similar to ( 543) AT4G39620 | Symbols: EMB2453 | EMB2453 (embryo defective 2453) | chr4:18395294-18397578 FORWARDweakly similar to ( 125) RF1_ORYSA Rf1 protein, mitochondrial precursor (PPR protein) (Fertility restorer) (Restorer for CMS) - Oryza sativa (Rice)highly similar to ( 750) loc_os02g51480 12002.m10182 protein EMB2453, putative, expressed no original description	-1.258	-0.096	1.121
35.1.5	not assigned.no ontology.pentatricopeptide (PPR) repeat-containing protein	ak358509	highly similar to ( 737) AT2G18940 | Symbols: | pentatricopeptide (PPR) repeat-containing protein | chr2:8203873-8206341 REVERSEmoderately similar to ( 202) RF1_ORYSA Rf1 protein, mitochondrial precursor (PPR protein) (Fertility restorer) (Restorer for CMS) - Oryza sativa (Rice)nearly identical (1160) loc_os05g19380 12005.m06341 protein expressed protein no original description	-0.816	-0.007	0.654
35.1.5	not assigned.no ontology.pentatricopeptide (PPR) repeat-containing protein	ak360020	moderately similar to ( 440) AT1G62390 | Symbols: | octicosapeptide/Phox/Bem1p (PB1) domain-containing protein / tetratricopeptide repeat (TPR)-containing protein | chr1:23084632-23086887 REVERSEhighly similar to ( 588) loc_os09g04990 12009.m03868 protein cytoskeletal protein, putative, expressed no original description	-0.673	-0.008	0.794
35.1.5	not assigned.no ontology.pentatricopeptide (PPR) repeat-containing protein	ak360776	highly similar to ( 530) AT5G67570 | Symbols: DG1, EMB1408 | DG1 (DELAYED GREENING 1) | chr5:26952352-26954847 FORWARDvery weakly similar to (85.1) RF1_ORYSA Rf1 protein, mitochondrial precursor (PPR protein) (Fertility restorer) (Restorer for CMS) - Oryza sativa (Rice)nearly identical (1080) loc_os05g25060 12005.m06799 protein EMB1408, putative, expressed no original description	-0.581	0.058	0.958
35.1.5	not assigned.no ontology.pentatricopeptide (PPR) repeat-containing protein	ak365021	moderately similar to ( 281) AT2G01860 | Symbols: EMB975 | EMB975 (EMBRYO DEFECTIVE 975) | chr2:388283-389743 FORWARDmoderately similar to ( 437) loc_os02g02590 12002.m33508 protein pentatricopeptide repeat protein PPR566-6, putative, expressed no original description	-1.252	-0.326	1.1
35.1.5	not assigned.no ontology.pentatricopeptide (PPR) repeat-containing protein	ak367292	moderately similar to ( 288) AT1G13410 | Symbols: | FUNCTIONS IN: molecular_function unknown; INVOLVED IN: biological_process unknown; LOCATED IN: cellular_component unknown; EXPRESSED IN: 17 plant structures; EXPRESSED DURING: 8 growth stages; CONTAINS InterPro DOMAIN/s: Pentatricopeptide repeat (InterPro:IPR002885); BEST Arabidopsis thaliana protein match is: pentatricopeptide (PPR) repeat-cont…	-0.104	0.074	0.93
35.1.5	not assigned.no ontology.pentatricopeptide (PPR) repeat-containing protein	ak373258	moderately similar to ( 308) AT1G62670 | Symbols: | pentatricopeptide (PPR) repeat-containing protein | chr1:23204773-23206665 REVERSEhighly similar to ( 705) RF1_ORYSA Rf1 protein, mitochondrial precursor (PPR protein) (Fertility restorer) (Restorer for CMS) - Oryza sativa (Rice)highly similar to ( 736) loc_os04g28300 12004.m07947 protein rf1 protein, mitochondrial precursor, putative, expressed…	-0.678	-0.084	0.303
35.1.5	not assigned.no ontology.pentatricopeptide (PPR) repeat-containing protein	ak374516	moderately similar to ( 303) AT1G08070 | Symbols: | pentatricopeptide (PPR) repeat-containing protein | chr1:2514374-2516599 REVERSEvery weakly similar to (96.7) RF1_ORYSA Rf1 protein, mitochondrial precursor (PPR protein) (Fertility restorer) (Restorer for CMS) - Oryza sativa (Rice)highly similar to ( 539) loc_os06g02400 12006.m04973 protein F-box domain containing protein, expressed no original…	-1.918	-0.371	1.314
35.1.5	not assigned.no ontology.pentatricopeptide (PPR) repeat-containing protein	ak374608	moderately similar to ( 272) AT1G05600 | Symbols: | pentatricopeptide (PPR) repeat-containing protein | chr1:1672161-1673675 FORWARDweakly similar to ( 115) RF1_ORYSA Rf1 protein, mitochondrial precursor (PPR protein) (Fertility restorer) (Restorer for CMS) - Oryza sativa (Rice)moderately similar to ( 489) loc_os01g68550 12001.m12958 protein expressed protein no original description	-0.423	-0.101	0.756
35.1.5	not assigned.no ontology.pentatricopeptide (PPR) repeat-containing protein	mloc_11492.1	highly similar to ( 583) AT1G09900 | Symbols: | pentatricopeptide (PPR) repeat-containing protein | chr1:3218133-3219929 FORWARDmoderately similar to ( 266) RF1_ORYSA Rf1 protein, mitochondrial precursor (PPR protein) (Fertility restorer) (Restorer for CMS) - Oryza sativa (Rice)highly similar to ( 896) loc_os02g35750 12002.m33725 protein rf1 protein, mitochondrial precursor, putative, expressed n…	-0.748	-0.023	0.328
35.1.5	not assigned.no ontology.pentatricopeptide (PPR) repeat-containing protein	mloc_12546.4	highly similar to ( 644) AT1G30610 | Symbols: emb2279 | emb2279 (embryo defective 2279) | chr1:10846676-10850517 FORWARDvery weakly similar to (82.8) RF1_ORYSA Rf1 protein, mitochondrial precursor (PPR protein) (Fertility restorer) (Restorer for CMS) - Oryza sativa (Rice)nearly identical (1254) loc_os01g48380 12001.m43142 protein expressed protein no original description	-0.67	-0.008	0.587
35.1.5	not assigned.no ontology.pentatricopeptide (PPR) repeat-containing protein	mloc_13897.1	moderately similar to ( 336) AT1G11290 | Symbols: CRR22 | CRR22 (CHLORORESPIRATORY REDUCTION22); endonuclease | chr1:3791454-3793883 REVERSEvery weakly similar to (87.8) RF1_ORYSA Rf1 protein, mitochondrial precursor (PPR protein) (Fertility restorer) (Restorer for CMS) - Oryza sativa (Rice)moderately similar to ( 341) loc_os06g08650 12006.m05584 protein pentatricopeptide repeat protein PPR986-12…	-0.833	0.002	0.864
35.1.5	not assigned.no ontology.pentatricopeptide (PPR) repeat-containing protein	mloc_29862.1	highly similar to ( 598) AT4G16390 | Symbols: | LOCATED IN: chloroplast; EXPRESSED IN: 22 plant structures; EXPRESSED DURING: 13 growth stages; CONTAINS InterPro DOMAIN/s: Pentatricopeptide repeat (InterPro:IPR002885), Smr protein/MutS2 C-terminal (InterPro:IPR002625); BEST Arabidopsis thaliana protein match is: pentatricopeptide (PPR) repeat-containing protein (TAIR:AT5G46580.1); Has 19821 Blast…	-0.65	0.031	0.717
35.1.5	not assigned.no ontology.pentatricopeptide (PPR) repeat-containing protein	mloc_37252.1	moderately similar to ( 459) AT3G53170 | Symbols: | FUNCTIONS IN: molecular_function unknown; INVOLVED IN: glutamine biosynthetic process; LOCATED IN: nucleolus; EXPRESSED IN: 9 plant structures; EXPRESSED DURING: 6 growth stages; CONTAINS InterPro DOMAIN/s: Pentatricopeptide repeat (InterPro:IPR002885); BEST Arabidopsis thaliana protein match is: pentatricopeptide (PPR) repeat-containing protein…	-1.44	0.137	1.428
35.1.5	not assigned.no ontology.pentatricopeptide (PPR) repeat-containing protein	mloc_4564.12	moderately similar to ( 442) AT1G11290 | Symbols: CRR22 | CRR22 (CHLORORESPIRATORY REDUCTION22); endonuclease | chr1:3791454-3793883 REVERSEvery weakly similar to (81.6) RF1_ORYSA Rf1 protein, mitochondrial precursor (PPR protein) (Fertility restorer) (Restorer for CMS) - Oryza sativa (Rice)nearly identical (1157) loc_os11g29230 12011.m06834 protein pentatricopeptide repeat protein PPR986-12, put…	-1.403	-0.175	1.174
35.1.5	not assigned.no ontology.pentatricopeptide (PPR) repeat-containing protein	mloc_51081.1	nearly identical (1016) AT3G06920 | Symbols: | pentatricopeptide (PPR) repeat-containing protein | chr3:2181717-2184449 FORWARDmoderately similar to ( 279) RF1_ORYSA Rf1 protein, mitochondrial precursor (PPR protein) (Fertility restorer) (Restorer for CMS) - Oryza sativa (Rice)nearly identical (1354) loc_os07g14530 12007.m079646 protein expressed protein no original description	-1.346	0.071	1.114
35.1.5	not assigned.no ontology.pentatricopeptide (PPR) repeat-containing protein	mloc_53379.7	moderately similar to ( 402) AT4G14820 | Symbols: | pentatricopeptide (PPR) repeat-containing protein | chr4:8507794-8510038 REVERSEhighly similar to ( 702) loc_os07g06960 12007.m05156 protein pentatricopeptide repeat protein PPR868-14, putative no original description	-1.231	-0.397	1.361
35.1.5	not assigned.no ontology.pentatricopeptide (PPR) repeat-containing protein	mloc_55613.1	moderately similar to ( 493) AT1G71490 | Symbols: | pentatricopeptide (PPR) repeat-containing protein | chr1:26933326-26935371 REVERSEhighly similar to ( 947) loc_os08g02040 12008.m04351 protein expressed protein no original description	-0.751	0.054	1.114
35.1.5	not assigned.no ontology.pentatricopeptide (PPR) repeat-containing protein	mloc_59531.1	highly similar to ( 672) AT3G59040 | Symbols: | pentatricopeptide (PPR) repeat-containing protein | chr3:21821495-21824233 REVERSEweakly similar to ( 145) RF1_ORYSA Rf1 protein, mitochondrial precursor (PPR protein) (Fertility restorer) (Restorer for CMS) - Oryza sativa (Rice)highly similar to ( 919) loc_os08g09270 12008.m05061 protein expressed protein no original description	-0.974	0	1.074
35.1.5	not assigned.no ontology.pentatricopeptide (PPR) repeat-containing protein	mloc_63968.2	highly similar to ( 554) AT4G18520 | Symbols: | INVOLVED IN: biological_process unknown; EXPRESSED IN: 21 plant structures; EXPRESSED DURING: 9 growth stages; CONTAINS InterPro DOMAIN/s: Pentatricopeptide repeat (InterPro:IPR002885); BEST Arabidopsis thaliana protein match is: pentatricopeptide (PPR) repeat-containing protein (TAIR:AT4G39530.1); Has 16698 Blast hits to 4567 proteins in 114 specie…	-0.699	0.006	0.408
35.1.5	not assigned.no ontology.pentatricopeptide (PPR) repeat-containing protein	mloc_64521.1	highly similar to ( 819) AT3G57430 | Symbols: | pentatricopeptide (PPR) repeat-containing protein | chr3:21255731-21258403 REVERSEvery weakly similar to (83.2) RF1_ORYSA Rf1 protein, mitochondrial precursor (PPR protein) (Fertility restorer) (Restorer for CMS) - Oryza sativa (Rice)nearly identical (1166) loc_os04g02850 12004.m05598 protein expressed protein no original description	-1.155	-0.002	0.322
35.1.5	not assigned.no ontology.pentatricopeptide (PPR) repeat-containing protein	mloc_67650.1	moderately similar to ( 300) AT1G01970 | Symbols: | pentatricopeptide (PPR) repeat-containing protein | chr1:338538-339905 FORWARDmoderately similar to ( 473) loc_os07g46730 12007.m079772 protein expressed protein no original description	-0.464	-0.013	0.883
35.1.5	not assigned.no ontology.pentatricopeptide (PPR) repeat-containing protein	mloc_81384.1	weakly similar to ( 125) AT5G10690 | Symbols: | pentatricopeptide (PPR) repeat-containing protein / CBS domain-containing protein | chr5:3374443-3377332 REVERSEweakly similar to ( 176) loc_os09g26190 12009.m05771 protein CBS domain containing protein, expressed no original description	-2.336	0.2	1.54
35.1.13	not assigned.no ontology.SET domain-containing protein	mloc_65264.2	highly similar to ( 501) AT1G24610 | Symbols: | SET domain-containing protein | chr1:8720906-8722711 REVERSEhighly similar to ( 716) loc_os02g50100 12002.m10044 protein SET domain containing protein, expressed no original description	-0.5	-0.102	0.9
35.1.41	not assigned.no ontology.hydroxyproline rich proteins	ak368196	moderately similar to ( 214) AT2G39050 | Symbols: | hydroxyproline-rich glycoprotein family protein | chr2:16303427-16305336 FORWARDmoderately similar to ( 372) loc_os07g48500 12007.m09063 protein stress responsive protein, putative, expressed no original description	0.779	0.207	-1.424
35.1.41	not assigned.no ontology.hydroxyproline rich proteins	mloc_5950.1	moderately similar to ( 207) AT2G39050 | Symbols: | hydroxyproline-rich glycoprotein family protein | chr2:16303427-16305336 FORWARDhighly similar to ( 623) loc_os03g21040 12003.m35202 protein expressed protein no original description	0.085	0.167	-0.517
35.2	not assigned.unknown	ak248573.1	moderately similar to ( 435) AT5G24690 | Symbols: | INVOLVED IN: biological_process unknown; LOCATED IN: mitochondrion, chloroplast, plastid, chloroplast inner membrane, chloroplast envelope; EXPRESSED IN: 23 plant structures; EXPRESSED DURING: 13 growth stages; BEST Arabidopsis thaliana protein match is: RER1 (RETICULATA-RELATED 1) (TAIR:AT5G22790.1); Has 251 Blast hits to 242 proteins in 37 spe…	-0.578	0.009	0.596
35.2	not assigned.unknown	ak249346.1	no original description	0.139	-0.721	0.499
35.2	not assigned.unknown	ak249618.1	moderately similar to ( 224) AT5G01750 | Symbols: | unknown protein | chr5:290034-291109 FORWARDmoderately similar to ( 271) loc_os07g12730 12007.m05725 protein expressed protein no original description	0.591	-0.039	-0.408
35.2	not assigned.unknown	ak249786.1	weakly similar to ( 105) AT5G51110 | Symbols: | 4-alpha-hydroxytetrahydrobiopterin dehydratase | chr5:20778316-20779380 REVERSEweakly similar to ( 129) loc_os03g01030 12003.m05654 protein expressed protein no original description	-0.673	0.001	0.717
35.2	not assigned.unknown	ak250032.1	no original description	-1.093	0.03	0.223
35.2	not assigned.unknown	ak250055.1	no original description	-0.115	0.138	1.347
35.2	not assigned.unknown	ak250253.1	moderately similar to ( 295) AT4G14000 | Symbols: | unknown protein | chr4:8090851-8092347 FORWARDmoderately similar to ( 452) loc_os09g19570 12009.m05165 protein expressed protein no original description	-0.269	0.002	0.96
35.2	not assigned.unknown	ak250417.1	moderately similar to ( 372) JI23_HORVU 23 kDa jasmonate-induced protein - Hordeum vulgare (Barley)weakly similar to ( 124) loc_os04g24478 12004.m07579 protein jasmonate-induced protein, putative no original description	0.246	0.121	-1.002
35.2	not assigned.unknown	ak250576.1	moderately similar to ( 295) AT4G25030 | Symbols: | unknown protein | chr4:12865336-12866638 FORWARDmoderately similar to ( 478) loc_os07g06550 12007.m05115 protein expressed protein no original description	0.538	0.004	-0.427
35.2	not assigned.unknown	ak250623.1	no original description	-0.021	0.341	-0.995
35.2	not assigned.unknown	ak251326.1	no original description	-0.678	-0.073	1.06
35.2	not assigned.unknown	ak251355.1	weakly similar to ( 107) loc_os05g45910 12005.m08716 protein conserved hypothetical protein no original description	0.425	-0.04	-0.31
35.2	not assigned.unknown	ak251496.1	moderately similar to ( 488) AT1G64990 | Symbols: GTG1 | GTG1 (GPCR-TYPE G PROTEIN 1) | chr1:24140183-24145866 REVERSEhighly similar to ( 578) loc_os04g51180 12004.m10014 protein protein GPR89A, putative, expressed no original description	0.013	-0.196	0.621
35.2	not assigned.unknown	ak251692.1	weakly similar to ( 167) AT3G05270 | Symbols: | EXPRESSED IN: 22 plant structures; EXPRESSED DURING: 13 growth stages; CONTAINS InterPro DOMAIN/s: Protein of unknown function DUF869, plant (InterPro:IPR008587); BEST Arabidopsis thaliana protein match is: myosin heavy chain-related (TAIR:AT1G77580.2); Has 97002 Blast hits to 49715 proteins in 2003 species: Archae - 1158; Bacteria - 12418; Metazoa …	-0.111	0.927	-0.181
35.2	not assigned.unknown	ak251797.1	no original description	-0.731	0.042	1.604
35.2	not assigned.unknown	ak252183.1	weakly similar to ( 126) AT1G06190 | Symbols: | ATP binding / ATPase, coupled to transmembrane movement of ions, phosphorylative mechanism | chr1:1892589-1894078 REVERSEmoderately similar to ( 361) BP73_ORYSA SAP-like protein BP-73 (OsBP-73) (Riaa1) - Oryza sativa (Rice)moderately similar to ( 361) loc_os03g08480 12003.m101714 protein SAP-like protein BP-73, putative, expressed no original descri…	-0.545	-0.033	1.898
35.2	not assigned.unknown	ak252226.1	very weakly similar to (85.9) AT4G35905 | Symbols: | unknown protein | chr4:17007284-17008067 REVERSEweakly similar to ( 112) loc_os10g30300 12010.m21898 protein expressed protein no original description	-0.072	-0.551	0.935
35.2	not assigned.unknown	ak252458.1	no original description	-0.091	-0.037	0.608
35.2	not assigned.unknown	ak252561.1	weakly similar to ( 180) loc_os11g38380 12011.m07685 protein hypothetical protein no original description	0.203	-0.756	0.907
35.2	not assigned.unknown	ak252651.1	very weakly similar to (89.4) loc_os01g48820 12001.m11071 protein expressed protein no original description	-0.395	0.008	1.218
35.2	not assigned.unknown	ak252701.1	moderately similar to ( 332) AT1G67660 | Symbols: | DNA binding / nuclease | chr1:25364152-25365069 FORWARDmoderately similar to ( 465) loc_os04g40900 12004.m09070 protein conserved hypothetical protein no original description	-0.063	-0.134	0.877
35.2	not assigned.unknown	ak252769.1	moderately similar to ( 313) loc_os03g11300 12003.m06581 protein expressed protein no original description	0.262	0.048	-1.637
35.2	not assigned.unknown	ak253008.1	moderately similar to ( 328) AT4G25030 | Symbols: | unknown protein | chr4:12865336-12866638 FORWARDhighly similar to ( 558) loc_os06g02540 12006.m71411 protein expressed protein no original description	0.527	0.069	-0.467
35.2	not assigned.unknown	ak253054.1	moderately similar to ( 243) AT3G18170 | Symbols: | transferase, transferring glycosyl groups | chr3:6228393-6229547 FORWARDhighly similar to ( 585) loc_os02g22380 12002.m07476 protein glycosyltransferase, putative, expressed no original description	-0.241	-0.025	0.358
35.2	not assigned.unknown	ak353563	moderately similar to ( 372) JI23_HORVU 23 kDa jasmonate-induced protein - Hordeum vulgare (Barley)weakly similar to ( 123) loc_os04g24478 12004.m07579 protein jasmonate-induced protein, putative no original description	0.24	0.171	-0.82
35.2	not assigned.unknown	ak353664	moderately similar to ( 320) AT5G28500 | Symbols: | unknown protein | chr5:10477810-10479114 FORWARDhighly similar to ( 573) loc_os10g30870 12010.m05946 protein expressed protein no original description	-0.827	-0.028	1.027
35.2	not assigned.unknown	ak353886	moderately similar to ( 234) AT5G63100 | Symbols: | unknown protein | chr5:25314434-25315423 REVERSEmoderately similar to ( 387) loc_os02g28820 12002.m08026 protein expressed protein no original description	-0.379	-0.181	3.035
35.2	not assigned.unknown	ak353993	very weakly similar to (86.7) AT5G42710 | Symbols: | unknown protein | chr5:17125578-17128696 FORWARDmoderately similar to ( 432) loc_os03g56430 12003.m10552 protein expressed protein no original description	-0.071	0.46	-0.155
35.2	not assigned.unknown	ak354056	moderately similar to ( 219) AT2G31840 | Symbols: | LOCATED IN: chloroplast; EXPRESSED IN: 21 plant structures; EXPRESSED DURING: 13 growth stages; CONTAINS InterPro DOMAIN/s: Thioredoxin-like fold (InterPro:IPR012336); BEST Arabidopsis thaliana protein match is: unknown protein (TAIR:AT4G28590.1); Has 865 Blast hits to 660 proteins in 98 species: Archae - 0; Bacteria - 14; Metazoa - 354; Fungi -…	-0.069	-0.461	0.335
35.2	not assigned.unknown	ak354245	weakly similar to ( 133) loc_os05g23130 12005.m06608 protein expressed protein no original description	0.076	0.171	-0.584
35.2	not assigned.unknown	ak354437	moderately similar to ( 417) AT5G12470 | Symbols: | unknown protein | chr5:4044950-4047290 REVERSEmoderately similar to ( 481) loc_os05g32230 12005.m07456 protein expressed protein no original description	0.113	0.02	-0.65
35.2	not assigned.unknown	ak354479	highly similar to ( 540) AT3G57180 | Symbols: | GTP binding | chr3:21163663-21166006 REVERSEweakly similar to ( 106) NOS_ORYSA Putative nitric-oxide synthase (EC 1.14.13.39) - Oryza sativa (Rice)highly similar to ( 837) loc_os06g30380 12006.m07581 protein IMP dehydrogenase/GMP reductase, putative, expressed no original description	-1.095	-0.115	1.149
35.2	not assigned.unknown	ak354768	weakly similar to ( 176) loc_os10g32470 12010.m06087 protein expressed protein no original description	-1.347	-0.106	0.984
35.2	not assigned.unknown	ak354893	moderately similar to ( 278) AT3G21200 | Symbols: | unknown protein | chr3:7436091-7437845 FORWARDmoderately similar to ( 432) loc_os08g15500 12008.m05673 protein expressed protein no original description	-0.127	-0.047	0.567
35.2	not assigned.unknown	ak355005	no original description	-0.507	-0.057	0.649
35.2	not assigned.unknown	ak355344	moderately similar to ( 497) loc_os05g03390 12005.m04873 protein expressed protein no original description	-0.533	0.031	0.717
35.2	not assigned.unknown	ak355399	moderately similar to ( 344) AT5G08400 | Symbols: | unknown protein | chr5:2707225-2708911 REVERSEmoderately similar to ( 401) loc_os02g58120 12002.m10833 protein expressed protein no original description	-1.4	-0.043	0.412
35.2	not assigned.unknown	ak355446	weakly similar to ( 142) JI60_HORVU 60 kDa jasmonate-induced protein (EC 3.2.2.22) (rRNA N-glycosidase) - Hordeum vulgare (Barley)weakly similar to ( 134) loc_os11g06610 12011.m04858 protein jasmonate-induced protein, putative no original description	-0.608	0.019	0.517
35.2	not assigned.unknown	ak355493	highly similar to ( 586) AT2G23390 | Symbols: | FUNCTIONS IN: molecular_function unknown; INVOLVED IN: biological_process unknown; EXPRESSED IN: 23 plant structures; EXPRESSED DURING: 13 growth stages; CONTAINS InterPro DOMAIN/s: Protein of unknown function DUF482 (InterPro:IPR007434), Acyl-CoA N-acyltransferase (InterPro:IPR016181); Has 1806 Blast hits to 1806 proteins in 374 species: Archae - 0…	0.407	-0.055	-0.153
35.2	not assigned.unknown	ak355620	weakly similar to ( 146) AT3G04890 | Symbols: | unknown protein | chr3:1347708-1349062 FORWARD no original description	-0.05	-0.037	0.662
35.2	not assigned.unknown	ak355689	highly similar to ( 538) AT2G32170 | Symbols: | LOCATED IN: cellular_component unknown; EXPRESSED IN: 24 plant structures; EXPRESSED DURING: 15 growth stages; CONTAINS InterPro DOMAIN/s: N2227-like (InterPro:IPR012901); BEST Arabidopsis thaliana protein match is: unknown protein (TAIR:AT2G32160.3). | chr2:13666476-13670924 FORWARDhighly similar to ( 778) loc_os05g43560 12005.m08483 protein expres…	-0.232	-0.046	0.653
35.2	not assigned.unknown	ak355874	weakly similar to ( 125) AT1G10522 | Symbols: | unknown protein | chr1:3470009-3471291 FORWARDweakly similar to ( 200) loc_os09g21460 12009.m05353 protein expressed protein no original description	-0.909	-0.024	1.531
35.2	not assigned.unknown	ak356594	moderately similar to ( 238) AT3G01920 | Symbols: | yrdC family protein | chr3:317449-319001 FORWARDmoderately similar to ( 354) loc_os08g41910 12008.m08169 protein protein yciO, putative, expressed no original description	-0.72	0.074	1.214
35.2	not assigned.unknown	ak356608	moderately similar to ( 293) AT4G28590 | Symbols: | unknown protein | chr4:14125367-14126828 REVERSEmoderately similar to ( 396) loc_os01g61320 12001.m150759 protein thioredoxin family protein, expressed no original description	-0.633	-0.046	0.823
35.2	not assigned.unknown	ak357000	moderately similar to ( 216) loc_os10g04850 12010.m03893 protein F-box domain containing protein no original description	-0.125	-0.034	0.5
35.2	not assigned.unknown	ak357026	moderately similar to ( 202) AT2G24020 | Symbols: | unknown protein | chr2:10217869-10219269 REVERSEmoderately similar to ( 314) loc_os02g08380 12002.m06184 protein complex interacting protein 9, putative, expressed no original description	-0.355	-0.001	0.39
35.2	not assigned.unknown	ak357070	nearly identical (1061) AT5G19660 | Symbols: ATSBT6.1, S1P, ATS1P | S1P (SITE-1 PROTEASE); endopeptidase/ serine-type endopeptidase | chr5:6642118-6646418 REVERSEnearly identical (1113) loc_os06g06810 12006.m05405 protein membrane-bound transcription factor site 1 protease precursor, putative, expressed no original description	-0.68	0.038	0.526
35.2	not assigned.unknown	ak357179	highly similar to ( 644) AT3G13510 | Symbols: | unknown protein | chr3:4403776-4405741 FORWARDhighly similar to ( 739) loc_os07g38590 12007.m08105 protein carboxyl-terminal peptidase, putative, expressed no original description	0.287	0.033	-0.988
35.2	not assigned.unknown	ak357454	very weakly similar to (85.9) loc_os05g10420 12005.m05514 protein hypothetical protein no original description	-0.066	-0.524	0.981
35.2	not assigned.unknown	ak357469	highly similar to ( 875) AT4G30720 | Symbols: | electron carrier/ oxidoreductase | chr4:14972212-14975461 REVERSEnearly identical (1139) loc_os05g34040 12005.m07636 protein FAD dependent oxidoreductase, putative, expressed no original description	-1.702	-0.025	2.019
35.2	not assigned.unknown	ak357479	moderately similar to ( 286) AT1G33800 | Symbols: | unknown protein | chr1:12261480-12262456 FORWARDmoderately similar to ( 397) loc_os12g10320 12012.m05014 protein plant-specific domain TIGR01627 family protein, expressed no original description	0.033	-0.018	-0.739
35.2	not assigned.unknown	ak357557	moderately similar to ( 345) AT1G64150 | Symbols: | unknown protein | chr1:23809047-23812579 REVERSEmoderately similar to ( 264) loc_os01g12220 12001.m07837 protein uncharacterized UPF0016 domain containing protein, expressed no original description	-0.772	0.048	0.541
35.2	not assigned.unknown	ak357591	moderately similar to ( 447) AT4G01880 | Symbols: | methyltransferase | chr4:810810-812882 REVERSEmoderately similar to ( 337) loc_os03g61750 12003.m11056 protein expressed protein no original description	-0.261	-0.096	0.739
35.2	not assigned.unknown	ak357674	moderately similar to ( 426) AT5G27290 | Symbols: | unknown protein | chr5:9618787-9620473 REVERSEhighly similar to ( 503) loc_os01g28540 12001.m150592 protein stress regulated protein, putative, expressed no original description	-0.636	-0.001	0.401
35.2	not assigned.unknown	ak358260	highly similar to ( 640) AT1G71240 | Symbols: | unknown protein | chr1:26855489-26859599 FORWARDhighly similar to ( 988) loc_os01g64870 12001.m12600 protein expressed protein no original description	-0.352	-0.032	0.503
35.2	not assigned.unknown	ak358725	very weakly similar to (85.9) AT3G45050 | Symbols: | unknown protein | chr3:16476023-16477107 FORWARDweakly similar to ( 103) loc_os06g51470 12006.m09670 protein expressed protein no original description	-0.525	0.06	0.932
35.2	not assigned.unknown	ak358757	very weakly similar to (91.7) loc_os05g10420 12005.m05514 protein hypothetical protein no original description	-0.066	-0.672	1.113
35.2	not assigned.unknown	ak358767	weakly similar to ( 147) loc_os09g11240 12009.m04387 protein expressed protein no original description	-1.612	-0.051	1.206
35.2	not assigned.unknown	ak358863	moderately similar to ( 424) AT4G17760 | Symbols: | damaged DNA binding / exodeoxyribonuclease III | chr4:9871921-9873257 FORWARDhighly similar to ( 503) loc_os06g04190 12006.m05148 protein rad1-like protein, putative, expressed no original description	-0.326	-0.201	1.155
35.2	not assigned.unknown	ak358902	highly similar to ( 664) AT3G48500 | Symbols: PDE312, PTAC10 | RNA binding | chr3:17962209-17965408 FORWARDhighly similar to ( 769) loc_os01g67570 12001.m12861 protein PDE312, putative, expressed no original description	-1.789	-0.089	1.951
35.2	not assigned.unknown	ak358981	highly similar to ( 691) AT3G23070 | Symbols: | RNA binding | chr3:8203548-8207243 FORWARDnearly identical (1003) loc_os11g37990 12011.m07646 protein CRS1, putative, expressed no original description	-0.145	0.084	0.509
35.2	not assigned.unknown	ak359077	moderately similar to ( 357) AT5G16180 | Symbols: CRS1, ATCRS1 | CRS1 (ARABIDOPSIS ORTHOLOG OF MAIZE CHLOROPLAST SPLICING FACTOR CRS1); RNA splicing factor, transesterification mechanism | chr5:5279884-5282898 FORWARDhighly similar to ( 731) loc_os08g27150 12008.m06728 protein CRS1, putative, expressed no original description	-0.258	-0.012	0.338
35.2	not assigned.unknown	ak359463	very weakly similar to (89.0) loc_os05g10420 12005.m05514 protein hypothetical protein no original description	0.05	-0.365	1.571
35.2	not assigned.unknown	ak359548	weakly similar to ( 130) AT2G21350 | Symbols: | RNA binding | chr2:9136451-9137267 REVERSEmoderately similar to ( 249) loc_os10g36860 12010.m06491 protein CRS1 / YhbY domain containing protein, expressed no original description	-0.86	0.012	0.748
35.2	not assigned.unknown	ak360045	weakly similar to ( 132) AT2G32650 | Symbols: | FUNCTIONS IN: molecular_function unknown; INVOLVED IN: biological_process unknown; CONTAINS InterPro DOMAIN/s: Cupin, RmlC-type (InterPro:IPR011051), Protein of unknown function DUF861, cupin-3 (InterPro:IPR008579), RmlC-like jelly roll fold (InterPro:IPR014710); BEST Arabidopsis thaliana protein match is: PTAC18 (PLASTID TRANSCRIPTIONALLY ACTIVE 18…	-0.5	0.019	0.841
35.2	not assigned.unknown	ak360060	weakly similar to ( 110) loc_os05g23130 12005.m06608 protein expressed protein no original description	-0.122	-0.286	0.928
35.2	not assigned.unknown	ak360303	moderately similar to ( 257) loc_os02g56830 12002.m10705 protein transposon protein, putative, CACTA, En/Spm sub-class no original description	-2.125	-0.051	0.374
35.2	not assigned.unknown	ak360461	moderately similar to ( 207) AT1G62780 | Symbols: | unknown protein | chr1:23249349-23251066 REVERSEmoderately similar to ( 290) loc_os04g01540 12004.m05471 protein expressed protein no original description	-0.929	-0.141	0.473
35.2	not assigned.unknown	ak360700	moderately similar to ( 496) AT2G44760 | Symbols: | unknown protein | chr2:18452937-18454785 REVERSEhighly similar to ( 682) loc_os04g46100 12004.m09561 protein expressed protein no original description	-0.245	-0.192	0.988
35.2	not assigned.unknown	ak360716	weakly similar to ( 149) AT5G19855 | Symbols: | unknown protein | chr5:6712166-6713445 REVERSEweakly similar to ( 179) loc_os07g38230 12007.m08070 protein expressed protein no original description	-0.551	0.022	0.63
35.2	not assigned.unknown	ak360806	moderately similar to ( 375) AT2G38680 | Symbols: | 5'-nucleotidase/ magnesium ion binding | chr2:16174011-16175873 REVERSEmoderately similar to ( 500) loc_os03g44660 12003.m09505 protein cytosolic 5-nucleotidase III, putative, expressed no original description	-0.301	-0.008	0.847
35.2	not assigned.unknown	ak361235	moderately similar to ( 245) AT2G48070 | Symbols: RPH1 | RPH1 (RESISTANCE TO PHYTOPHTHORA 1) | chr2:19662863-19663773 FORWARDmoderately similar to ( 281) loc_os05g33520 12005.m07584 protein expressed protein no original description	-0.256	-0.076	0.608
35.2	not assigned.unknown	ak361460	weakly similar to ( 137) AT2G41950 | Symbols: | unknown protein | chr2:17513137-17514029 FORWARDmoderately similar to ( 298) loc_os03g12560 12003.m35104 protein expressed protein no original description	-0.862	0	0.377
35.2	not assigned.unknown	ak361612	weakly similar to ( 132) AT2G32650 | Symbols: | FUNCTIONS IN: molecular_function unknown; INVOLVED IN: biological_process unknown; CONTAINS InterPro DOMAIN/s: Cupin, RmlC-type (InterPro:IPR011051), Protein of unknown function DUF861, cupin-3 (InterPro:IPR008579), RmlC-like jelly roll fold (InterPro:IPR014710); BEST Arabidopsis thaliana protein match is: PTAC18 (PLASTID TRANSCRIPTIONALLY ACTIVE 18…	-0.444	0.032	0.885
35.2	not assigned.unknown	ak361733	weakly similar to ( 113) loc_os03g54050 12003.m10371 protein circumsporozoite protein precursor, putative, expressed no original description	-0.149	0.176	-1.378
35.2	not assigned.unknown	ak361847	moderately similar to ( 344) AT5G08400 | Symbols: | unknown protein | chr5:2707225-2708911 REVERSEmoderately similar to ( 401) loc_os02g58120 12002.m10833 protein expressed protein no original description	-1.255	0.067	0.75
35.2	not assigned.unknown	ak361895	moderately similar to ( 419) AT1G23400 | Symbols: CAF2, ATCAF2 | CAF2; RNA splicing factor, transesterification mechanism | chr1:8312199-8314740 REVERSEhighly similar to ( 746) loc_os01g21990 12001.m08683 protein CRS2-associated factor 2, putative, expressed no original description	-0.987	0.01	0.882
35.2	not assigned.unknown	ak363093	weakly similar to ( 148) AT1G33810 | Symbols: | unknown protein | chr1:12265084-12266655 FORWARDmoderately similar to ( 261) loc_os08g02060 12008.m04352 protein expressed protein no original description	-0.154	-0.046	0.514
35.2	not assigned.unknown	ak363273	moderately similar to ( 401) loc_os05g49060 12005.m08976 protein expressed protein no original description	-1.356	0.011	1.15
35.2	not assigned.unknown	ak363514	moderately similar to ( 335) AT5G05840 | Symbols: | unknown protein | chr5:1757268-1760458 REVERSEmoderately similar to ( 493) loc_os05g16300 12005.m06037 protein expressed protein no original description	0.128	0.271	-2.267
35.2	not assigned.unknown	ak364704	moderately similar to ( 363) AT1G50450 | Symbols: | binding / catalytic | chr1:18687902-18690348 REVERSEmoderately similar to ( 400) loc_os12g04260 12012.m04420 protein saccharopine dehydrogenase and related proteins, putative, expressed no original description	-0.457	0.002	0.409
35.2	not assigned.unknown	ak365064	no original description	-0.096	-0.036	0.496
35.2	not assigned.unknown	ak365319	weakly similar to ( 134) loc_os01g73780 12001.m13405 protein chloroplast outer envelope 24 kD protein, putative, expressed no original description	-0.22	-0.034	0.799
35.2	not assigned.unknown	ak365840	moderately similar to ( 305) loc_os07g49050 12007.m09114 protein hypothetical protein no original description	-0.439	0.022	0.903
35.2	not assigned.unknown	ak366024	very weakly similar to (94.7) loc_os10g32640 12010.m06100 protein retrotransposon protein, putative, Ty3-gypsy subclass no original description	-0.087	2.063	-0.102
35.2	not assigned.unknown	ak366448	moderately similar to ( 392) AT3G56160 | Symbols: | bile acid:sodium symporter | chr3:20837733-20841541 REVERSEhighly similar to ( 533) loc_os02g32930 12002.m08386 protein bile acid sodium symporter, putative, expressed no original description	-0.179	0.009	0.39
35.2	not assigned.unknown	ak367398	weakly similar to ( 193) AT2G29510 | Symbols: | unknown protein | chr2:12635231-12637838 FORWARDnearly identical (1113) loc_os03g16070 12003.m101286 protein expressed protein no original description	-0.722	0.077	0.475
35.2	not assigned.unknown	ak368141	very weakly similar to (92.0) AT5G27330 | Symbols: | LOCATED IN: endoplasmic reticulum; EXPRESSED IN: 22 plant structures; EXPRESSED DURING: 12 growth stages; CONTAINS InterPro DOMAIN/s: Prefoldin (InterPro:IPR009053); BEST Arabidopsis thaliana protein match is: unknown protein (TAIR:AT3G05130.1); Has 110457 Blast hits to 56483 proteins in 2051 species: Archae - 1653; Bacteria - 15111; Metazoa - …	-0.628	-0.163	1.56
35.2	not assigned.unknown	ak368270	no original description	0.299	0.054	-0.97
35.2	not assigned.unknown	ak369670	moderately similar to ( 211) AT4G31330 | Symbols: | unknown protein | chr4:15202354-15203151 FORWARDmoderately similar to ( 267) loc_os09g32100 12009.m06300 protein expressed protein no original description	0.897	0.047	-2.21
35.2	not assigned.unknown	ak369969	no original description	0.658	-0.038	-1.475
35.2	not assigned.unknown	ak370049	highly similar to ( 621) loc_os05g06510 12005.m083616 protein 4Fe-4S ferredoxin, iron-sulfur binding protein, putative, expressed no original description	-0.233	-0.22	1.417
35.2	not assigned.unknown	ak370068	very weakly similar to (87.0) AT1G22030 | Symbols: | unknown protein | chr1:7759337-7760415 REVERSEmoderately similar to ( 218) loc_os01g65420 12001.m12654 protein expressed protein no original description	-0.194	0.388	-0.032
35.2	not assigned.unknown	ak370075	weakly similar to ( 112) AT5G61910 | Symbols: | FUNCTIONS IN: molecular_function unknown; INVOLVED IN: biological_process unknown; LOCATED IN: cellular_component unknown; EXPRESSED IN: 21 plant structures; EXPRESSED DURING: 14 growth stages; CONTAINS InterPro DOMAIN/s: Development and cell death domain (InterPro:IPR013989), Kelch related (InterPro:IPR013089); BEST Arabidopsis thaliana protein mat…	0.338	0.159	-2.231
35.2	not assigned.unknown	ak370084	very weakly similar to (95.5) loc_os04g35390 12004.m08629 protein hypothetical protein no original description	0.071	0.076	-0.665
35.2	not assigned.unknown	ak370110	no original description	-1.325	0.055	0.382
35.2	not assigned.unknown	ak370134	moderately similar to ( 382) AT2G46420 | Symbols: | unknown protein | chr2:19054891-19056645 FORWARDhighly similar to ( 571) loc_os01g12080 12001.m42921 protein plant-specific domain TIGR01589 family protein, expressed no original description	-0.507	0.028	0.194
35.2	not assigned.unknown	ak370222	moderately similar to ( 207) AT5G05240 | Symbols: | FUNCTIONS IN: molecular_function unknown; INVOLVED IN: biological_process unknown; LOCATED IN: cellular_component unknown; CONTAINS InterPro DOMAIN/s: Uncharacterised conserved protein UCP030365 (InterPro:IPR016953); BEST Arabidopsis thaliana protein match is: unknown protein (TAIR:AT2G40630.1); Has 24 Blast hits to 24 proteins in 7 species: Arc…	-0.21	0.018	0.951
35.2	not assigned.unknown	ak370484	moderately similar to ( 286) AT5G50290 | Symbols: | unknown protein | chr5:20461814-20463896 FORWARDmoderately similar to ( 465) loc_os05g33860 12005.m07618 protein conserved hypothetical protein no original description	0.071	0.482	-0.486
35.2	not assigned.unknown	ak370647	moderately similar to ( 214) AT2G44050 | Symbols: COS1 | COS1 (COI1 SUPPRESSOR1); 6,7-dimethyl-8-ribityllumazine synthase | chr2:18224304-18225917 FORWARDweakly similar to ( 193) RISB_SPIOL 6,7-dimethyl-8-ribityllumazine synthase, chloroplast precursor (EC 2.5.1.9) (DMRL synthase) (Lumazine synthase) - Spinacia oleracea (Spinach)moderately similar to ( 284) loc_os04g42000 12004.m09174 protein 6,7…	-0.76	-0.064	0.947
35.2	not assigned.unknown	ak370912	weakly similar to ( 137) loc_os07g33400 12007.m07600 protein F-box domain containing protein no original description	-0.148	-0.007	0.89
35.2	not assigned.unknown	ak371080	no original description	0.023	-0.322	0.758
35.2	not assigned.unknown	ak371101	very weakly similar to (80.1) loc_os07g23900 12007.m06668 protein F-box domain containing protein, expressed no original description	-1.71	-0.007	2.006
35.2	not assigned.unknown	ak371162	moderately similar to ( 278) AT3G21200 | Symbols: | unknown protein | chr3:7436091-7437845 FORWARDmoderately similar to ( 432) loc_os08g15500 12008.m05673 protein expressed protein no original description	-0.153	0.034	0.608
35.2	not assigned.unknown	ak371247	weakly similar to ( 181) AT1G74640 | Symbols: | unknown protein | chr1:28032849-28034659 FORWARDmoderately similar to ( 210) loc_os09g24710 12009.m05625 protein hydrolases or acyltransferases, putative, expressed no original description	-0.152	0.058	0.662
35.2	not assigned.unknown	ak371824	weakly similar to ( 172) AT5G19970 | Symbols: | unknown protein | chr5:6747550-6748641 FORWARDhighly similar to ( 568) loc_os01g45900 12001.m10790 protein F-box domain containing protein, expressed no original description	0.087	0.358	-0.376
35.2	not assigned.unknown	ak371897	weakly similar to ( 174) AT3G07480 | Symbols: | electron carrier/ iron-sulfur cluster binding | chr3:2389026-2389505 FORWARDmoderately similar to ( 203) loc_os09g33950 12009.m06444 protein ferredoxin, putative, expressed no original description	0.274	0.005	-0.246
35.2	not assigned.unknown	ak371915	weakly similar to ( 112) loc_os08g19210 12008.m26480 protein expressed protein no original description	-0.061	-0.27	0.588
35.2	not assigned.unknown	ak371980	moderately similar to ( 286) AT2G04360 | Symbols: | unknown protein | chr2:1519645-1521030 REVERSEmoderately similar to ( 392) loc_os08g25700 12008.m06586 protein expressed protein no original description	-0.509	0.008	0.853
35.2	not assigned.unknown	ak372629	highly similar to ( 764) AT3G48470 | Symbols: EMB2423 | EMB2423 (EMBRYO DEFECTIVE 2423) | chr3:17951689-17956754 FORWARDnearly identical (1307) loc_os02g38680 12002.m08956 protein conserved hypothetical protein no original description	-0.746	-0.078	0.452
35.2	not assigned.unknown	ak372642	very weakly similar to (81.6) AT1G71865 | Symbols: | unknown protein | chr1:27030117-27030416 FORWARDweakly similar to ( 139) loc_os01g65094 12001.m150894 protein expressed protein no original description	-0.249	0.001	0.562
35.2	not assigned.unknown	ak372729	moderately similar to ( 423) AT3G14900 | Symbols: | unknown protein | chr3:5013442-5015277 REVERSEhighly similar to ( 620) loc_os04g42030 12004.m09177 protein expressed protein no original description	-0.405	-0.01	1.538
35.2	not assigned.unknown	ak372739	very weakly similar to (89.0) loc_os02g48150 12002.m09849 protein expressed protein no original description	0.076	-0.425	-0.005
35.2	not assigned.unknown	ak372883	highly similar to ( 624) loc_os09g29420 12009.m06093 protein queuine tRNA-ribosyltransferase, putative, expressed no original description	0.254	-0.341	1.37
35.2	not assigned.unknown	ak373281	moderately similar to ( 381) AT3G06960 | Symbols: PDE320 | PDE320 (PIGMENT DEFECTIVE 320) | chr3:2195216-2196504 REVERSEhighly similar to ( 743) loc_os01g14820 12001.m08084 protein expressed protein no original description	-0.725	-0.076	0.34
35.2	not assigned.unknown	ak373554	moderately similar to ( 293) loc_os05g05330 12005.m05060 protein expressed protein no original description	2.241	-0.23	-0.164
35.2	not assigned.unknown	ak373684	weakly similar to ( 130) AT1G28120 | Symbols: | FUNCTIONS IN: molecular_function unknown; INVOLVED IN: biological_process unknown; LOCATED IN: cellular_component unknown; EXPRESSED IN: 23 plant structures; EXPRESSED DURING: 13 growth stages; CONTAINS InterPro DOMAIN/s: Ubiquitin thioesterase Otubain (InterPro:IPR016615), Ovarian tumour, otubain (InterPro:IPR003323); Has 295 Blast hits to 295 prot…	-1.764	0.049	1.156
35.2	not assigned.unknown	ak374021	moderately similar to ( 392) AT4G29590 | Symbols: | methyltransferase | chr4:14512736-14514404 REVERSEhighly similar to ( 503) loc_os01g51530 12001.m43163 protein methyltransferase, putative, expressed no original description	-0.444	0.022	0.888
35.2	not assigned.unknown	ak374255	weakly similar to ( 120) loc_os06g09600 12006.m05678 protein expressed protein no original description	0.157	0.208	-0.978
35.2	not assigned.unknown	ak374297	weakly similar to ( 125) loc_os12g38540 12012.m07639 protein expressed protein no original description	0.063	-0.201	0.427
35.2	not assigned.unknown	ak374376	moderately similar to ( 330) loc_os06g06950 12006.m05420 protein hypothetical protein no original description	-1.956	0.231	0.048
35.2	not assigned.unknown	ak374638	moderately similar to ( 370) AT2G46420 | Symbols: | unknown protein | chr2:19054891-19056645 FORWARDhighly similar to ( 563) loc_os01g12080 12001.m42921 protein plant-specific domain TIGR01589 family protein, expressed no original description	-0.656	-0.062	0.078
35.2	not assigned.unknown	ak374664	weakly similar to ( 115) AT2G31440 | Symbols: | protein binding | chr2:13399309-13400971 REVERSEmoderately similar to ( 210) loc_os03g46510 12003.m09671 protein F-box domain containing protein, expressed no original description	-0.006	-0.462	0.876
35.2	not assigned.unknown	ak374930	highly similar to ( 857) loc_os04g52040 12004.m101647 protein zinc finger domain, LSD1 subclass family protein, expressed no original description	-0.167	-0.124	0.921
35.2	not assigned.unknown	ak375054	moderately similar to ( 258) AT4G35730 | Symbols: | unknown protein | chr4:16931111-16933241 FORWARDmoderately similar to ( 432) loc_os09g37510 12009.m06698 protein expressed protein no original description	-0.431	-0.059	1.841
35.2	not assigned.unknown	ak375338	moderately similar to ( 500) AT5G20680 | Symbols: | unknown protein | chr5:6998946-7001596 FORWARDhighly similar to ( 771) loc_os11g13800 12011.m28762 protein expressed protein no original description	-0.418	-0.006	0.32
35.2	not assigned.unknown	ak375425	weakly similar to ( 133) AT4G16410 | Symbols: | unknown protein | chr4:9262019-9262576 REVERSEweakly similar to ( 171) loc_os07g41630 12007.m08399 protein expressed protein no original description	-0.479	0.029	0.468
35.2	not assigned.unknown	ak375444	no original description	0.238	-0.242	2.599
35.2	not assigned.unknown	ak375652	no original description	0.056	0.238	-0.881
35.2	not assigned.unknown	ak375717	very weakly similar to (92.0) AT4G17790 | Symbols: | INVOLVED IN: biological_process unknown; EXPRESSED IN: 23 plant structures; EXPRESSED DURING: 15 growth stages; CONTAINS InterPro DOMAIN/s: SNARE associated Golgi protein (InterPro:IPR015414); BEST Arabidopsis thaliana protein match is: unknown protein (TAIR:AT1G71940.1); Has 2258 Blast hits to 2258 proteins in 517 species: Archae - 4; Bacteria…	-0.683	0.046	0.087
35.2	not assigned.unknown	ak375886	weakly similar to ( 129) AT2G46980 | Symbols: | unknown protein | chr2:19299868-19303429 REVERSEhighly similar to ( 974) loc_os10g26560 12010.m05596 protein expressed protein no original description	-0.684	0.002	0.432
35.2	not assigned.unknown	ak376048	highly similar to ( 573) AT2G33570 | Symbols: | unknown protein | chr2:14217361-14219043 FORWARDhighly similar to ( 773) loc_os06g41910 12006.m08723 protein expressed protein no original description	-1.834	-0.166	1.527
35.2	not assigned.unknown	ak376123	highly similar to ( 528) AT2G32230 | Symbols: | pentatricopeptide (PPR) repeat-containing protein | chr2:13679608-13681756 REVERSEhighly similar to ( 556) loc_os04g59600 12004.m35559 protein antiporter/ drug transporter/ transporter, putative, expressed no original description	-0.81	0.009	0.72
35.2	not assigned.unknown	ak376535	moderately similar to ( 221) loc_os02g18720 12002.m07115 protein hypothetical protein no original description	4.647	-0.566	0.204
35.2	not assigned.unknown	ak376880	weakly similar to ( 126) AT1G47720 | Symbols: OSB1 | OSB1 (Organellar Single-stranded); single-stranded DNA binding | chr1:17561514-17562859 REVERSEweakly similar to ( 152) loc_os03g41530 12003.m35616 protein single-strand binding protein family protein, expressed no original description	-0.027	-0.294	0.41
35.2	not assigned.unknown	ak376937	weakly similar to ( 109) loc_os06g10700 12006.m05788 protein hypothetical protein no original description	0.566	-0.007	-0.775
35.2	not assigned.unknown	mloc_10115.1	moderately similar to ( 302) AT5G01660 | Symbols: | FUNCTIONS IN: molecular_function unknown; INVOLVED IN: biological_process unknown; LOCATED IN: cellular_component unknown; EXPRESSED IN: 9 plant structures; EXPRESSED DURING: 6 growth stages; CONTAINS InterPro DOMAIN/s: Kelch repeat type 1 (InterPro:IPR006652), Galactose oxidase/kelch, beta-propeller (InterPro:IPR011043), Development and cell de…	-0.425	0.002	1.524
35.2	not assigned.unknown	mloc_10337.2	no original description	-0.213	-0.064	0.575
35.2	not assigned.unknown	mloc_10859.4	moderately similar to ( 291) AT1G49870 | Symbols: | EXPRESSED IN: 10 plant structures; EXPRESSED DURING: F mature embryo stage, petal differentiation and expansion stage, D bilateral stage, E expanded cotyledon stage; BEST Arabidopsis thaliana protein match is: MBD10; DNA binding / methyl-CpG binding (TAIR:AT1G15340.1); Has 5464 Blast hits to 4072 proteins in 370 species: Archae - 26; Bacteria - …	-0.156	0.128	1.358
35.2	not assigned.unknown	mloc_10957.1	moderately similar to ( 263) loc_os02g57280 12002.m33944 protein CBS domain containing protein, expressed no original description	0.531	0.031	-0.779
35.2	not assigned.unknown	mloc_11363.1	no original description	-0.464	-0.165	1.072
35.2	not assigned.unknown	mloc_11429.1	no original description	-3.607	0.355	-0.046
35.2	not assigned.unknown	mloc_11529.1	weakly similar to ( 126) loc_os01g34790 12001.m09783 protein expressed protein no original description	-0.003	-0.222	1.341
35.2	not assigned.unknown	mloc_11666.1	no original description	0.066	0.162	-0.956
35.2	not assigned.unknown	mloc_11950.1	weakly similar to ( 174) AT2G03420 | Symbols: | unknown protein | chr2:1035100-1035937 REVERSEmoderately similar to ( 221) loc_os03g11230 12003.m06574 protein expressed protein no original description	-0.763	0.025	1.099
35.2	not assigned.unknown	mloc_12061.2	moderately similar to ( 384) AT5G03880 | Symbols: | electron carrier | chr5:1038674-1041453 REVERSEmoderately similar to ( 432) loc_os08g44400 12008.m080235 protein glutathione S-transferase, N-terminal domain containing protein, expressed no original description	-0.892	-0.041	0.396
35.2	not assigned.unknown	mloc_12125.2	highly similar to ( 531) AT3G04650 | Symbols: | oxidoreductase | chr3:1262017-1264343 FORWARDhighly similar to ( 707) loc_os12g40540 12012.m26958 protein FAD dependent oxidoreductase, putative, expressed no original description	-0.748	-0.006	1.113
35.2	not assigned.unknown	mloc_12300.1	no original description	-0.259	-0.122	0.824
35.2	not assigned.unknown	mloc_12626.1	moderately similar to ( 268) AT2G20020 | Symbols: CAF1, ATCAF1 | CAF1; RNA splicing factor, transesterification mechanism | chr2:8644464-8647090 FORWARDmoderately similar to ( 478) loc_os01g31110 12001.m09441 protein CRS2-associated factor 1, putative, expressed no original description	-0.531	0.053	1.38
35.2	not assigned.unknown	mloc_12863.1	no original description	1.069	0.347	-2.149
35.2	not assigned.unknown	mloc_12997.2	moderately similar to ( 313) loc_os07g45194 12007.m08739 protein expressed protein no original description	0.604	-0.117	3.539
35.2	not assigned.unknown	mloc_13648.1	moderately similar to ( 230) AT2G38025 | Symbols: | FUNCTIONS IN: molecular_function unknown; INVOLVED IN: biological_process unknown; LOCATED IN: chloroplast; CONTAINS InterPro DOMAIN/s: Ovarian tumour, otubain (InterPro:IPR003323); BEST Arabidopsis thaliana protein match is: OTU-like cysteine protease family protein (TAIR:AT3G57810.3); Has 100 Blast hits to 100 proteins in 30 species: Archae - …	-0.499	-0.009	0.47
35.2	not assigned.unknown	mloc_14059.1	very weakly similar to (91.7) loc_os06g03486 12006.m91842 protein expressed protein no original description	0.001	-0.148	0.481
35.2	not assigned.unknown	mloc_14193.2	moderately similar to ( 452) AT5G20520 | Symbols: WAV2 | WAV2 (WAVY GROWTH 2) | chr5:6943536-6946315 REVERSEhighly similar to ( 550) loc_os07g41730 12007.m08409 protein protein bem46, putative, expressed no original description	0.055	-0.252	0.061
35.2	not assigned.unknown	mloc_14354.1	no original description	-1.547	0.001	1.561
35.2	not assigned.unknown	mloc_14475.1	moderately similar to ( 244) AT5G23040 | Symbols: CDF1 | CDF1 (CELL GROWTH DEFECT FACTOR 1) | chr5:7729465-7730930 REVERSEmoderately similar to ( 400) loc_os09g21250 12009.m05332 protein expressed protein no original description	-0.571	-0.046	0.747
35.2	not assigned.unknown	mloc_14704.1	no original description	0.324	0.059	-2.415
35.2	not assigned.unknown	mloc_14970.2	moderately similar to ( 409) loc_os07g23900 12007.m06668 protein F-box domain containing protein, expressed no original description	-0.474	-0.132	1.366
35.2	not assigned.unknown	mloc_15254.1	no original description	-1.237	-0.089	1.122
35.2	not assigned.unknown	mloc_15590.1	weakly similar to ( 107) loc_os04g48870 12004.m09822 protein nitrilase-associated protein, putative, expressed no original description	0.89	0.022	-1.728
35.2	not assigned.unknown	mloc_15656.1	no original description	-0.345	0.326	2.244
35.2	not assigned.unknown	mloc_1573.1	no original description	-1.44	-0.031	0.625
35.2	not assigned.unknown	mloc_15807.1	no original description	-0.364	0.128	0.059
35.2	not assigned.unknown	mloc_15893.1	no original description	0.58	0.006	-3.299
35.2	not assigned.unknown	mloc_16003.1	no original description	-1.865	0.123	1.504
35.2	not assigned.unknown	mloc_17029.4	weakly similar to ( 108) AT2G30695 | Symbols: | FUNCTIONS IN: molecular_function unknown; INVOLVED IN: protein folding, protein transport; LOCATED IN: chloroplast; EXPRESSED IN: 23 plant structures; EXPRESSED DURING: 13 growth stages; CONTAINS InterPro DOMAIN/s: Trigger factor, ribosome-binding, bacterial (InterPro:IPR008881); Has 207 Blast hits to 207 proteins in 55 species: Archae - 0; Bacteria…	-0.963	-0.006	1.154
35.2	not assigned.unknown	mloc_1704.1	no original description	-1.423	-0.143	2.178
35.2	not assigned.unknown	mloc_1707.1	no original description	-3.337	0.254	0.495
35.2	not assigned.unknown	mloc_17964.1	no original description	-2.104	0.03	1.642
35.2	not assigned.unknown	mloc_18206.1	weakly similar to ( 192) loc_os01g10520 12001.m07673 protein expressed protein no original description	-0.59	-0.015	1.337
35.2	not assigned.unknown	mloc_18553.1	moderately similar to ( 352) AT1G64680 | Symbols: | unknown protein | chr1:24036071-24037062 FORWARDmoderately similar to ( 404) loc_os08g02210 12008.m26558 protein expressed protein no original description	0.062	0.288	-0.205
35.2	not assigned.unknown	mloc_18663.1	moderately similar to ( 214) AT3G13060 | Symbols: ECT5 | ECT5; FUNCTIONS IN: molecular_function unknown; INVOLVED IN: biological_process unknown; LOCATED IN: cellular_component unknown; EXPRESSED IN: 24 plant structures; EXPRESSED DURING: 15 growth stages; CONTAINS InterPro DOMAIN/s: YT521-B-like protein (InterPro:IPR007275); BEST Arabidopsis thaliana protein match is: ECT2; protein binding (TAIR…	-2.848	0.078	0.213
35.2	not assigned.unknown	mloc_18676.1	no original description	-0.219	0.166	-0.013
35.2	not assigned.unknown	mloc_18875.1	no original description	-1.027	0.052	0.056
35.2	not assigned.unknown	mloc_19427.1	no original description	-3.063	0.017	1.815
35.2	not assigned.unknown	mloc_19808.1	no original description	-1.65	0.011	0.956
35.2	not assigned.unknown	mloc_1993.1	no original description	-1.168	0.169	2.381
35.2	not assigned.unknown	mloc_20.1	no original description	0.81	-0.901	0.092
35.2	not assigned.unknown	mloc_20182.2	no original description	-0.604	-0.046	0.954
35.2	not assigned.unknown	mloc_20521.1	no original description	-1.825	-0.09	1.306
35.2	not assigned.unknown	mloc_20889.1	no original description	-2.356	0.139	1.489
35.2	not assigned.unknown	mloc_22497.1	no original description	-0.571	0.372	0.14
35.2	not assigned.unknown	mloc_22726.1	no original description	-0.493	0.008	1.688
35.2	not assigned.unknown	mloc_22870.1	no original description	0.208	0.496	-1.149
35.2	not assigned.unknown	mloc_23333.1	no original description	-0.032	6.131	-0.242
35.2	not assigned.unknown	mloc_23508.1	no original description	-1.697	0.934	0.104
35.2	not assigned.unknown	mloc_24453.1	no original description	-0.124	0.49	-0.018
35.2	not assigned.unknown	mloc_24454.1	no original description	-0.314	0.293	-0.048
35.2	not assigned.unknown	mloc_24543.1	no original description	0.483	0.089	-1.225
35.2	not assigned.unknown	mloc_24574.2	moderately similar to ( 450) loc_os12g23770 12012.m06212 protein retrotransposon protein, putative, unclassified no original description	0.036	0.097	-1.031
35.2	not assigned.unknown	mloc_24611.1	no original description	-0.389	0.872	-2.066
35.2	not assigned.unknown	mloc_24715.2	no original description	-0.685	-0.036	0.724
35.2	not assigned.unknown	mloc_25670.1	no original description	-0.127	0.017	1.252
35.2	not assigned.unknown	mloc_2603.1	weakly similar to ( 140) loc_os10g34614 12010.m21926 protein csAtPR5, putative, expressed no original description	0.012	-1.35	0.479
35.2	not assigned.unknown	mloc_26388.1	no original description	-0.518	-0.028	0.71
35.2	not assigned.unknown	mloc_26528.4	weakly similar to ( 149) loc_os12g25070 12012.m06334 protein retrotransposon protein, putative, unclassified no original description	-0.649	4.259	-0.585
35.2	not assigned.unknown	mloc_26623.1	no original description	-1.593	-0.228	0.738
35.2	not assigned.unknown	mloc_26914.1	no original description	0.691	-0.001	-1.085
35.2	not assigned.unknown	mloc_2694.1	no original description	-0.46	0.075	0.044
35.2	not assigned.unknown	mloc_27391.1	no original description	-1.381	0.135	1.165
35.2	not assigned.unknown	mloc_2752.1	no original description	-0.505	0.054	0.864
35.2	not assigned.unknown	mloc_27666.1	no original description	-1.795	0.592	-0.053
35.2	not assigned.unknown	mloc_27674.1	no original description	-0.182	0.034	0.754
35.2	not assigned.unknown	mloc_28003.1	no original description	-1.76	1.078	0.012
35.2	not assigned.unknown	mloc_2804.1	no original description	-0.551	0.015	0.434
35.2	not assigned.unknown	mloc_28350.1	no original description	0.028	3.936	-0.187
35.2	not assigned.unknown	mloc_2840.1	no original description	-1.799	1.104	0.036
35.2	not assigned.unknown	mloc_28561.2	weakly similar to ( 161) loc_os03g10540 12003.m35081 protein F-box domain containing protein, expressed no original description	-0.703	-0.048	1.038
35.2	not assigned.unknown	mloc_28777.1	no original description	-0.623	0.104	1.017
35.2	not assigned.unknown	mloc_28883.1	no original description	-0.042	-0.357	2.043
35.2	not assigned.unknown	mloc_28919.1	no original description	-0.123	0.165	2.296
35.2	not assigned.unknown	mloc_29276.1	no original description	-0.163	0.371	0.012
35.2	not assigned.unknown	mloc_29452.1	no original description	-0.629	-0.052	0.229
35.2	not assigned.unknown	mloc_29873.1	no original description	-0.838	0.045	0.218
35.2	not assigned.unknown	mloc_29986.1	no original description	-0.246	-0.016	1.135
35.2	not assigned.unknown	mloc_30452.1	no original description	-0.197	-0.121	0.808
35.2	not assigned.unknown	mloc_30783.2	no original description	-1.503	0.106	1.333
35.2	not assigned.unknown	mloc_30894.1	no original description	0.045	-0.248	0.488
35.2	not assigned.unknown	mloc_30964.1	very weakly similar to (93.6) AT1G62780 | Symbols: | unknown protein | chr1:23249349-23251066 REVERSEweakly similar to ( 137) loc_os04g01540 12004.m05471 protein expressed protein no original description	-1.099	-0.053	0.634
35.2	not assigned.unknown	mloc_3100.1	no original description	-2.701	-0.199	1.443
35.2	not assigned.unknown	mloc_31297.1	no original description	-0.234	-0.639	1.788
35.2	not assigned.unknown	mloc_31356.1	no original description	-2.505	-0.208	0.831
35.2	not assigned.unknown	mloc_314.1	no original description	-0.767	0.053	0.502
35.2	not assigned.unknown	mloc_31732.1	no original description	-0.048	2.545	-0.203
35.2	not assigned.unknown	mloc_31824.1	no original description	0.006	0.337	-1.591
35.2	not assigned.unknown	mloc_31938.1	no original description	-1.984	0.128	1.644
35.2	not assigned.unknown	mloc_3219.1	weakly similar to ( 187) loc_os11g05720 12011.m04768 protein retrotransposon protein, putative, unclassified no original description	0.012	-0.07	2.16
35.2	not assigned.unknown	mloc_3220.1	no original description	-0.145	0.171	3.795
35.2	not assigned.unknown	mloc_3246.1	weakly similar to ( 137) loc_os10g05340 12010.m03940 protein transposon protein, putative, CACTA, En/Spm sub-class no original description	1.867	-0.438	-0.416
35.2	not assigned.unknown	mloc_32552.1	no original description	-1.64	0.027	1.328
35.2	not assigned.unknown	mloc_33169.1	no original description	-0.527	0.047	0.689
35.2	not assigned.unknown	mloc_3318.1	no original description	-1.219	0.135	0.156
35.2	not assigned.unknown	mloc_3324.1	no original description	0.013	-0.354	0.894
35.2	not assigned.unknown	mloc_33271.1	no original description	-0.619	0.099	0.108
35.2	not assigned.unknown	mloc_33272.1	no original description	-4.22	0.179	0.071
35.2	not assigned.unknown	mloc_33403.1	very weakly similar to (85.1) loc_os10g24954 12010.m05448 protein ulp1 protease family, C-terminal catalytic domain containing protein no original description	-2.078	0.413	0.123
35.2	not assigned.unknown	mloc_33624.1	no original description	-0.708	-0.049	0.601
35.2	not assigned.unknown	mloc_33712.1	no original description	-1.226	0.061	1.395
35.2	not assigned.unknown	mloc_33745.1	no original description	-1.77	0.896	-0.037
35.2	not assigned.unknown	mloc_338.1	no original description	-2.593	-0.044	0.689
35.2	not assigned.unknown	mloc_33804.1	no original description	-1.843	0.402	-0.008
35.2	not assigned.unknown	mloc_33959.1	no original description	-0.012	0.247	-0.91
35.2	not assigned.unknown	mloc_34176.1	no original description	-0.447	0.189	-0.001
35.2	not assigned.unknown	mloc_34466.1	no original description	0.758	-0.529	-0.02
35.2	not assigned.unknown	mloc_34551.1	no original description	-1.086	0.16	0.65
35.2	not assigned.unknown	mloc_347.1	no original description	-0.272	0.029	1.026
35.2	not assigned.unknown	mloc_34738.1	no original description	-1.698	0.11	1.89
35.2	not assigned.unknown	mloc_34862.9	weakly similar to ( 117) AT2G30695 | Symbols: | FUNCTIONS IN: molecular_function unknown; INVOLVED IN: protein folding, protein transport; LOCATED IN: chloroplast; EXPRESSED IN: 23 plant structures; EXPRESSED DURING: 13 growth stages; CONTAINS InterPro DOMAIN/s: Trigger factor, ribosome-binding, bacterial (InterPro:IPR008881); Has 207 Blast hits to 207 proteins in 55 species: Archae - 0; Bacteria…	0.152	-0.458	1.467
35.2	not assigned.unknown	mloc_35346.1	no original description	-0.351	-0.026	0.995
35.2	not assigned.unknown	mloc_3541.1	no original description	-0.72	0.158	-0.003
35.2	not assigned.unknown	mloc_35872.1	no original description	-1.914	0.456	0.074
35.2	not assigned.unknown	mloc_36008.1	no original description	-1.922	0.168	1.485
35.2	not assigned.unknown	mloc_36010.1	no original description	-0.359	-0.039	1.345
35.2	not assigned.unknown	mloc_36158.1	no original description	-0.807	0.023	0.441
35.2	not assigned.unknown	mloc_36187.1	no original description	0.084	-0.189	0.592
35.2	not assigned.unknown	mloc_36276.2	no original description	-0.366	-0.008	0.356
35.2	not assigned.unknown	mloc_36460.1	weakly similar to ( 155) loc_os01g10810 12001.m07701 protein rho termination factor, N-terminal domain containing protein, expressed no original description	-1.327	-0.118	1.003
35.2	not assigned.unknown	mloc_37505.1	very weakly similar to (92.8) AT1G28120 | Symbols: | FUNCTIONS IN: molecular_function unknown; INVOLVED IN: biological_process unknown; LOCATED IN: cellular_component unknown; EXPRESSED IN: 23 plant structures; EXPRESSED DURING: 13 growth stages; CONTAINS InterPro DOMAIN/s: Ubiquitin thioesterase Otubain (InterPro:IPR016615), Ovarian tumour, otubain (InterPro:IPR003323); Has 295 Blast hits to 295…	-0.262	-0.267	1.622
35.2	not assigned.unknown	mloc_38006.2	no original description	-0.431	-0.066	2.087
35.2	not assigned.unknown	mloc_38163.1	no original description	-2.315	0.152	-0.047
35.2	not assigned.unknown	mloc_38279.1	no original description	-1.982	-0.066	1.033
35.2	not assigned.unknown	mloc_38379.1	no original description	-0.145	-0.224	2.253
35.2	not assigned.unknown	mloc_38496.1	no original description	-0.018	0.115	0.915
35.2	not assigned.unknown	mloc_38743.1	no original description	0.08	0.148	-0.572
35.2	not assigned.unknown	mloc_38861.1	no original description	3.015	0.008	-0.187
35.2	not assigned.unknown	mloc_39155.1	weakly similar to ( 128) AT2G42975 | Symbols: | unknown protein | chr2:17873998-17874820 FORWARDmoderately similar to ( 244) loc_os01g47630 12001.m10957 protein expressed protein no original description	0.262	0.066	-0.822
35.2	not assigned.unknown	mloc_3959.1	highly similar to ( 761) AT3G18390 | Symbols: EMB1865 | EMB1865 (embryo defective 1865); RNA binding | chr3:6313572-6317584 FORWARDnearly identical (1040) loc_os05g47850 12005.m08857 protein CRS1, putative, expressed no original description	-0.702	0.007	0.999
35.2	not assigned.unknown	mloc_4066.1	moderately similar to ( 428) AT5G48470 | Symbols: | unknown protein | chr5:19641810-19644127 FORWARDmoderately similar to ( 496) loc_os11g23790 12011.m079986 protein expressed protein no original description	-1.142	-0.095	0.787
35.2	not assigned.unknown	mloc_40732.1	no original description	-0.819	0.36	2.494
35.2	not assigned.unknown	mloc_40818.1	no original description	-1.593	-0.034	1.313
35.2	not assigned.unknown	mloc_41399.1	weakly similar to ( 147) loc_os02g27120 12002.m07856 protein retrotransposon protein, putative, LINE subclass no original description	-0.262	0.077	1.262
35.2	not assigned.unknown	mloc_41721.1	no original description	-0.377	0.031	1.897
35.2	not assigned.unknown	mloc_41950.1	no original description	0.006	-0.34	1.695
35.2	not assigned.unknown	mloc_42153.1	no original description	-0.114	-0.038	0.546
35.2	not assigned.unknown	mloc_42268.1	no original description	-0.501	0.049	0.056
35.2	not assigned.unknown	mloc_42448.1	no original description	-1.537	0.768	0.086
35.2	not assigned.unknown	mloc_42500.1	no original description	-0.543	0.129	0.05
35.2	not assigned.unknown	mloc_42546.1	no original description	-0.046	-0.204	3.184
35.2	not assigned.unknown	mloc_42689.1	no original description	-0.978	0.008	0.381
35.2	not assigned.unknown	mloc_42978.1	no original description	-0.184	-0.033	0.252
35.2	not assigned.unknown	mloc_43102.1	no original description	-0.326	0.117	1.127
35.2	not assigned.unknown	mloc_4312.1	no original description	0.437	-0.086	-1.045
35.2	not assigned.unknown	mloc_43795.1	very weakly similar to (94.7) loc_os08g08850 12008.m05020 protein carF, putative, expressed no original description	-0.036	0.316	-1.035
35.2	not assigned.unknown	mloc_44317.1	very weakly similar to (95.1) loc_os01g40750 12001.m10345 protein expressed protein no original description	-3.137	-0.179	0.746
35.2	not assigned.unknown	mloc_44350.1	no original description	-0.099	-0.2	0.682
35.2	not assigned.unknown	mloc_44486.1	weakly similar to ( 103) AT2G32280 | Symbols: | unknown protein | chr2:13713210-13713977 FORWARDweakly similar to ( 150) loc_os08g04410 12008.m04585 protein conserved hypothetical protein no original description	-0.482	-0.016	0.591
35.2	not assigned.unknown	mloc_44527.2	moderately similar to ( 490) loc_os05g37340 12005.m07914 protein expressed protein no original description	-0.392	0.017	0.642
35.2	not assigned.unknown	mloc_45107.5	weakly similar to ( 101) AT1G14630 | Symbols: | unknown protein | chr1:5019995-5021445 FORWARDweakly similar to ( 145) loc_os09g27590 12009.m05910 protein expressed protein no original description	-1.208	0.032	0.637
35.2	not assigned.unknown	mloc_45204.1	no original description	-1.818	0.986	-0.291
35.2	not assigned.unknown	mloc_45587.1	no original description	-0.491	0.064	0.151
35.2	not assigned.unknown	mloc_45652.1	no original description	-0.023	-0.112	1.399
35.2	not assigned.unknown	mloc_45700.1	no original description	-0.36	0.229	0.036
35.2	not assigned.unknown	mloc_4588.1	no original description	0.694	0.034	-0.388
35.2	not assigned.unknown	mloc_46008.1	no original description	-0.047	-0.066	1.947
35.2	not assigned.unknown	mloc_46248.4	no original description	-1.026	0.008	1.206
35.2	not assigned.unknown	mloc_46305.1	highly similar to ( 688) ATMG00520 | Symbols: MATR | hypothetical protein | chrM:144294-146312 REVERSEvery weakly similar to (86.3) YMF40_MARPO Hypothetical 57.7 kDa protein in 18S rRNA intron 1 (ORF 502) - Marchantia polymorpha (Liverwort)highly similar to ( 752) loc_osm1g00490 11706.m00042 protein Maturase-related protein no original description	-0.375	-0.137	2.08
35.2	not assigned.unknown	mloc_46333.3	no original description	-0.963	-0.039	1.545
35.2	not assigned.unknown	mloc_46366.1	no original description	-2.057	0.139	-0.048
35.2	not assigned.unknown	mloc_46853.1	no original description	-0.78	0.083	1.268
35.2	not assigned.unknown	mloc_47084.1	no original description	-3.305	-0.06	0.586
35.2	not assigned.unknown	mloc_4761.1	no original description	-0.884	-0.07	0.76
35.2	not assigned.unknown	mloc_48090.1	no original description	-1.014	0.292	0.18
35.2	not assigned.unknown	mloc_48145.1	very weakly similar to (89.0) AT4G25660 | Symbols: | unknown protein | chr4:13083677-13084989 FORWARDvery weakly similar to (97.8) loc_os06g01780 12006.m04914 protein protease, putative, expressed no original description	-2.309	0.071	1.653
35.2	not assigned.unknown	mloc_49089.1	no original description	-0.421	0.109	-0.02
35.2	not assigned.unknown	mloc_49219.1	no original description	-1.137	0.077	1.243
35.2	not assigned.unknown	mloc_49621.1	no original description	-0.26	0.132	-0.011
35.2	not assigned.unknown	mloc_49641.1	no original description	-0.629	-0.737	2.11
35.2	not assigned.unknown	mloc_49678.1	no original description	-0.131	-0.142	0.966
35.2	not assigned.unknown	mloc_49988.1	very weakly similar to (89.4) loc_os12g35250 12012.m07318 protein transposon protein, putative, unclassified no original description	-3.698	-0.036	0.543
35.2	not assigned.unknown	mloc_50132.2	no original description	-0.615	0.084	0.726
35.2	not assigned.unknown	mloc_50232.1	no original description	-1.554	0.01	0.914
35.2	not assigned.unknown	mloc_50454.1	very weakly similar to ( 100) AT5G02580 | Symbols: | unknown protein | chr5:579965-580454 FORWARDweakly similar to ( 124) loc_os01g62060 12001.m43266 protein plant-specific domain TIGR01589 family protein, expressed no original description	2.893	0.118	-1.473
35.2	not assigned.unknown	mloc_50547.5	weakly similar to ( 132) AT5G39940 | Symbols: | FUNCTIONS IN: molecular_function unknown; INVOLVED IN: biological_process unknown; LOCATED IN: cellular_component unknown; EXPRESSED IN: 22 plant structures; EXPRESSED DURING: 13 growth stages; CONTAINS InterPro DOMAIN/s: HI0933-like protein (InterPro:IPR004792); Has 2776 Blast hits to 2776 proteins in 871 species: Archae - 18; Bacteria - 1933; Meta…	-0.29	-0.081	1.237
35.2	not assigned.unknown	mloc_50722.1	no original description	-0.261	-0.147	2.255
35.2	not assigned.unknown	mloc_50811.1	no original description	-1.614	-0.004	0.189
35.2	not assigned.unknown	mloc_50909.1	no original description	-0.52	-0.005	1.639
35.2	not assigned.unknown	mloc_50985.1	weakly similar to ( 106) loc_os09g26670 12009.m05819 protein expressed protein no original description	0.24	0.918	-1.114
35.2	not assigned.unknown	mloc_51118.1	no original description	-1.797	-0.057	1.139
35.2	not assigned.unknown	mloc_5142.1	moderately similar to ( 208) AT5G58250 | Symbols: | unknown protein | chr5:23559558-23560372 FORWARDmoderately similar to ( 316) loc_os03g21370 12003.m07543 protein expressed protein no original description	-0.867	0.018	0.759
35.2	not assigned.unknown	mloc_52210.1	weakly similar to ( 138) loc_os01g40830 12001.m10352 protein hypothetical protein no original description	-0.817	0.059	1.618
35.2	not assigned.unknown	mloc_52825.1	highly similar to ( 527) loc_os01g16620 12001.m08258 protein expressed protein no original description	0.034	-0.344	0.092
35.2	not assigned.unknown	mloc_53087.2	highly similar to ( 564) AT2G46915 | Symbols: | unknown protein | chr2:19274018-19277707 REVERSEhighly similar to ( 907) loc_os06g01460 12006.m091570 protein expressed protein no original description	-0.493	-0.005	1.179
35.2	not assigned.unknown	mloc_53138.1	no original description	-1.248	-0.052	1.193
35.2	not assigned.unknown	mloc_53496.1	no original description	-0.461	0.059	1.327
35.2	not assigned.unknown	mloc_53891.1	no original description	-0.189	-0.036	2.715
35.2	not assigned.unknown	mloc_53989.3	highly similar to ( 597) AT3G01370 | Symbols: ATCFM2, CFM2 | ATCFM2 (CRM FAMILY MEMBER 2); RNA binding | chr3:139033-143477 FORWARDhighly similar to ( 903) loc_os04g39060 12004.m08895 protein CRS1 / YhbY domain containing protein, expressed no original description	-0.749	-0.014	0.911
35.2	not assigned.unknown	mloc_5441.1	moderately similar to ( 202) AT1G19130 | Symbols: | FUNCTIONS IN: molecular_function unknown; INVOLVED IN: biological_process unknown; LOCATED IN: cellular_component unknown; EXPRESSED IN: 23 plant structures; EXPRESSED DURING: 13 growth stages; CONTAINS InterPro DOMAIN/s: Protein of unknown function DUF985 (InterPro:IPR009327), RmlC-like jelly roll fold (InterPro:IPR014710); Has 778 Blast hits t…	-0.223	-0.009	0.39
35.2	not assigned.unknown	mloc_54427.1	very weakly similar to (96.7) loc_os12g44160 12012.m08187 protein oxidoreductase, putative, expressed no original description	-0.515	-0.001	1.087
35.2	not assigned.unknown	mloc_54634.1	no original description	-0.404	0.07	0.073
35.2	not assigned.unknown	mloc_54735.1	no original description	-4.582	0.22	0.169
35.2	not assigned.unknown	mloc_55135.1	weakly similar to ( 132) AT5G16550 | Symbols: | unknown protein | chr5:5405526-5406641 FORWARDmoderately similar to ( 243) loc_os08g32980 12008.m26691 protein expressed protein no original description	0.243	-0.02	-0.628
35.2	not assigned.unknown	mloc_55612.1	weakly similar to ( 151) loc_os08g04590 12008.m04602 protein csAtPR5, putative no original description	-0.145	-0.105	1.111
35.2	not assigned.unknown	mloc_56230.1	weakly similar to ( 122) loc_os05g38680 12005.m08047 protein plant-specific domain TIGR01589 family protein, expressed no original description	1.062	0.192	-6.347
35.2	not assigned.unknown	mloc_56283.1	no original description	-0.767	0.142	2.08
35.2	not assigned.unknown	mloc_56549.1	moderately similar to ( 206) loc_os08g38620 12008.m26726 protein expressed protein no original description	-0.081	-0.246	1.117
35.2	not assigned.unknown	mloc_56620.2	weakly similar to ( 188) AT2G44280 | Symbols: | unknown protein | chr2:18301563-18303339 REVERSEmoderately similar to ( 273) loc_os07g39010 12007.m29237 protein expressed protein no original description	-0.168	0.017	0.376
35.2	not assigned.unknown	mloc_56850.1	no original description	-2.769	-0.051	0.703
35.2	not assigned.unknown	mloc_57392.1	no original description	-0.712	0.05	1.72
35.2	not assigned.unknown	mloc_57623.1	moderately similar to ( 229) AT1G18490 | Symbols: | unknown protein | chr1:6367116-6368640 FORWARDmoderately similar to ( 365) loc_os08g03870 12008.m26565 protein cupin, RmlC-type, putative, expressed no original description	-0.624	-0.021	0.548
35.2	not assigned.unknown	mloc_57663.1	no original description	-1.14	-0.114	2.917
35.2	not assigned.unknown	mloc_57667.2	very weakly similar to (99.4) AT1G03290 | Symbols: | unknown protein | chr1:807970-810680 FORWARDweakly similar to ( 132) loc_os10g16440 12010.m65473 protein CUE domain containing protein, expressed no original description	-0.484	-0.108	0.874
35.2	not assigned.unknown	mloc_57892.3	very weakly similar to (88.2) loc_os10g10170 12010.m65441 protein expressed protein no original description	-1.765	-0.05	0.512
35.2	not assigned.unknown	mloc_58003.1	no original description	-0.328	0.063	0.662
35.2	not assigned.unknown	mloc_58145.1	no original description	-3.178	0.269	0.294
35.2	not assigned.unknown	mloc_58666.1	no original description	-0.223	-0.44	1.919
35.2	not assigned.unknown	mloc_58813.1	very weakly similar to (96.3) AT1G47720 | Symbols: OSB1 | OSB1 (Organellar Single-stranded); single-stranded DNA binding | chr1:17561514-17562859 REVERSEmoderately similar to ( 392) loc_os03g43420 12003.m09388 protein single-strand binding protein, expressed no original description	0.029	-0.063	0.776
35.2	not assigned.unknown	mloc_58859.1	moderately similar to ( 206) loc_os04g54759 12004.m10366 protein expressed protein no original description	-0.56	-0.001	0.638
35.2	not assigned.unknown	mloc_59047.1	moderately similar to ( 399) AT2G37660 | Symbols: | binding / catalytic/ coenzyme binding | chr2:15795481-15796977 REVERSEmoderately similar to ( 422) loc_os05g01970 12005.m083597 protein NAD-dependent epimerase/dehydratase, putative, expressed no original description	-0.58	0.025	1.055
35.2	not assigned.unknown	mloc_59333.1	nearly identical (1423) AT3G14940 | Symbols: ATPPC3 | ATPPC3 (PHOSPHOENOLPYRUVATE CARBOXYLASE 3); phosphoenolpyruvate carboxylase | chr3:5025584-5029476 FORWARDnearly identical (1434) CAPP1_SORBI Phosphoenolpyruvate carboxylase 1 (EC 4.1.1.31) (PEPCase 1) (PEPC 1) (CP21) - Sorghum bicolor (Sorghum) (Sorghum vulgare)nearly identical (1682) loc_os01g11054 12001.m150507 protein phosphoenolpyruvate c…	0.11	-0.015	-1.777
35.2	not assigned.unknown	mloc_60252.1	no original description	-1.298	0.169	1.603
35.2	not assigned.unknown	mloc_60728.1	no original description	-2.666	0.112	0.256
35.2	not assigned.unknown	mloc_60824.1	no original description	-0.253	-0.043	0.75
35.2	not assigned.unknown	mloc_60999.4	no original description	0.003	0.412	-0.157
35.2	not assigned.unknown	mloc_61001.1	no original description	-1.552	0.069	0.243
35.2	not assigned.unknown	mloc_61023.1	highly similar to ( 548) AT5G39940 | Symbols: | FUNCTIONS IN: molecular_function unknown; INVOLVED IN: biological_process unknown; LOCATED IN: cellular_component unknown; EXPRESSED IN: 22 plant structures; EXPRESSED DURING: 13 growth stages; CONTAINS InterPro DOMAIN/s: HI0933-like protein (InterPro:IPR004792); Has 2776 Blast hits to 2776 proteins in 871 species: Archae - 18; Bacteria - 1933; Meta…	-0.526	0.02	0.933
35.2	not assigned.unknown	mloc_61264.1	weakly similar to ( 125) loc_os07g33400 12007.m07600 protein F-box domain containing protein no original description	-0.164	-0.073	1.002
35.2	not assigned.unknown	mloc_61544.2	moderately similar to ( 245) AT2G48070 | Symbols: RPH1 | RPH1 (RESISTANCE TO PHYTOPHTHORA 1) | chr2:19662863-19663773 FORWARDmoderately similar to ( 281) loc_os05g33520 12005.m07584 protein expressed protein no original description	-0.045	-0.065	0.397
35.2	not assigned.unknown	mloc_61892.1	no original description	-1.029	-0.019	1.166
35.2	not assigned.unknown	mloc_62128.1	no original description	-2.833	-0.092	1.457
35.2	not assigned.unknown	mloc_62419.1	very weakly similar to (81.6) loc_os02g58550 12002.m33961 protein chloroplast channel forming outer membrane protein, putative, expressed no original description	-0.234	0.045	0.952
35.2	not assigned.unknown	mloc_6256.2	very weakly similar to (99.0) AT4G01150 | Symbols: | unknown protein | chr4:493692-494379 FORWARDweakly similar to ( 160) loc_os06g15400 12006.m06253 protein threonine endopeptidase, putative, expressed no original description	0.635	0.038	-0.743
35.2	not assigned.unknown	mloc_62725.1	moderately similar to ( 421) AT3G29185 | Symbols: | unknown protein | chr3:11155092-11157207 REVERSEhighly similar to ( 539) loc_os03g55164 12003.m101731 protein OsWRKY4 - Superfamily of rice TFs having WRKY and zinc finger domains, expressed no original description	-0.758	-0.015	0.876
35.2	not assigned.unknown	mloc_6335.1	no original description	-0.775	-0.029	0.417
35.2	not assigned.unknown	mloc_64000.7	no original description	-1.74	0.219	0.044
35.2	not assigned.unknown	mloc_64024.1	very weakly similar to (87.4) loc_os08g32120 12008.m07206 protein expressed protein no original description	0.774	-0.822	0.1
35.2	not assigned.unknown	mloc_6411.1	no original description	-0.567	-0.014	0.876
35.2	not assigned.unknown	mloc_64303.1	weakly similar to ( 145) loc_os10g05340 12010.m03940 protein transposon protein, putative, CACTA, En/Spm sub-class no original description	1.99	-0.946	-0.075
35.2	not assigned.unknown	mloc_6439.1	moderately similar to ( 280) AT2G47820 | Symbols: | unknown protein | chr2:19588122-19590629 FORWARDhighly similar to ( 858) loc_os03g22560 12003.m07657 protein myb-like DNA-binding domain containing protein, expressed no original description	-1.335	-0.022	0.594
35.2	not assigned.unknown	mloc_64481.1	moderately similar to ( 290) AT5G04440 | Symbols: | unknown protein | chr5:1254957-1256624 FORWARDmoderately similar to ( 349) loc_os03g05320 12003.m101188 protein expressed protein no original description	0.236	0.054	-0.563
35.2	not assigned.unknown	mloc_64892.1	no original description	-0.086	-0.893	1.118
35.2	not assigned.unknown	mloc_65107.2	no original description	-0.096	1.2	-0.719
35.2	not assigned.unknown	mloc_65303.1	no original description	-1.122	3.262	0.088
35.2	not assigned.unknown	mloc_65329.1	no original description	-0.75	0.058	0.874
35.2	not assigned.unknown	mloc_6556.10	no original description	0.033	-0.949	0.981
35.2	not assigned.unknown	mloc_65564.1	no original description	-0.625	0.107	1.331
35.2	not assigned.unknown	mloc_65979.1	no original description	-0.37	0	0.323
35.2	not assigned.unknown	mloc_65988.1	moderately similar to ( 292) AT3G05625 | Symbols: | binding | chr3:1632408-1633912 FORWARDmoderately similar to ( 332) loc_os01g24090 12001.m08878 protein TPR repeat, putative, expressed no original description	-0.327	0.013	0.947
35.2	not assigned.unknown	mloc_66066.1	moderately similar to ( 304) AT5G17660 | Symbols: | tRNA (guanine-N7-)-methyltransferase | chr5:5818778-5820811 REVERSEmoderately similar to ( 446) loc_os01g35170 12001.m09819 protein tRNA (guanine-N(1)-)-methyltransferase, putative, expressed no original description	-0.873	0.061	1.407
35.2	not assigned.unknown	mloc_66235.1	no original description	-0.193	-0.081	0.671
35.2	not assigned.unknown	mloc_66478.3	moderately similar to ( 344) AT3G25805 | Symbols: | unknown protein | chr3:9426354-9428169 REVERSEmoderately similar to ( 426) loc_os04g38850 12004.m08874 protein expressed protein no original description	-0.585	-0.025	0.5
35.2	not assigned.unknown	mloc_66716.2	very weakly similar to (98.2) loc_os06g37830 12006.m08318 protein transposon protein, putative, CACTA, En/Spm sub-class no original description	-0.035	-1.077	0.835
35.2	not assigned.unknown	mloc_66812.1	no original description	-0.549	0.077	0.122
35.2	not assigned.unknown	mloc_67280.9	no original description	-0.356	0.021	0.736
35.2	not assigned.unknown	mloc_67303.1	very weakly similar to (85.1) AT2G43630 | Symbols: | FUNCTIONS IN: molecular_function unknown; INVOLVED IN: biological_process unknown; LOCATED IN: chloroplast thylakoid membrane, chloroplast, nucleus, chloroplast envelope; EXPRESSED IN: 22 plant structures; EXPRESSED DURING: 13 growth stages; BEST Arabidopsis thaliana protein match is: glycine-rich protein (TAIR:AT3G59640.2); Has 48 Blast hits t…	-0.179	-0.106	0.392
35.2	not assigned.unknown	mloc_67396.4	moderately similar to ( 257) AT4G29400 | Symbols: | unknown protein | chr4:14466350-14467980 FORWARDmoderately similar to ( 365) loc_os01g37820 12001.m10068 protein expressed protein no original description	-0.348	0.039	0.777
35.2	not assigned.unknown	mloc_67638.1	no original description	3.228	-0.53	-0.301
35.2	not assigned.unknown	mloc_67738.3	moderately similar to ( 335) AT4G33140 | Symbols: | unknown protein | chr4:15981648-15984135 FORWARDhighly similar to ( 535) loc_os06g09320 12006.m091635 protein tac7077, putative, expressed no original description	0.452	0.075	-1.044
35.2	not assigned.unknown	mloc_68115.1	no original description	0.169	0.355	-1.232
35.2	not assigned.unknown	mloc_68131.1	weakly similar to ( 179) AT5G19855 | Symbols: | unknown protein | chr5:6712166-6713445 REVERSEmoderately similar to ( 230) loc_os03g59320 12003.m10830 protein expressed protein no original description	0.246	0.019	-1.473
35.2	not assigned.unknown	mloc_68174.2	moderately similar to ( 208) AT4G35930 | Symbols: | FUNCTIONS IN: molecular_function unknown; INVOLVED IN: biological_process unknown; LOCATED IN: cellular_component unknown; EXPRESSED IN: 12 plant structures; EXPRESSED DURING: 8 growth stages; CONTAINS InterPro DOMAIN/s: Cyclin-like F-box (InterPro:IPR001810); BEST Arabidopsis thaliana protein match is: F-box family protein (TAIR:AT1G61340.1); H…	0.03	-0.071	-2.133
35.2	not assigned.unknown	mloc_68190.2	weakly similar to ( 114) loc_os07g33400 12007.m07600 protein F-box domain containing protein no original description	-0.175	-0.077	0.388
35.2	not assigned.unknown	mloc_6848.1	no original description	0.59	-2.535	-0.126
35.2	not assigned.unknown	mloc_68655.1	moderately similar to ( 329) AT2G28130 | Symbols: | unknown protein | chr2:11988823-11991397 FORWARDhighly similar to ( 688) loc_os01g13940 12001.m08000 protein expressed protein no original description	-0.316	0.062	0.562
35.2	not assigned.unknown	mloc_69294.1	weakly similar to ( 110) loc_os09g12050 12009.m04467 protein transposon protein, putative, CACTA, En/Spm sub-class no original description	2.115	-0.38	-0.333
35.2	not assigned.unknown	mloc_69472.1	no original description	-0.662	1.463	0.022
35.2	not assigned.unknown	mloc_69799.1	moderately similar to ( 363) AT5G63010 | Symbols: | WD-40 repeat family protein | chr5:25281739-25282967 FORWARDhighly similar to ( 600) loc_os04g42880 12004.m09253 protein expressed protein no original description	0.24	-0.004	-1.193
35.2	not assigned.unknown	mloc_69986.1	no original description	-0.873	-0.035	0.825
35.2	not assigned.unknown	mloc_70014.1	no original description	-0.745	-0.092	0.621
35.2	not assigned.unknown	mloc_70590.1	no original description	-4.653	0.092	-0.02
35.2	not assigned.unknown	mloc_70669.1	no original description	-0.443	4.623	-0.031
35.2	not assigned.unknown	mloc_70674.1	no original description	-1.393	0.487	0.065
35.2	not assigned.unknown	mloc_70735.1	weakly similar to ( 117) loc_os02g05890 12002.m05937 protein expressed protein no original description	-0.963	0.233	1.019
35.2	not assigned.unknown	mloc_70892.1	no original description	-0.082	-0.325	3.488
35.2	not assigned.unknown	mloc_71100.1	very weakly similar to (82.4) AT1G73840 | Symbols: ESP1 | ESP1 (ENHANCED SILENCING PHENOTYPE 1) | chr1:27763937-27766328 REVERSEweakly similar to ( 172) loc_os05g43780 12005.m08504 protein proline-rich protein precursor, putative, expressed no original description	0.149	-0.004	-0.376
35.2	not assigned.unknown	mloc_71104.2	weakly similar to ( 111) loc_os09g13570 12009.m04620 protein ocs element-binding factor 1, putative, expressed no original description	-0.213	-0.069	0.7
35.2	not assigned.unknown	mloc_71537.1	weakly similar to ( 102) loc_os09g33650 12009.m06414 protein expressed protein no original description	0.078	0.144	-0.552
35.2	not assigned.unknown	mloc_71576.3	weakly similar to ( 168) AT1G73350 | Symbols: | unknown protein | chr1:27575683-27576479 REVERSEmoderately similar to ( 245) loc_os02g42540 12002.m09289 protein expressed protein no original description	-0.294	0.032	0.407
35.2	not assigned.unknown	mloc_71745.1	no original description	0.057	0.065	-0.554
35.2	not assigned.unknown	mloc_71804.1	no original description	-2.544	-0.073	1.634
35.2	not assigned.unknown	mloc_71981.3	moderately similar to ( 494) loc_os01g12230 12001.m07838 protein peptidase C45, acyl-coenzyme A/6-aminopenicillanic acid acyl-transferase, putative, expressed no original description	-1.318	0.116	1.132
35.2	not assigned.unknown	mloc_7220.1	weakly similar to ( 111) AT2G31490 | Symbols: | unknown protein | chr2:13412060-13413002 FORWARDweakly similar to ( 131) loc_os01g53140 12001.m11483 protein expressed protein no original description	0.335	0.002	-0.5
35.2	not assigned.unknown	mloc_72424.2	no original description	-0.305	0.096	1.154
35.2	not assigned.unknown	mloc_72660.1	weakly similar to ( 142) AT3G18170 | Symbols: | transferase, transferring glycosyl groups | chr3:6228393-6229547 FORWARDmoderately similar to ( 248) loc_os06g49300 12006.m09454 protein HGA1, putative, expressed no original description	-1.692	-0.382	2.031
35.2	not assigned.unknown	mloc_72734.3	no original description	-1.084	-0.068	0.954
35.2	not assigned.unknown	mloc_72765.1	moderately similar to ( 211) loc_os06g02110 12006.m04946 protein F-box domain containing protein, expressed no original description	0.157	0.369	-2.566
35.2	not assigned.unknown	mloc_72958.1	no original description	-1.239	-0.032	1.981
35.2	not assigned.unknown	mloc_73237.1	weakly similar to ( 199) AT1G75180 | Symbols: | unknown protein | chr1:28216150-28217911 REVERSEmoderately similar to ( 330) loc_os03g12700 12003.m35106 protein expressed protein no original description	0.133	0.184	-1.165
35.2	not assigned.unknown	mloc_73328.1	no original description	0.068	0.362	-0.497
35.2	not assigned.unknown	mloc_73854.4	moderately similar to ( 247) AT4G28760 | Symbols: | unknown protein | chr4:14208640-14211811 FORWARDhighly similar to ( 949) loc_os02g40410 12002.m33774 protein expressed protein no original description	-0.551	0.079	0.753
35.2	not assigned.unknown	mloc_74015.1	no original description	-2.367	1.415	0.245
35.2	not assigned.unknown	mloc_74173.1	weakly similar to ( 110) loc_os09g09930 12009.m04258 protein heavy metal-associated domain containing protein, expressed no original description	0.602	0.07	-0.51
35.2	not assigned.unknown	mloc_74263.1	weakly similar to ( 115) loc_os03g22230 12003.m07626 protein expressed protein no original description	-0.232	0.031	2.585
35.2	not assigned.unknown	mloc_74283.1	no original description	-0.327	2.217	-0.526
35.2	not assigned.unknown	mloc_74785.1	moderately similar to ( 369) AT5G13610 | Symbols: | unknown protein | chr5:4383073-4384808 FORWARDhighly similar to ( 548) loc_os07g49410 12007.m079804 protein uncharacterized ACR, YagE family COG1723 containing protein, expressed no original description	-0.447	0.083	-0.022
35.2	not assigned.unknown	mloc_75081.1	no original description	-0.198	-0.213	4.79
35.2	not assigned.unknown	mloc_76308.1	weakly similar to ( 150) AT4G22830 | Symbols: | unknown protein | chr4:11990296-11991325 REVERSEweakly similar to ( 179) loc_os04g31010 12004.m78952 protein expressed protein no original description	-0.779	0.012	0.485
35.2	not assigned.unknown	mloc_76359.1	weakly similar to ( 184) loc_os07g16750 12007.m06116 protein retrotransposon protein, putative, unclassified no original description	-1.258	0.102	1.383
35.2	not assigned.unknown	mloc_76892.1	no original description	-0.518	0.079	0.211
35.2	not assigned.unknown	mloc_76893.1	no original description	-1.785	0.035	0.262
35.2	not assigned.unknown	mloc_77477.1	no original description	-4.504	0.128	0.033
35.2	not assigned.unknown	mloc_77519.1	highly similar to ( 645) AT1G10180 | Symbols: | unknown protein | chr1:3338381-3341494 REVERSEnearly identical (1136) loc_os07g38060 12007.m08055 protein expressed protein no original description	-0.298	0.06	0.64
35.2	not assigned.unknown	mloc_77598.1	weakly similar to ( 174) loc_os01g42720 12001.m150654 protein expressed protein no original description	-0.718	-0.001	0.814
35.2	not assigned.unknown	mloc_78021.1	very weakly similar to (97.8) loc_os09g12050 12009.m04467 protein transposon protein, putative, CACTA, En/Spm sub-class no original description	0.759	-1.177	0.036
35.2	not assigned.unknown	mloc_78090.1	no original description	-1.761	-0.006	1.405
35.2	not assigned.unknown	mloc_7819.1	no original description	0.5	0.039	-1.237
35.2	not assigned.unknown	mloc_78407.1	no original description	-0.045	-0.061	2.164
35.2	not assigned.unknown	mloc_78522.1	no original description	-3.477	-0.02	1.422
35.2	not assigned.unknown	mloc_78588.1	no original description	-1.307	-0.037	1.146
35.2	not assigned.unknown	mloc_78824.1	no original description	-0.223	0.042	0.412
35.2	not assigned.unknown	mloc_79036.1	no original description	-1.462	0.058	1.227
35.2	not assigned.unknown	mloc_79441.1	no original description	-0.087	1.882	-0.08
35.2	not assigned.unknown	mloc_7958.1	moderately similar to ( 235) AT1G07280 | Symbols: | binding | chr1:2238505-2240991 FORWARDhighly similar to ( 523) loc_os05g37520 12005.m07931 protein expressed protein no original description	-0.01	-0.399	0.74
35.2	not assigned.unknown	mloc_79915.1	very weakly similar to (91.3) AT4G34830 | Symbols: | LOCATED IN: chloroplast; EXPRESSED IN: 21 plant structures; EXPRESSED DURING: 13 growth stages; CONTAINS InterPro DOMAIN/s: Pentatricopeptide repeat (InterPro:IPR002885); BEST Arabidopsis thaliana protein match is: EMB2745 (EMBRYO DEFECTIVE 2745) (TAIR:AT5G39710.1); Has 19818 Blast hits to 5849 proteins in 171 species: Archae - 3; Bacteria - 16…	-0.663	-0.002	0.52
35.2	not assigned.unknown	mloc_79989.1	no original description	-3.584	0.196	0.359
35.2	not assigned.unknown	mloc_80344.1	weakly similar to ( 112) loc_os06g13620 12006.m06077 protein hypothetical protein no original description	-0.156	-0.394	4.615
35.2	not assigned.unknown	mloc_80505.1	no original description	-1.255	0.016	1.228
35.2	not assigned.unknown	mloc_80716.1	no original description	-2.066	-0.16	0.292
35.2	not assigned.unknown	mloc_80726.1	no original description	-1.156	-0.015	0.309
35.2	not assigned.unknown	mloc_8141.1	no original description	-1.944	-0.326	1.459
35.2	not assigned.unknown	mloc_81559.1	very weakly similar to (87.8) loc_os03g49340 12003.m09935 protein transposon protein, putative, Mariner sub-class no original description	-0.462	1.962	-0.192
35.2	not assigned.unknown	mloc_8169.1	no original description	0.784	-0.045	-1.929
35.2	not assigned.unknown	mloc_8245.3	moderately similar to ( 335) AT3G01920 | Symbols: | yrdC family protein | chr3:317449-319001 FORWARDmoderately similar to ( 488) loc_os08g41910 12008.m08169 protein protein yciO, putative, expressed no original description	-0.601	-0.076	0.666
35.2	not assigned.unknown	mloc_8303.1	weakly similar to ( 178) loc_os09g07160 12009.m03985 protein expressed protein no original description	-0.002	-1.902	1.923
35.2	not assigned.unknown	mloc_8343.1	no original description	-0.297	0.114	1.242
35.2	not assigned.unknown	mloc_8548.1	no original description	-0.668	0.08	0.767
35.2	not assigned.unknown	mloc_8906.1	no original description	0.067	-0.991	0.181
35.2	not assigned.unknown	mloc_8907.1	no original description	0.949	0.061	-0.572
35.2	not assigned.unknown	mloc_8908.1	no original description	-0.685	0.134	1.637
35.2	not assigned.unknown	mloc_9019.1	no original description	-1.124	0.106	0.317
35.2	not assigned.unknown	mloc_9063.2	weakly similar to ( 108) loc_os01g40750 12001.m10345 protein expressed protein no original description	-0.378	-0.029	0.688
35.2	not assigned.unknown	mloc_9319.1	very weakly similar to (80.5) AT5G59410 | Symbols: | FUNCTIONS IN: molecular_function unknown; INVOLVED IN: biological_process unknown; LOCATED IN: cellular_component unknown; EXPRESSED IN: 22 plant structures; EXPRESSED DURING: 13 growth stages; CONTAINS InterPro DOMAIN/s: Rab5-interacting (InterPro:IPR010742); BEST Arabidopsis thaliana protein match is: Rab5-interacting family protein (TAIR:AT2…	-0.167	-0.023	0.425
35.2	not assigned.unknown	mloc_9436.1	no original description	-1.629	0.928	0.098
35.2	not assigned.unknown	mloc_9520.1	no original description	-1.028	0.103	0.238
35.2	not assigned.unknown	mloc_9792.1	highly similar to ( 601) AT3G55760 | Symbols: | unknown protein | chr3:20700648-20702886 FORWARDhighly similar to ( 847) loc_os11g37560 12011.m080027 protein expressed protein no original description	0.27	0.233	-1.699
