# Supplementary material for: WHIRLY1 functions in the nucleus to regulate barley leaf development and associated metabolite profiles
Source: Biochem J. 2022 Mar 4;479(5):641–59. doi: 10.1042/BCJ20210810 (PMC9022988; doi:10.1042/BCJ20210810)
Supplement: Supplementary Table S7 [file BCJ-479-641-s8.pdf]

## Sheet: Sheet1
	Mean Realtive Abundance			Standard Error
Peak ID	Base	Mid	Tip	Base	Mid	Tip	P	FDR
NP1595	1.35012	3.38956	2.47691	0.208552	0.802259	0.219503	0.0250464	0.0359662
NP1680	0.110912	0.220969	0.0400811	0.057123	0.0923294	0.0231686	0.156239	0.113013
C14:0	0.415797	0.51582	0.744053	0.0646437	0.0440196	0.0877566	0.00634752	0.0148507
Methyl coumarate	0.564203	0.577779	0.248873	0.0622565	0.114886	0.0205041	0.0124035	0.0229093
C15:0	0.280673	0.383299	0.218494	0.072561	0.00982033	0.0783113	0.160973	0.115087
NP1762	0.101687	0.077144	0.0528197	0.0366206	0.0407904	0.0528197	0.677966	0.272013
C15:1	4.27883	4.03045	5.0125	0.295057	0.385222	0.330198	0.105873	0.0890181
NP1845	1.56411	2.02525	1.0483	0.184409	0.695309	0.254795	0.262414	0.154617
NP1895	5.79689	9.83325	12.7939	1.34835	1.02406	1.04068	0.00274601	0.00860713
C16:1	0.163556	0.373784	0.148186	0.136548	0.137497	0.0597716	0.344371	0.181878
C16:0	88.6846	107.983	100.051	4.00954	6.60124	6.67332	0.0600744	0.0625738
Methyl cinnamate	6.41948	7.65463	4.21068	1.0534	1.46737	1.05662	0.129032	0.100537
C17:0	0.1144	0.31363	0.165648	0.0597066	0.0311118	0.0708152	0.0431416	0.0508043
C18:2	19.6774	38.2117	19.2479	6.65949	6.58357	7.73847	0.0942673	0.0828536
C18:3	38.3407	102.708	58.3951	14.2316	20.2281	27.6156	0.0704626	0.069139
C18:1	0.665164	0.926074	1.03301	0.194902	0.290151	0.36904	0.57587	0.246805
C16:0 OH	1.07133	1.14358	0.755957	0.131978	0.0814883	0.142335	0.067531	0.067328
C18:0	6.77002	7.04497	7.65019	0.221368	0.562196	0.91161	0.46315	0.216882
C20:0	1.35189	1.09663	1.3814	0.151413	0.0979335	0.0918083	0.207219	0.134134
C21:0	1.62226	0.984044	2.98103	0.722535	0.882041	0.965102	0.212793	0.136301
C21 alc	0.224446	0.0776919	0.17678	0.063405	0.0521209	0.0597474	0.198966	0.130879
NP2457	1.67016	1.04723	3.25272	0.747251	1.04723	1.1263	0.219467	0.138864
NP2466	15.6762	12.4318	30.8428	5.92141	8.49039	9.63659	0.188186	0.12654
NP25104	3.37663	2.48974	4.45958	0.972638	0.45341	0.856816	0.224619	0.14082
C22:0	3.21137	2.81805	3.13074	0.386431	0.194298	0.220526	0.599598	0.252801
C22 alc	1.1163	1.02748	1.65227	0.143898	0.111874	0.129195	0.00713798	0.0160256
C24:0	1.34696	0.941218	1.105	0.169497	0.114653	0.170265	0.173133	0.120299
C24 alc	5.7467	6.22974	9.05708	0.460418	0.363836	0.821141	0.000858335	0.00402279
C24:0 OH	1.66376	1.55195	1.58464	0.220188	0.149345	0.235937	0.912267	0.325746
C26:0	2.73755	1.98528	2.09372	0.232547	0.125732	0.328125	0.0565312	0.0602325
C26 alc	340.542	324.01	341.851	10.7437	22.6823	46.9233	0.839899	0.30956
C27 alc	0.356793	0.291845	0.141153	0.0788478	0.048459	0.0412785	0.0647865	0.0656038
C28:0	0.0550139	0.155149	0.127581	0.0348561	0.0432338	0.0224458	0.131722	0.101817
C28 alc	4.06362	4.9828	4.495	0.31037	0.155299	0.607425	0.184486	0.125026
b-Sitosterol	4.8845	7.41076	5.14354	1.23699	1.28952	1.54661	0.311218	0.171227
C30 alc	0.447889	0.454095	0.564368	0.0928338	0.0640077	0.0762104	0.491864	0.224758
Val	0.444907	0.572092	0.543021	0.0219949	0.0239336	0.0388635	0.00861673	0.0181048
P1233	0.44945	0.297731	0.233436	0.032549	0.0278118	0.019449	0.000306989	0.00204947
Ethanolamine	0.441626	0.53497	0.466531	0.0273465	0.110215	0.0178084	0.551944	0.240662
Phosphate	4.57597	2.62677	3.01522	0.714921	0.551151	0.842205	0.118508	0.0954194
Leu	0.0829201	0.109097	0.0740165	0.00604069	0.0296651	0.0110522	0.338512	0.180028
Glycerol	0.126584	0.203704	0.133198	0.0168064	0.0830758	0.0089072	0.435528	0.209113
Ile	0.0873354	0.0845347	0.0641025	0.00709581	0.00619726	0.00657465	0.043004	0.0507018
Pro	0.0602593	0.043628	0.0311043	0.00689072	0.00453976	0.0066329	0.0121733	0.0226342
Gly	0.255035	0.883524	0.918113	0.0189856	0.0465262	0.119465	2.8116e-06	9.37308e-05
Succinate	0.0525034	0.0458862	0.0348079	0.00450743	0.00467278	0.00254026	0.0246906	0.0356392
P1324	0.473724	0.294034	0.57025	0.146664	0.118657	0.176844	0.368549	0.189371
Glycerate	0.178756	0.298747	0.368195	0.00993038	0.0136378	0.0164235	3.16261e-07	2.2273e-05
Fumarate	0.056467	0.0587649	0.0229775	0.00533935	0.0045649	0.00474401	0.000203877	0.00156649
Ser	1.01974	1.41352	1.23237	0.0365878	0.0653171	0.126472	0.00441836	0.0117349
Pipecolate	0.0221331	0.0118154	0.0105328	0.00448609	0.00130383	0.00332693	0.0533853	0.0581045
Dihydroxydihydrofuranone	0.02834	0.0348819	0.0354386	0.00503215	0.00533302	0.00392581	0.497177	0.226194
Thr	0.192141	0.243602	0.264724	0.0117845	0.00771465	0.0115596	0.000644077	0.00333257
b-Ala	0.105879	0.114879	0.100819	0.0191409	0.0171502	0.0199894	0.847204	0.311205
Hse	0.00696075	0.0115085	0.00722587	0.0013857	0.00303577	0.00212673	0.245279	0.148476
Malate	1.91208	2.06944	1.9549	0.0619663	0.124216	0.0993339	0.440383	0.210494
P1509	0.00229495	0.000989346	0.00323013	0.00145171	0.000614154	0.0021333	0.503451	0.227883
Met	0.00594072	0.01138	0.00792859	0.00118722	0.00473325	0.00352282	0.450394	0.213319
Gln 1	2.74871	4.27691	3.42798	0.44798	0.46016	0.391586	0.0638867	0.0650323
Asp	1.49387	2.20681	1.77786	0.0490948	0.183213	0.0895282	0.00190338	0.00677483
GABA	0.0869083	0.328348	0.0811977	0.00527968	0.23727	0.0129993	0.316228	0.172866
Gln 2	0.216224	0.295495	0.273134	0.0354524	0.0374942	0.0511853	0.324963	0.175699
Threonate	0.0920909	0.125128	0.0964044	0.0124867	0.00964799	0.00843944	0.0800168	0.0748403
P1567	0.00602472	0.00595146	0.0048098	0.00203091	0.000834815	0.000616985	0.794319	0.299218
P1570	0.00836078	0.00133792	0.00800616	0.00411772	0.00133792	0.00291815	0.216588	0.137763
P1585	0.0296111	0.0312704	0.0374953	0.00726235	0.00563083	0.00571699	0.63221	0.2609
P1593	0.0998729	0.132846	0.0949472	0.0414926	0.0277439	0.0358565	0.698201	0.276845
P1598	0.00734912	0.00575162	0.00687163	0.00311773	0.00222217	0.00108019	0.888292	0.320407
Glu	2.19244	3.30447	2.35848	0.343574	0.356063	0.398105	0.0746323	0.0716633
Phe	0.198441	0.251702	0.197514	0.0185571	0.00843942	0.0314241	0.0917159	0.0814573
Asn 1	0.0148794	0.0246885	0.0122898	0.00356192	0.00393811	0.00240777	0.0453018	0.052396
P1656	0.0218107	0.0245736	0.0185897	0.00602158	0.00292203	0.00416704	0.654037	0.266235
P1702	0.152394	0.173683	0.196182	0.0146886	0.0227766	0.0126324	0.201105	0.131729
Putrescine	0.0593226	0.0695224	0.0845993	0.0132664	0.00798677	0.00910042	0.253666	0.151504
P1768	0.0194909	0.0160183	0.0175714	0.00874293	0.00235272	0.000988135	0.91438	0.326215
P1786	0.00248899	0	0.00458523	0.000560198	0	6.87213e-05	4.89269e-06	0.000134931
Uox Fructose	0.140993	0.0784317	0.0512504	0.0147962	0.0209491	0.00366862	0.00296258	0.00904415
Citrate	1.62746	1.98127	2.45302	0.194206	0.3179	0.545317	0.201459	0.131869
Quinate	0.354032	0.140024	0.0866624	0.0386341	0.0173423	0.00964961	3.14624e-05	0.000458764
P1858	0.00110081	0.00608928	0.00329776	0.00110081	0.00282608	0.00155202	0.177947	0.122319
Fructose 1	1.18232	1.41323	1.15289	0.25095	0.994774	0.560641	0.944447	0.332891
Fructose 2	0.88645	1.03304	0.764963	0.184803	0.71222	0.345405	0.903199	0.323728
Allantoin	0.00592056	0.00140173	0.000927812	0.00216044	0.00140173	0.000432669	0.0871471	0.0789167
Mannose	0.00614851	0.00863036	0.00631393	0.000962591	0.00309232	0.00210986	0.613819	0.256352
Glactose	0.00903861	0.0195592	0.0217933	0.00189347	0.00505825	0.00207106	0.0266508	0.0374198
Glucose 1	2.71341	3.34833	5.47246	0.685777	2.39191	2.48511	0.497109	0.226176
Uox Glucose 1	0.0215998	0.0202502	0.0306213	0.00465654	0.00842744	0.00981557	0.511711	0.230093
Glucose 2	0.403587	0.516162	0.800437	0.094825	0.332588	0.36051	0.495636	0.225778
Lys	0.0126954	0.0110639	0.00641488	0.00109603	0.00481516	0.00251963	0.301623	0.168055
Mannitol	0.0322848	0.0205732	0.0179906	0.00464709	0.00361288	0.00298075	0.0436263	0.051164
Sorbitol	0.00352637	0.00655675	0.000772339	0.00206149	0.00351414	0.000772339	0.246275	0.148837
Tyr	0.0225033	0.0209179	0.0135308	0.0041863	0.00325247	0.00491965	0.241116	0.146956
P1948	0.00204455	0.000540105	0.000601812	0.00132627	0.000540105	0.000601812	0.460085	0.216029
Uox Glucose 2	0.0834123	0.0914743	0.0994122	0.0280955	0.0175473	0.0153377	0.870197	0.316364
P2020	0.139705	0.176338	0.279966	0.0311156	0.109859	0.110161	0.426658	0.206576
Inositol	0.256406	0.27264	0.299708	0.0194506	0.0392639	0.0239903	0.515114	0.231
P2105	0.0351813	0.0763541	0.14248	0.00628933	0.00810774	0.0109278	1.03943e-06	4.87139e-05
P2190	0.027689	0.0131233	0.0275637	0.00983367	0.00464037	0.0088291	0.339714	0.180409
Spermidine	0.00560103	0.0112762	0.0165501	0.00179289	0.0039044	0.00389989	0.0561664	0.0599882
Galactosyl glycerol	0.0923974	0.172409	0.263464	0.0120652	0.0903299	0.0537397	0.11477	0.0935564
P2367	0.0422671	0.029788	0.0349711	0.00519352	0.0051469	0.0124546	0.438323	0.209909
P2502	0.00121727	0.00555868	0.00626414	0.000657625	0.00184243	0.00265165	0.0743075	0.0714687
Sucrose	16.5614	23.223	28.8844	2.83008	4.64527	3.21612	0.065946	0.0663358
Galactinol	0.0533037	0.0344585	0.0266416	0.0127981	0.00490055	0.00992852	0.170736	0.119284
P2993	0.244765	0.133947	0.122606	0.021563	0.00477575	0.0138654	0.000164799	0.00136216
P3118	0.108231	0.197742	0.116032	0.0174563	0.128918	0.0242974	0.614431	0.256504
