# Supplementary material for: WHIRLY1 functions in the nucleus to regulate barley leaf development and associated metabolite profiles
Source: Biochem J. 2022 Mar 4;479(5):641–59. doi: 10.1042/BCJ20210810 (PMC9022988; doi:10.1042/BCJ20210810)
Supplement: Supplementary Table S8 [file BCJ-479-641-s9.pdf]

## Sheet: Sheet1
				Relative abundance (log2)
MapMan Bin Code	MapMan Bin Name	Primary Accession	Description	WT	W1-1	W1-7
1.3.3	PS.calvin cycle.phosphoglycerate kinase	mloc_58099.2	weakly similar to ( 182) loc_os10g30550 12010.m05915 protein phosphoglycerate kinase, chloroplast precursor, putative, expressed no original description	-0.748	0.028	0.922
1.3.13	PS.calvin cycle.rubisco interacting	ak358910	highly similar to ( 528) AT4G20130 | Symbols: PTAC14 | PTAC14 (PLASTID TRANSCRIPTIONALLY ACTIVE14) | chr4:10878914-10881697 FORWARDhighly similar to ( 678) loc_os05g50980 12005.m09165 protein SET domain containing protein, expressed no original description	-0.799	-0.02	0.711
1.3.13	PS.calvin cycle.rubisco interacting	ak358982	highly similar to ( 507) AT1G14030 | Symbols: | ribulose-1,5 bisphosphate carboxylase oxygenase large subunit N-methyltransferase, putative | chr1:4805493-4807440 REVERSEhighly similar to ( 515) RBCMT_TOBAC Ribulose-1,5 bisphosphate carboxylase/oxygenase large subunit N-methyltransferase, chloroplast precursor (EC 2.1.1.127) ([Ribulose-bisphosphate carboxylase]-lysine N-methyltransferase) (RuBisC…	-0.854	-0.007	0.866
2.1.2.2	major CHO metabolism.synthesis.starch.starch synthase	mloc_54759.1	nearly identical (1169) AT1G11720 | Symbols: ATSS3 | ATSS3 (starch synthase 3); starch synthase/ transferase, transferring glycosyl groups | chr1:3952511-3956840 FORWARDnearly identical (1235) SSY3_SOLTU Soluble starch synthase 3, chloroplast precursor (EC 2.4.1.21) (SS III) (Soluble starch synthase III) - Solanum tuberosum (Potato)nearly identical (1757) loc_os04g53310 12004.m10222 protein solub…	-0.114	0.091	-1.075
2.2.1.1	major CHO metabolism.degradation.sucrose.fructokinase	ak249799.1	moderately similar to ( 428) AT1G69200 | Symbols: | kinase | chr1:26016018-26018365 FORWARDweakly similar to ( 140) SCRK_SOLTU Fructokinase (EC 2.7.1.4) - Solanum tuberosum (Potato)highly similar to ( 670) loc_os03g40550 12003.m09133 protein protein kinase, putative, expressed no original description	-1.092	0.08	1.336
2.2.1.1	major CHO metabolism.degradation.sucrose.fructokinase	ak356512	highly similar to ( 533) AT3G54090 | Symbols: | pfkB-type carbohydrate kinase family protein | chr3:20028145-20029835 FORWARDweakly similar to ( 170) SCRK_SOLTU Fructokinase (EC 2.7.1.4) - Solanum tuberosum (Potato)highly similar to ( 794) loc_os01g63220 12001.m43514 protein protein kinase, putative, expressed no original description	-1.485	0.105	2.363
2.2.1.3.2	major CHO metabolism.degradation.sucrose.invertases.cell wall	mloc_59070.7	highly similar to ( 545) AT1G55120 | Symbols: ATFRUCT5 | ATFRUCT5 (BETA-FRUCTOFURANOSIDASE 5); hydrolase, hydrolyzing O-glycosyl compounds / levanase | chr1:20566983-20569165 FORWARDhighly similar to ( 899) INV4_ORYSA Beta-fructofuranosidase, insoluble isoenzyme 4 precursor (EC 3.2.1.26) (Sucrose hydrolase 4) (Invertase 4) (Cell wall beta-fructosidase 4) (OsCIN4) - Oryza sativa (Rice)highly simil…	-1.202	0.875	-0.071
2.2.1.4	major CHO metabolism.degradation.sucrose.hexokinase	mloc_54094.1	highly similar to ( 552) AT4G29130 | Symbols: ATHXK1, GIN2, HXK1 | HXK1 (HEXOKINASE 1); ATP binding / fructokinase/ glucokinase/ hexokinase | chr4:14352338-14354865 REVERSEhighly similar to ( 766) HXK6_ORYSA Hexokinase-6 (EC 2.7.1.1) (Hexokinase-2) - Oryza sativa (Rice)highly similar to ( 766) loc_os01g53930 12001.m43185 protein hexokinase-1, putative, expressed no original description	0.212	0.111	-1.43
2.2.2.1.2	major CHO metabolism.degradation.starch.starch cleavage.beta amylase	ak368826	highly similar to ( 654) AT4G15210 | Symbols: ATBETA-AMY, AT-BETA-AMY, RAM1 | BAM5 (BETA-AMYLASE 5); beta-amylase | chr4:8666852-8669357 REVERSEhighly similar to ( 699) AMYB_WHEAT Beta-amylase (EC 3.2.1.2) (1,4-alpha-D-glucan maltohydrolase) - Triticum aestivum (Wheat)highly similar to ( 902) loc_os07g35880 12007.m07842 protein beta-amylase, putative, expressed no original description	0.203	0.08	-1.288
2.2.2.4	major CHO metabolism.degradation.starch.D enzyme	ak376462	highly similar to ( 694) AT5G64860 | Symbols: DPE1 | DPE1 (DISPROPORTIONATING ENZYME); 4-alpha-glucanotransferase/ catalytic/ cation binding | chr5:25925373-25928788 REVERSEhighly similar to ( 714) DPEP_SOLTU 4-alpha-glucanotransferase, chloroplast precursor (EC 2.4.1.25) (Amylomaltase) (Disproportionating enzyme) (D-enzyme) - Solanum tuberosum (Potato)highly similar to ( 881) loc_os07g43390 1200…	-0.997	-0.027	0.429
2.2.2.4	major CHO metabolism.degradation.starch.D enzyme	mloc_11117.1	weakly similar to ( 153) AT2G04270 | Symbols: RNEE/G | RNEE/G (RNASE E/G-LIKE); endoribonuclease | chr2:1475753-1480014 FORWARDmoderately similar to ( 252) loc_os08g23430 12008.m26488 protein catalytic/ ribonuclease, putative, expressed no original description	-1.085	-0.03	1.512
2.2.2.4	major CHO metabolism.degradation.starch.D enzyme	mloc_37549.1	nearly identical (1318) AT2G40840 | Symbols: DPE2 | DPE2 (DISPROPORTIONATING ENZYME 2); 4-alpha-glucanotransferase/ heteroglycan binding | chr2:17045368-17050779 FORWARDvery weakly similar to ( 100) DPEP_SOLTU 4-alpha-glucanotransferase, chloroplast precursor (EC 2.4.1.25) (Amylomaltase) (Disproportionating enzyme) (D-enzyme) - Solanum tuberosum (Potato)nearly identical (1673) loc_os07g46790 1200…	0.013	0.444	-0.576
2.2.2.4	major CHO metabolism.degradation.starch.D enzyme	mloc_4627.2	very weakly similar to (85.1) AT2G04270 | Symbols: RNEE/G | RNEE/G (RNASE E/G-LIKE); endoribonuclease | chr2:1475753-1480014 FORWARDvery weakly similar to (92.0) loc_os08g23430 12008.m26488 protein catalytic/ ribonuclease, putative, expressed no original description	-1.046	0.055	1.401
2.2.2.9	major CHO metabolism.degradation.starch.limit dextrinase/ pullulanase	mloc_56400.1	weakly similar to ( 119) AT5G04360 | Symbols: ATPU1, ATLDA, PU1 | ATLDA (LIMIT DEXTRINASE); alpha-amylase/ limit dextrinase/ pullulanase | chr5:1221566-1228399 FORWARDweakly similar to ( 168) loc_os04g08270 12004.m06116 protein limit dextrinase, putative, expressed no original description	0.037	0.08	-1.641
3.1.2.2	minor CHO metabolism.raffinose family.raffinose synthases.putative	ak366918	highly similar to ( 993) AT5G40390 | Symbols: SIP1 | SIP1 (seed imbibition 1-like); galactinol-sucrose galactosyltransferase/ hydrolase, hydrolyzing O-glycosyl compounds | chr5:16161720-16165085 FORWARDmoderately similar to ( 490) STSYN_PEA Stachyose synthase precursor (EC 2.4.1.67) (Galactinol--raffinose galactosyltransferase) - Pisum sativum (Garden pea)nearly identical (1274) loc_os01g07530 12…	-0.688	0.071	0.039
4.1.8	glycolysis.cytosolic branch.glyceraldehyde 3-phosphate dehydrogenase (GAP-DH)	mloc_18233.1	highly similar to ( 567) AT1G13440 | Symbols: GAPC-2, GAPC2 | GAPC2 (GLYCERALDEHYDE-3-PHOSPHATE DEHYDROGENASE C2); NAD or NADH binding / binding / catalytic/ glyceraldehyde-3-phosphate dehydrogenase (phosphorylating)/ glyceraldehyde-3-phosphate dehydrogenase | chr1:4608465-4610494 REVERSEhighly similar to ( 638) G3PX_HORVU Glyceraldehyde-3-phosphate dehydrogenase, cytosolic (EC 1.2.1.12) - Hordeu…	0.038	0.066	-0.584
4.2.14	glycolysis.plastid branch.pyruvate kinase (PK)	mloc_45298.2	moderately similar to ( 429) AT3G22960 | Symbols: PKP1, PKP-ALPHA | PKP-ALPHA; pyruvate kinase | chr3:8139369-8141771 FORWARDmoderately similar to ( 435) KPYA_RICCO Pyruvate kinase isozyme A, chloroplast precursor (EC 2.7.1.40) - Ricinus communis (Castor bean)moderately similar to ( 461) loc_os07g08340 12007.m28952 protein pyruvate kinase isozyme A, chloroplast precursor, putative, expressed no o…	-0.763	0.043	0.726
4.2.14	glycolysis.plastid branch.pyruvate kinase (PK)	mloc_57393.1	highly similar to ( 798) AT5G52920 | Symbols: PKP1, PKP-BETA1, PKP2 | PKP-BETA1 (PLASTIDIC PYRUVATE KINASE BETA SUBUNIT 1); pyruvate kinase | chr5:21463680-21466612 FORWARDhighly similar to ( 676) KPYG_TOBAC Pyruvate kinase isozyme G, chloroplast precursor (EC 2.7.1.40) - Nicotiana tabacum (Common tobacco)highly similar to ( 915) loc_os01g47080 12001.m10904 protein pyruvate kinase isozyme G, chlo…	-0.521	0.095	2.137
7.1.1	OPP.oxidative PP.G6PD	mloc_79070.2	highly similar to ( 676) AT1G09420 | Symbols: G6PD4 | G6PD4 (GLUCOSE-6-PHOSPHATE DEHYDROGENASE 4); glucose-6-phosphate dehydrogenase | chr1:3038640-3041715 REVERSEhighly similar to ( 560) G6PDC_SOLTU Glucose-6-phosphate 1-dehydrogenase, chloroplast precursor (EC 1.1.1.49) (G6PD) - Solanum tuberosum (Potato)highly similar to ( 960) loc_os03g20300 12003.m101117 protein glucose-6-phosphate 1-dehydro…	-0.569	0.044	0.607
7.2.2	OPP.non-reductive PP.transaldolase	ak359182	moderately similar to ( 473) AT1G12230 | Symbols: | transaldolase, putative | chr1:4148050-4150708 FORWARDhighly similar to ( 608) loc_os08g05830 12008.m80251 protein transaldolase, putative, expressed no original description	-0.105	0.567	-0.373
8.1.1.2	TCA / org transformation.TCA.pyruvate DH.E2	ak362271	moderately similar to ( 495) AT3G06850 | Symbols: BCE2, LTA1, DIN3 | BCE2; acetyltransferase/ alpha-ketoacid dehydrogenase/ dihydrolipoamide branched chain acyltransferase | chr3:2158212-2160465 REVERSEhighly similar to ( 693) loc_os01g21160 12001.m150569 protein dihydrolipoyllysine-residue acetyltransferase component of pyruvatedehydrogenase complex, putative, expressed no original description	-0.106	-0.102	0.439
8.2.9	TCA / org transformation.other organic acid transformatons.cyt MDH	ak361557	highly similar to ( 639) AT5G58330 | Symbols: | malate dehydrogenase (NADP), chloroplast, putative | chr5:23580010-23582287 REVERSEhighly similar to ( 711) MDHP1_SORBI Malate dehydrogenase [NADP] 1, chloroplast precursor (EC 1.1.1.82) (NADP-MDH-1) - Sorghum bicolor (Sorghum) (Sorghum vulgare)highly similar to ( 726) loc_os08g44810 12008.m08453 protein malate dehydrogenase 1, chloroplast precursor…	-0.687	-0.031	0.159
13.1.3.4.13	amino acid metabolism.synthesis.aspartate family.methionine.methionine S-methyltransferase	ak368357	moderately similar to ( 232) AT2G43940 | Symbols: | thiol methyltransferase, putative | chr2:18196091-18197664 REVERSEmoderately similar to ( 323) loc_os03g62670 12003.m35520 protein S-adenosylmethionine-dependent methyltransferase/ methyltransferase/ thiopurine S-methyltransferase, putative, expressed no original description	0.513	0.035	-1.851
13.1.3.5	amino acid metabolism.synthesis.aspartate family.lysine	ak364748	moderately similar to ( 482) AT2G45440 | Symbols: DHDPS2 | DHDPS2 (DIHYDRODIPICOLINATE SYNTHASE); catalytic/ dihydrodipicolinate synthase/ lyase | chr2:18731294-18732867 FORWARDhighly similar to ( 597) DAPA1_WHEAT Dihydrodipicolinate synthase 1, chloroplast precursor (EC 4.2.1.52) (DHDPS 1) - Triticum aestivum (Wheat)highly similar to ( 543) loc_os04g18200 12004.m06985 protein dihydrodipicolinate…	-0.141	-0.103	0.852
13.1.3.5.2	amino acid metabolism.synthesis.aspartate family.lysine.dihydrodipicolinate reductase	ak252745.1	moderately similar to ( 308) AT5G52100 | Symbols: crr1 | crr1 (chlororespiration reduction 1); dihydrodipicolinate reductase | chr5:21170203-21172107 FORWARDmoderately similar to ( 385) loc_os03g02690 12003.m101161 protein dihydrodipicolinate reductase, putative, expressed no original description	-1.546	-0.082	1.268
13.1.3.5.2	amino acid metabolism.synthesis.aspartate family.lysine.dihydrodipicolinate reductase	ak357913	moderately similar to ( 394) AT5G52100 | Symbols: crr1 | crr1 (chlororespiration reduction 1); dihydrodipicolinate reductase | chr5:21170203-21172107 FORWARDmoderately similar to ( 478) loc_os03g02690 12003.m101161 protein dihydrodipicolinate reductase, putative, expressed no original description	-0.806	-0.067	1.175
13.1.3.5.2	amino acid metabolism.synthesis.aspartate family.lysine.dihydrodipicolinate reductase	ak368319	moderately similar to ( 390) AT3G59890 | Symbols: | dihydrodipicolinate reductase family protein | chr3:22124497-22126491 REVERSEmoderately similar to ( 500) loc_os03g14120 12003.m34820 protein dihydrodipicolinate reductase, putative, expressed no original description	-0.499	-0.065	0.894
13.1.4.1	amino acid metabolism.synthesis.branched chain group.common	mloc_81476.1	moderately similar to ( 377) AT5G11880 | Symbols: | diaminopimelate decarboxylase, putative / DAP carboxylase, putative | chr5:3827806-3829942 REVERSEmoderately similar to ( 412) loc_os02g24354 12002.m07582 protein diaminopimelate decarboxylase, putative, expressed no original description	-0.026	-0.064	0.655
13.1.3.6.1.2	amino acid metabolism.synthesis.aspartate family.misc.homoserine.aspartate semialdehyde dehydrogenase	ak359713	moderately similar to ( 487) AT1G14810 | Symbols: | semialdehyde dehydrogenase family protein | chr1:5102684-5104633 REVERSEhighly similar to ( 593) loc_os03g55280 12003.m10443 protein aspartate-semialdehyde dehydrogenase, putative, expressed no original description	-0.872	-0.128	0.211
13.1.4.1	amino acid metabolism.synthesis.branched chain group.common	ak368472	highly similar to ( 657) AT3G48560 | Symbols: CSR1, ALS, AHAS, TZP5, IMR1 | CSR1 (CHLORSULFURON/IMIDAZOLINONE RESISTANT 1); acetolactate synthase/ pyruvate decarboxylase | chr3:18001530-18003542 REVERSEhighly similar to ( 799) ILV1_ORYSA Acetolactate synthase 1, chloroplast precursor (EC 2.2.1.6) (Acetohydroxy-acid synthase 1) - Oryza sativa (Rice)highly similar to ( 799) loc_os02g30630 12002.m10…	0.063	0.22	-0.226
13.1.4.1.1	amino acid metabolism.synthesis.branched chain group.common.acetolactate synthase	ak360295	moderately similar to ( 242) AT2G31810 | Symbols: | acetolactate synthase small subunit, putative | chr2:13524271-13528246 FORWARDmoderately similar to ( 299) loc_os11g14950 12011.m05631 protein acetolactate synthase/ amino acid binding protein, putative, expressed no original description	-0.068	-0.085	0.476
13.1.5.3.1	amino acid metabolism.synthesis.serine-glycine-cysteine group.cysteine.OASTL	ak248898.1	moderately similar to ( 493) AT4G14880 | Symbols: OASA1, CYTACS1, ATCYS-3A | OASA1 (O-ACETYLSERINE (THIOL) LYASE (OAS-TL) ISOFORM A1); cysteine synthase | chr4:8518209-8520050 REVERSEhighly similar to ( 585) CYSK_WHEAT Cysteine synthase (EC 2.5.1.47) (O-acetylserine sulfhydrylase) (O-acetylserine (Thiol)-lyase) (CSase A) (OAS-TL A) - Triticum aestivum (Wheat)highly similar to ( 539) loc_os12g4298…	0.263	-0.069	-0.494
13.1.5.3.1	amino acid metabolism.synthesis.serine-glycine-cysteine group.cysteine.OASTL	mloc_65632.1	moderately similar to ( 412) AT3G03630 | Symbols: CS26 | CS26; cysteine synthase | chr3:878388-880400 REVERSEmoderately similar to ( 402) CYSKP_CAPAN Cysteine synthase, chloroplast precursor (EC 2.5.1.47) (O-acetylserine sulfhydrylase) (O-acetylserine (Thiol)-lyase) (CSase B) (CS-B) (OAS-TL B) - Capsicum annuum (Bell pepper)highly similar to ( 555) loc_os01g59920 12001.m12126 protein cysteine syn…	-0.743	0.05	1.427
13.1.5.3.1	amino acid metabolism.synthesis.serine-glycine-cysteine group.cysteine.OASTL	mloc_65981.3	moderately similar to ( 322) AT3G59760 | Symbols: OASC, ATCS-C | OASC (O-ACETYLSERINE (THIOL) LYASE ISOFORM C); ATP binding / cysteine synthase | chr3:22072661-22075345 REVERSEmoderately similar to ( 330) CYSKP_SPIOL Cysteine synthase, chloroplast precursor (EC 2.5.1.47) (O-acetylserine sulfhydrylase) (O-acetylserine (Thiol)-lyase) (CSase B) (CS-B) (OAS-TL B) - Spinacia oleracea (Spinach)highly s…	-0.333	0.019	0.755
13.1.6.1.1	amino acid metabolism.synthesis.aromatic aa.chorismate.3-deoxy-D-arabino-heptulosonate 7-phosphate synthase	ak365214	highly similar to ( 718) AT4G33510 | Symbols: DHS2 | DHS2 (3-deoxy-d-arabino-heptulosonate 7-phosphate synthase); 3-deoxy-7-phosphoheptulonate synthase | chr4:16116496-16118233 FORWARDhighly similar to ( 723) AROF_SOLTU Phospho-2-dehydro-3-deoxyheptonate aldolase 1, chloroplast precursor (EC 2.5.1.54) (Phospho-2-keto-3-deoxyheptonate aldolase 1) (DAHP synthetase 1) (3-deoxy-D-arabino-heptulosonat…	-0.657	0.015	1.163
13.1.7.9	amino acid metabolism.synthesis.histidine.histidinol dehydrogenase	mloc_12224.1	highly similar to ( 726) AT5G63890 | Symbols: ATHDH | ATHDH (HISTIDINOL DEHYDROGENASE); histidinol dehydrogenase | chr5:25565600-25568104 REVERSEhighly similar to ( 807) HISX_ORYSA Histidinol dehydrogenase, chloroplast precursor (EC 1.1.1.23) (HDH) - Oryza sativa (Rice)highly similar to ( 807) loc_os01g13190 12001.m07929 protein histidinol dehydrogenase, chloroplast precursor, putative, expressed…	-0.162	-0.008	0.348
13.2.2.3	amino acid metabolism.degradation.glutamate family.arginine	mloc_65968.1	highly similar to ( 581) AT4G08900 | Symbols: | arginase | chr4:5703499-5705180 FORWARDhighly similar to ( 503) ARGI_SOYBN Arginase (EC 3.5.3.1) - Glycine max (Soybean)highly similar to ( 613) loc_os04g01590 12004.m05476 protein arginase, putative, expressed no original description	0.384	0	-0.102
13.2.6.2	amino acid metabolism.degradation.aromatic aa.tyrosine	ak361925	moderately similar to ( 483) AT5G36160 | Symbols: | aminotransferase-related | chr5:14233261-14235129 REVERSEhighly similar to ( 665) loc_os02g19924 12002.m07233 protein tyrosine aminotransferase, putative, expressed no original description	-0.953	-0.026	1.453
13.2.6.2	amino acid metabolism.degradation.aromatic aa.tyrosine	mloc_14553.1	moderately similar to ( 341) AT5G36160 | Symbols: | aminotransferase-related | chr5:14233261-14235129 REVERSEmoderately similar to ( 450) loc_os02g19970 12002.m33655 protein tyrosine aminotransferase, putative, expressed no original description	-0.562	0.04	0.443
13.2.6.2	amino acid metabolism.degradation.aromatic aa.tyrosine	mloc_4787.2	moderately similar to ( 223) AT1G77670 | Symbols: | aminotransferase class I and II family protein | chr1:29189043-29190901 REVERSEhighly similar to ( 604) loc_os10g34350 12010.m06261 protein kynurenine--oxoglutarate transaminase 1, putative, expressed no original description	-1.003	0.002	1.424
13.2.7	amino acid metabolism.degradation.histidine	mloc_52070.1	highly similar to ( 620) AT1G43710 | Symbols: emb1075 | emb1075 (embryo defective 1075); carboxy-lyase/ catalytic/ pyridoxal phosphate binding | chr1:16486534-16488298 REVERSEhighly similar to ( 636) loc_os02g33710 12002.m08462 protein histidine decarboxylase, putative, expressed no original description	-0.022	-0.554	0.417
